# Supplementary material for: A comparative hidden Markov model analysis pipeline identifies proteins characteristic of cereal-infecting fungi
Source: BMC Genomics. 2013 Nov 20;14:807. doi: 10.1186/1471-2164-14-807 (PMC3914424; doi:10.1186/1471-2164-14-807)
Supplement: Additional file 1 — Table listing the properties of the predicted pathogen-associated proteins in S. nodorum. [file 1471-2164-14-807-S1.xlsx]

## Sheet: Stano2_Protein_Information
			Hemibiotrophic cereal pathogen hits				Necrotrophic cereal pathogen hits				Biotrophic cereal pathogen hits								PFAM domain
Protein ID	Cereal F-measure	Pathogen F-measure	Fusaria	Magnaporthe	Mycosphaerella	Setosphaeria	Cercospora	Cochliobolus	Stagonospora	Pyrenophora	Ustilago	Puccinia	Blumeria	SignalP	WolfPSort	Molecular weight	Sequence length	Cysteines	PFAM Domain hit	PFAM E-value
Stano2_11756.3	10	3.51	0	0	0	0	0	0	1	0	0	0	0	0.1	0	9031.22	78	1	HSP70	0.0041
Stano2_08201.3	40	16.13	0	0	0	0	0	0.428571	1	0.5	0	0	0	0.113	0	28426	258	1	-	-
Stano2_06777.3	10	3.51	0	0	0	0	0	0	1	0	0	0	0	0.239	0	7671.7	67	3	-	-
Stano2_00946.3	10	3.51	0	0	0	0	0	0	1	0	0	0	0	0.308	0	105836	985	18	MFS_1	2.6e-46
Stano2_15924.3	10	3.51	0	0	0	0	0	0	1	0	0	0	0	0.12	0	17308.1	155	1	-	-
Stano2_15305.3	55	44.16	0	0	0	1	0	1	1	1	0	0	0	0.207	1	21431.7	189	1	-	-
Stano2_03147.3	10	3.51	0	0	0	0	0	0	1	0	0	0	0	0.239	0	7440.73	66	4	-	-
Stano2_07907.3	10	3.51	0	0	0	0	0	0	1	0	0	0	0	0.125	0	33300.1	300	3	Macoilin	0.28
Stano2_13829.3	10	3.51	0	0	0	0	0	0	1	0	0	0	0	0.105	0	19103.4	169	5	-	-
Stano2_12995.3	9.52	6.9	0	0	0	0	0	0	1	0	0	0	0	0.771	24	16239.2	167	1	-	-
Stano2_15017.3	62.86	36.11	0	0	0	1	0	1	1	1	0	0	0	0.143	0	82382.4	732	9	-	-
Stano2_10467.3	10	3.51	0	0	0	0	0	0	1	0	0	0	0	0.123	17	25518.2	254	2	Podoplanin	0.026
Stano2_06768.3	10	3.51	0	0	0	0	0	0	1	0	0	0	0	0.099	0	11116.6	97	3	-	-
Stano2_15041.3	10	3.51	0	0	0	0	0	0	1	0	0	0	0	0.099	0	4014.62	38	0	-	-
Stano2_05930.3	10	3.51	0	0	0	0	0	0	1	0	0	0	0	0.129	0	92387.4	820	10	End3	4.1e-73
Stano2_16028.3	10	3.51	0	0	0	0	0	0	1	0	0	0	0	0.147	0	5886.57	53	2	-	-
Stano2_08509.3	37.04	25	0.5	0	0	0	0	0.428571	1	0	0	0	0	0.118	0	20824.6	180	1	-	-
Stano2_04213.3	10	3.51	0	0	0	0	0	0	1	0	0	0	0	0.145	0	82067.7	733	15	ATP-synt_ab	2.9e-21
Stano2_15058.3	10	3.51	0	0	0	0	0	0	1	0	0	0	0	0.115	0	28588.6	260	5	-	-
Stano2_13382.3	10	3.51	0	0	0	0	0	0	1	0	0	0	0	0.111	0	17203.3	158	2	-	-
Stano2_02156.3	26.09	13.33	0	0	0	0	0	0	1	1	0	0	0	0.107	0	108323	973	10	-	-
Stano2_05555.3	70.27	43.24	1	0	0	1	0	1	1	1	0	0	0	0.154	0	21555.3	197	3	-	-
Stano2_08586.3	10	3.51	0	0	0	0	0	0	1	0	0	0	0	0.142	5	13877.3	129	1	Arginase	5.6e-29
Stano2_08263.3	10	3.51	0	0	0	0	0	0	1	0	0	0	0	0.109	0	25842	227	3	GAS	0.00011
Stano2_02865.3	10	3.51	0	0	0	0	0	0	1	0	0	0	0	0.172	0	14318	128	4	-	-
Stano2_11122.3	10	3.51	0	0	0	0	0	0	1	0	0	0	0	0.111	0	7894.79	73	2	-	-
Stano2_13463.3	10	3.51	0	0	0	0	0	0	1	0	0	0	0	0.916	12	14596.8	130	2	-	-
Stano2_11920.3	10	3.51	0	0	0	0	0	0	1	0	0	0	0	0.22	0	17342.4	163	4	-	-
Stano2_13096.3	34.78	13.33	0	0	0	0	0	0.428571	1	0	0	0	0	0.114	0	12837.6	115	1	-	-
Stano2_03199.3	64.86	45.95	1	0	0	1	0	1	1	0.5	0	0	0	0.157	0	16298.4	148	2	-	-
Stano2_13172.3	10	3.51	0	0	0	0	0	0	1	0	0	0	0	0.122	0	30049.4	283	2	-	-
Stano2_12345.3	10	3.51	0	0	0	0	0	0	1	0	0	0	0	0.117	0	18824	162	2	-	-
Stano2_10718.3	10	3.51	0	0	0	0	0	0	1	0	0	0	0	0.105	0	5112.9	45	2	-	-
Stano2_09399.3	10	3.51	0	0	0	0	0	0	1	0	0	0	0	0.116	0	10418.1	96	4	-	-
Stano2_20159.3	10	3.51	0	0	0	0	0	0	1	0	0	0	0	0.114	11	9277.49	87	2	-	-
Stano2_14412.3	10	3.51	0	0	0	0	0	0	1	0	0	0	0	0.168	0	21549.7	188	2	WLM	4.4e-13
Stano2_10621.3	9.52	6.9	0	0	0	0	0	0	1	0	0	0	0	0.846	26	28307.9	252	3	Cu-oxidase_3	3.5e-17
Stano2_20100.3	19.05	6.9	0	0	0	1	0	0	1	0	0	0	0	0.684	20	7453.39	71	6	DUF2708	0.024
Stano2_03109.3	10	3.51	0	0	0	0	0	0	1	0	0	0	0	0.103	0	13696.5	124	3	-	-
Stano2_01819.3	10	3.51	0	0	0	0	0	0	1	0	0	0	0	0.116	3	59849.9	545	6	Abhydrolase_3	6.9e-25
Stano2_14769.3	61.11	38.36	0	0	0	1	0	1	1	1	0	0	0	0.209	2	11115.4	99	0	Fun_ATP-synt_8	7.6e-18
Stano2_16265.3	10	3.51	0	0	0	0	0	0	1	0	0	0	0	0.107	0	8033.18	72	1	-	-
Stano2_05474.3	50	27.69	0	0	0	0	0	0.857143	1	0	0	0	0	0.135	8	24363.8	241	8	-	-
Stano2_14823.3	10	3.51	0	0	0	0	0	0	1	0	0	0	0	0.22	11	57269.2	525	32	PAN_4	1.2e-08
Stano2_14496.3	10	3.51	0	0	0	0	0	0	1	0	0	0	0	0.801	22	15654.9	147	3	-	-
Stano2_20072.3	10	3.51	0	0	0	0	0	0	1	0	0	0	0	0.099	0	12950.1	114	1	-	-
Stano2_13635.3	30.77	19.05	0	0	0	1	0	0.142857	1	0.5	0	0	0	0.12	0	46118.5	422	9	Cu_bind_like	0.071
Stano2_07747.3	10	3.51	0	0	0	0	0	0	1	0	0	0	0	0.101	0	20980.7	181	0	-	-
Stano2_09396.3	10	3.51	0	0	0	0	0	0	1	0	0	0	0	0.106	0	42772.1	383	3	-	-
Stano2_01599.3	10	3.51	0	0	0	0	0	0	1	0	0	0	0	0.101	0	5662.5	49	0	-	-
Stano2_09814.3	18.18	10.17	0	0	0	0	0	0	1	0.5	0	0	0	0.102	0	40196.1	355	14	F-box-like_2	0.053
Stano2_13002.3	10	3.51	0	0	0	0	0	0	1	0	0	0	0	0.127	0	3469.12	30	2	-	-
Stano2_15115.3	62.5	31.88	0	0	0	1	0	1	1	0.5	0	0	0	0.174	0	71861.4	669	9	adh_short	1e-11
Stano2_08884.3	10	3.51	0	0	0	0	0	0	1	0	0	0	0	0.107	0	4467.04	38	1	-	-
Stano2_14500.3	10	3.51	0	0	0	0	0	0	1	0	0	0	0	0.103	0	5684.37	53	1	SapA	0.13
Stano2_13841.3	10	3.51	0	0	0	0	0	0	1	0	0	0	0	0.101	0	3590.76	35	1	-	-
Stano2_12631.3	59.26	25	0	0	0	0	0	1	1	0	0	0	0	0.811	25	15546.2	149	6	-	-
Stano2_06626.3	10	3.51	0	0	0	0	0	0	1	0	0	0	0	0.797	20	33565.5	325	22	-	-
Stano2_11516.3	10	3.51	0	0	0	0	0	0	1	0	0	0	0	0.101	0	15565.4	139	4	-	-
Stano2_07767.3	10	3.51	0	0	0	0	0	0	1	0	0	0	0	0.11	12	13045.1	124	2	COesterase	3.3e-10
Stano2_13120.3	10	3.51	0	0	0	0	0	0	1	0	0	0	0	0.742	1	50205.2	426	8	-	-
Stano2_14855.3	62.5	37.68	0	0	0	1	0	1	1	0.5	0	0	0	0.301	19	40486.2	379	0	Velvet	2.2e-05
Stano2_00663.3	10	3.51	0	0	0	0	0	0	1	0	0	0	0	0.109	0	92320.9	823	10	p450	1e-43
Stano2_13825.3	10	3.51	0	0	0	0	0	0	1	0	0	0	0	0.16	0	25827.2	220	6	F-box-like_2	0.12
Stano2_06006.3	10	3.51	0	0	0	0	0	0	1	0	0	0	0	0.101	0	8336.34	78	1	-	-
Stano2_00437.3	48.28	27.27	0	0	0	0	0	0.714286	1	0.5	0	0	0	0.138	0	28289.2	254	2	-	-
Stano2_07567.3	10	3.51	0	0	0	0	0	0	1	0	0	0	0	0.105	0	22478.1	199	0	-	-
Stano2_14019.3	10	3.51	0	0	0	0	0	0	1	0	0	0	0	0.812	10	18033.9	160	7	-	-
Stano2_00194.3	62.5	34.78	0	0	0	1	0	1	1	0.5	0	0	0	0.136	0	65726.1	596	4	-	-
Stano2_02660.3	10	3.51	0	0	0	0	0	0	1	0	0	0	0	0.105	0	22849.1	202	10	-	-
Stano2_16079.3	10	3.51	0	0	0	0	0	0	1	0	0	0	0	0.102	0	40762.1	367	4	UCH	1.8e-19
Stano2_14498.3	10	3.51	0	0	0	0	0	0	1	0	0	0	0	0.365	8	7240.27	66	0	XFP	0.0022
Stano2_12921.3	10	3.51	0	0	0	0	0	0	1	0	0	0	0	0.101	0	3923.4	33	1	YfhD	0.5
Stano2_20011.3	73.33	32.84	0	0	0	1	0	1	1	1	0	0	0	0.728	22	6690.77	65	8	-	-
Stano2_05062.3	27.27	10.17	0	0	0	1	0	0.142857	1	0	0	0	0	0.12	0	24437.2	210	2	F-box-like_2	0.14
Stano2_13271.3	10	3.51	0	0	0	0	0	0	1	0	0	0	0	0.122	0	12141.2	107	0	-	-
Stano2_04915.3	53.85	22.22	0	0	0	0	0	0.857143	1	0	0	0	0	0.878	3	13441.4	122	2	-	-
Stano2_14807.3	10	3.51	0	0	0	0	0	0	1	0	0	0	0	0.096	0	7347.86	55	3	-	-
Stano2_14413.3	10	3.51	0	0	0	0	0	0	1	0	0	0	0	0.106	0	141121	1262	20	Ank_2	8.4e-05
Stano2_12386.3	10	3.51	0	0	0	0	0	0	1	0	0	0	0	0.264	0	8162.48	72	3	-	-
Stano2_08859.3	10	3.51	0	0	0	0	0	0	1	0	0	0	0	0.104	5	6501.39	63	2	-	-
Stano2_10510.3	60.61	34.29	0	0	0	1	0	1	1	0.5	0	0	0	0.132	3	36508.9	346	3	CbiD	0.11
Stano2_02340.3	10	3.51	0	0	0	0	0	0	1	0	0	0	0	0.131	0	109416	1001	20	His_Phos_2	1.8e-54
Stano2_07275.3	10	3.51	0	0	0	0	0	0	1	0	0	0	0	0.139	0	39895.2	352	9	-	-
Stano2_09127.3	10	3.51	0	0	0	0	0	0	1	0	0	0	0	0.121	4	4378.11	42	0	-	-
Stano2_06753.3	62.5	31.88	0	0	0	1	0	0.857143	1	1	0	0	0	0.103	0	38812.2	343	4	GIY-YIG	0.21
Stano2_20024.3	10	3.51	0	0	0	0	0	0	1	0	0	0	0	0.114	2	23227.4	230	10	-	-
Stano2_10751.3	57.14	27.69	0	0	0	1	0	0.857143	1	0	0	0	0	0.105	0	75974.9	679	6	Amidohydro_2	3e-38
Stano2_16402.3	10	3.51	0	0	0	0	0	0	1	0	0	0	0	0.11	0	4252.86	37	2	-	-
Stano2_14894.3	57.14	24.62	0	0	0	0	0	1	1	0	0	0	0	0.127	0	17959.5	161	2	-	-
Stano2_13557.3	10	3.51	0	0	0	0	0	0	1	0	0	0	0	0.171	0	18378	167	3	-	-
Stano2_02085.3	10	3.51	0	0	0	0	0	0	1	0	0	0	0	0.105	0	24545.6	217	3	Acetyltransf_1	0.12
Stano2_07350.3	10	3.51	0	0	0	0	0	0	1	0	0	0	0	0.111	0	5913.93	49	1	-	-
Stano2_15943.3	10	3.51	0	0	0	0	0	0	1	0	0	0	0	0.105	0	10924.5	99	0	-	-
Stano2_00169.3	10	3.51	0	0	0	0	0	0	1	0	0	0	0	0.107	0	42075.9	378	12	HET	4.9e-16
Stano2_14541.3	10	3.51	0	0	0	0	0	0	1	0	0	0	0	0.099	1	42290.2	371	4	HET	1.1e-26
Stano2_12843.3	10	3.51	0	0	0	0	0	0	1	0	0	0	0	0.12	0	12815.7	113	4	-	-
Stano2_09738.3	10	3.51	0	0	0	0	0	0	1	0	0	0	0	0.824	22	7499.5	68	5	-	-
Stano2_00299.3	68.75	34.78	0	0	0	1	0	1	1	1	0	0	0	0.111	0	76312.6	677	16	zf-primase	4.6
Stano2_11838.3	10	3.51	0	0	0	0	0	0	1	0	0	0	0	0.152	0	15308.2	138	0	-	-
Stano2_06926.3	10	3.51	0	0	0	0	0	0	1	0	0	0	0	0.202	0	11655.5	104	0	Aldedh	8e-06
Stano2_03664.3	10	3.51	0	0	0	0	0	0	1	0	0	0	0	0.15	0	14234.1	130	5	-	-
Stano2_20034.3	10	3.51	0	0	0	0	0	0	1	0	0	0	0	0.108	0	16480.3	141	0	-	-
Stano2_06209.3	50	38.36	0	0	0	0	0	1	1	0.5	0	0	0	0.1	0	34549.3	310	3	DUF3053	0.066
Stano2_12117.3	10	3.51	0	0	0	0	0	0	1	0	0	0	0	0.124	0	8503.59	81	1	-	-
Stano2_15150.3	10	3.51	0	0	0	0	0	0	1	0	0	0	0	0.664	0	10229.4	90	7	-	-
Stano2_05432.3	10	3.51	0	0	0	0	0	0	1	0	0	0	0	0.103	0	3089.48	28	0	4F5	2.3e-07
Stano2_07064.3	24	16.13	0	0	0	0	0	0	1	1	0	0	0	0.105	0	59979.3	539	1	-	-
Stano2_03863.3	10	3.51	0	0	0	0	0	0	1	0	0	0	0	0.406	9	3453.12	31	0	-	-
Stano2_20187.3	10	3.51	0	0	0	0	0	0	1	0	0	0	0	0.175	3	19814.7	188	5	-	-
Stano2_08588.3	10	3.51	0	0	0	0	0	0	1	0	0	0	0	0.098	0	5843.44	54	1	-	-
Stano2_13616.3	9.09	10.17	0	0	0	0	0	0	1	0	0	0	0	0.936	6	27121.8	255	4	PPC	4.4
Stano2_00317.3	10	3.51	0	0	0	0	0	0	1	0	0	0	0	0.105	0	8486.36	74	1	-	-
Stano2_09500.3	10	3.51	0	0	0	0	0	0	1	0	0	0	0	0.102	0	29781.8	282	0	Herpes_gE	0.26
Stano2_09968.3	10	3.51	0	0	0	0	0	0	1	0	0	0	0	0.105	0	17873.7	156	1	DUF305	0.2
Stano2_14423.3	10	3.51	0	0	0	0	0	0	1	0	0	0	0	0.107	0	24771.2	226	9	-	-
Stano2_00893.3	10	3.51	0	0	0	0	0	0	1	0	0	0	0	0.136	0	22469.3	203	4	-	-
Stano2_04587.3	10	3.51	0	0	0	0	0	0	1	0	0	0	0	0.102	0	79246	713	10	Aa_trans	1.6e-22
Stano2_12073.3	10	3.51	0	0	0	0	0	0	1	0	0	0	0	0.103	1	18996.9	170	5	DUF3328	7.1e-07
Stano2_16284.3	10	3.51	0	0	0	0	0	0	1	0	0	0	0	0.152	0	34732.5	302	2	-	-
Stano2_10616.3	10	3.51	0	0	0	0	0	0	1	0	0	0	0	0.835	25	19467.1	181	7	GDNF	0.045
Stano2_05821.3	10	3.51	0	0	0	0	0	0	1	0	0	0	0	0.104	0	27189.9	244	3	-	-
Stano2_05459.3	10	3.51	0	0	0	0	0	0	1	0	0	0	0	0.099	0	8901.08	80	0	-	-
Stano2_08923.3	62.5	31.88	0	0	0	1	0	1	1	0.5	0	0	0	0.113	0	222743	2022	23	F-box-like	8.7e-08
Stano2_00526.3	10	3.51	0	0	0	0	0	0	1	0	0	0	0	0.148	17	5543.17	53	0	-	-
Stano2_03389.3	10	3.51	0	0	0	0	0	0	1	0	0	0	0	0.123	0	57254.8	517	6	Glyco_hydro_43	6.1e-08
Stano2_20012.3	10	3.51	0	0	0	0	0	0	1	0	0	0	0	0.162	3	14738.2	134	1	-	-
Stano2_00703.3	64.52	29.41	0	0	0	1	0	0.857143	1	1	0	0	0	0.375	0	21301.8	192	4	MARVEL	0.0016
Stano2_15794.3	10	3.51	0	0	0	0	0	0	1	0	0	0	0	0.101	0	28033.6	242	0	BTB	3.1e-07
Stano2_00987.3	26.09	13.33	0	0	0	0	0	0	1	1	0	0	0	0.105	0	34801.2	308	2	XPA_C	0.0092
Stano2_10963.3	9.52	6.9	0	0	0	0	0	0	1	0	0	0	0	0.787	14	43061.7	396	10	-	-
Stano2_10779.3	10	3.51	0	0	0	0	0	0	1	0	0	0	0	0.102	0	44080	390	6	PLDc	2.8e-05
Stano2_15958.3	10	3.51	0	0	0	0	0	0	1	0	0	0	0	0.231	26	24404.2	233	4	Asp	0.032
Stano2_13554.3	10	3.51	0	0	0	0	0	0	1	0	0	0	0	0.102	0	52704.8	468	4	-	-
Stano2_05582.3	10	3.51	0	0	0	0	0	0	1	0	0	0	0	0.11	0	8358.39	77	2	-	-
Stano2_00631.3	26.09	13.33	0	0	0	0	0	0	1	1	0	0	0	0.104	0	37277.4	334	2	DUF2316	0.24
Stano2_03834.3	10	3.51	0	0	0	0	0	0	1	0	0	0	0	0.323	0	4961.8	43	1	-	-
Stano2_03848.3	10	3.51	0	0	0	0	0	0	1	0	0	0	0	0.169	0	14461.9	133	2	MFS_3	0.02
Stano2_16269.3	10	3.51	0	0	0	0	0	0	1	0	0	0	0	0.211	4	8364.72	78	1	Arf	5.5e-07
Stano2_00664.3	10	3.51	0	0	0	0	0	0	1	0	0	0	0	0.102	0	8627.81	77	2	-	-
Stano2_01563.3	10	3.51	0	0	0	0	0	0	1	0	0	0	0	0.124	0	14911	132	0	-	-
Stano2_04279.3	10	3.51	0	0	0	0	0	0	1	0	0	0	0	0.769	8	11966.8	107	1	TBD	0.22
Stano2_06009.3	10	3.51	0	0	0	0	0	0	1	0	0	0	0	0.131	3	7614.71	68	2	-	-
Stano2_07719.3	10	3.51	0	0	0	0	0	0	1	0	0	0	0	0.149	0	16431.4	149	6	-	-
Stano2_10377.3	10	3.51	0	0	0	0	0	0	1	0	0	0	0	0.103	0	8870.88	76	1	-	-
Stano2_15422.3	54.55	34.29	0	0	0	1	0	1	1	0	0	0	0	0.784	18	6906.99	66	6	Myticin-prepro	1
Stano2_02040.3	10	3.51	0	0	0	0	0	0	1	0	0	0	0	0.661	16	7742.91	71	3	-	-
Stano2_01372.3	10	3.51	0	0	0	0	0	0	1	0	0	0	0	0.11	0	8371.11	75	2	-	-
Stano2_10772.3	10	3.51	0	0	0	0	0	0	1	0	0	0	0	0.334	5	4257.88	38	2	-	-
Stano2_05907.3	9.52	6.9	0	0	0	0	0	0	1	0	0	0	0	0.103	0	13229	112	1	-	-
Stano2_14955.3	10	3.51	0	0	0	0	0	0	1	0	0	0	0	0.158	0	5340.45	46	2	-	-
Stano2_03712.3	10	3.51	0	0	0	0	0	0	1	0	0	0	0	0.151	0	112471	1004	13	-	-
Stano2_13370.3	10	3.51	0	0	0	0	0	0	1	0	0	0	0	0.109	0	20576.2	186	1	RFamide_26RFa	0.12
Stano2_01866.3	10	3.51	0	0	0	0	0	0	1	0	0	0	0	0.13	0	73734.6	679	6	Mito_carr	1.3e-16
Stano2_09424.3	62.86	38.89	0	0	0	1	0	1	1	1	0	0	0	0.108	0	17035.7	154	2	-	-
Stano2_00563.3	68.75	34.78	0	0	0	1	0	1	1	1	0	0	0	0.102	0	85172.5	762	13	Zn_clus	1e-06
Stano2_05531.3	10	3.51	0	0	0	0	0	0	1	0	0	0	0	0.105	0	10568.5	88	1	-	-
Stano2_11324.3	10	3.51	0	0	0	0	0	0	1	0	0	0	0	0.191	9	44454.6	451	0	-	-
Stano2_06749.3	10	3.51	0	0	0	0	0	0	1	0	0	0	0	0.172	4	7264.37	67	2	-	-
Stano2_03042.3	10	3.51	0	0	0	0	0	0	1	0	0	0	0	0.121	0	31969.2	287	3	SPA	0.0044
Stano2_06075.3	10	3.51	0	0	0	0	0	0	1	0	0	0	0	0.102	0	15693.1	130	0	-	-
Stano2_09840.3	10	3.51	0	0	0	0	0	0	1	0	0	0	0	0.101	0	57559	500	12	zf-RING_2	0.23
Stano2_13345.3	10	3.51	0	0	0	0	0	0	1	0	0	0	0	0.619	7	91989.8	838	69	-	-
Stano2_16097.3	10	3.51	0	0	0	0	0	0	1	0	0	0	0	0.14	0	7569.53	70	3	-	-
Stano2_10060.3	10	3.51	0	0	0	0	0	0	1	0	0	0	0	0.309	2	17863.4	156	6	-	-
Stano2_16157.3	10	3.51	0	0	0	0	0	0	1	0	0	0	0	0.2	0	81454.8	726	9	FAD_binding_3	4.6e-18
Stano2_16300.3	10	3.51	0	0	0	0	0	0	1	0	0	0	0	0.101	0	12050.7	106	2	-	-
Stano2_12662.3	10	3.51	0	0	0	0	0	0	1	0	0	0	0	0.115	0	7352.18	71	1	-	-
Stano2_16521.3	10	3.51	0	0	0	0	0	0	1	0	0	0	0	0.128	0	10049.3	89	3	Zn_ribbon_2	0.19
Stano2_06821.3	10	3.51	0	0	0	0	0	0	1	0	0	0	0	0.125	0	8537.53	75	1	-	-
Stano2_12932.3	10	3.51	0	0	0	0	0	0	1	0	0	0	0	0.057	0	40055.9	350	6	F-box	0.21
Stano2_10700.3	10	3.51	0	0	0	0	0	0	1	0	0	0	0	0.104	0	11752.4	107	2	-	-
Stano2_07348.3	10	3.51	0	0	0	0	0	0	1	0	0	0	0	0.107	0	9853.24	92	2	-	-
Stano2_05833.3	10	3.51	0	0	0	0	0	0	1	0	0	0	0	0.121	0	7015.79	65	1	-	-
Stano2_02560.3	10	3.51	0	0	0	0	0	0	1	0	0	0	0	0.13	0	24166.5	224	4	-	-
Stano2_14982.3	53.33	26.87	0	0	0	1	0	0.714286	1	0.5	0	0	0	0.153	0	60865.3	528	9	F-box	8.1e-05
Stano2_07676.3	10	3.51	0	0	0	0	0	0	1	0	0	0	0	0.113	0	11375.6	99	2	-	-
Stano2_04189.3	10	3.51	0	0	0	0	0	0	1	0	0	0	0	0.097	0	13752.4	124	0	-	-
Stano2_05193.3	10	3.51	0	0	0	0	0	0	1	0	0	0	0	0.106	0	15936.9	137	6	-	-
Stano2_04743.3	10	3.51	0	0	0	0	0	0	1	0	0	0	0	0.13	0	14820.7	133	2	Glyco_hydro_cc	9.6e-17
Stano2_14235.3	68.57	38.89	0	0	1	1	0	1	1	1	0	0	0	0.797	27	46808.8	457	16	SKG6	0.012
Stano2_11048.3	10	3.51	0	0	0	0	0	0	1	0	0	0	0	0.098	0	21308.7	184	3	APH	1.2e-08
Stano2_20137.3	10	3.51	0	0	0	0	0	0	1	0	0	0	0	0.122	0	7892.81	71	5	zf-C3Hc3H	0.037
Stano2_02481.3	10	3.51	0	0	0	0	0	0	1	0	0	0	0	0.155	9	9528.61	89	4	-	-
Stano2_01842.3	10	3.51	0	0	0	0	0	0	1	0	0	0	0	0.049	0	5822.83	51	0	-	-
Stano2_06223.3	10	3.51	0	0	0	0	0	0	1	0	0	0	0	0.102	0	36870.9	333	0	-	-
Stano2_02211.3	10	3.51	0	0	0	0	0	0	1	0	0	0	0	0.192	0	14443.5	132	4	-	-
Stano2_13622.3	66.67	32.84	0	0	0	0	0	1	1	1	0	0	0	0.691	26	11358.9	115	8	CFEM	3.4e-08
Stano2_06206.3	10	3.51	0	0	0	0	0	0	1	0	0	0	0	0.319	20	23439.8	209	2	-	-
Stano2_14290.3	10	3.51	0	0	0	0	0	0	1	0	0	0	0	0.106	1	22303.1	199	7	-	-
Stano2_04521.3	10	3.51	0	0	0	0	0	0	1	0	0	0	0	0.885	0	15646.2	147	1	-	-
Stano2_01308.3	10	3.51	0	0	0	0	0	0	1	0	0	0	0	0.124	0	12297.7	110	3	-	-
Stano2_10460.3	66.67	37.14	0	0	0	1	0	1	1	1	0	0	0	0.116	0	42775.3	389	3	-	-
Stano2_14238.3	51.85	21.88	0	0	0	0	0	0.857143	1	0	0	0	0	0.216	0	42402.7	375	9	-	-
Stano2_13658.3	10	3.51	0	0	0	0	0	0	1	0	0	0	0	0.11	0	35765.1	320	7	-	-
Stano2_04168.3	33.33	16.39	0	0	0	1	0	0	1	1	0	0	0	0.071	0	33900.8	292	1	RRM_3	0.31
Stano2_05273.3	10	3.51	0	0	0	0	0	0	1	0	0	0	0	0.123	5	6698.71	62	5	-	-
Stano2_01749.3	27.27	10.17	0	0	0	0	0	0	1	1	0	0	0	0.169	4	24566.4	221	1	-	-
Stano2_10172.3	59.26	25	0	0	0	0	0	0.857143	1	0.5	0	0	0	0.157	2	7858.57	76	0	-	-
Stano2_10207.3	10	3.51	0	0	0	0	0	0	1	0	0	0	0	0.119	0	20551.2	207	4	-	-
Stano2_12997.3	10	3.51	0	0	0	0	0	0	1	0	0	0	0	0.727	16	29112.5	280	0	Stimulus_sens_1	7.4
Stano2_01646.3	62.07	27.27	0	0	0	1	0	0.857143	1	0.5	0	0	0	0.11	0	52272.3	462	6	Pkinase	3.3e-25
Stano2_03829.3	10	3.51	0	0	0	0	0	0	1	0	0	0	0	0.139	0	26243.2	231	3	-	-
Stano2_04691.3	10	3.51	0	0	0	0	0	0	1	0	0	0	0	0.102	0	157259	1406	20	AA_permease	7.9e-121
Stano2_02422.3	10	3.51	0	0	0	0	0	0	1	0	0	0	0	0.453	0	24519.4	214	4	-	-
Stano2_01658.3	9.52	6.9	0	0	0	0	0	0	1	0	0	0	0	0.104	0	9407.9	90	2	-	-
Stano2_04488.3	58.82	36.62	0	0	0	1	0	1	1	0.5	0	0	0	0.131	0	34838.6	315	15	zf-CCCH	0.00015
Stano2_06228.3	9.52	6.9	0	0	0	0	0	0	1	0	0	0	0	0.065	0	25811.9	229	2	HMG_box	0.29
Stano2_07241.3	10	3.51	0	0	0	0	0	0	1	0	0	0	0	0.943	27	12293.8	116	6	-	-
Stano2_07856.3	10	3.51	0	0	0	0	0	0	1	0	0	0	0	0.241	8	26230.7	238	2	-	-
Stano2_06453.3	10	3.51	0	0	0	0	0	0	1	0	0	0	0	0.105	0	6220.66	60	0	-	-
Stano2_12500.3	10	3.51	0	0	0	0	0	0	1	0	0	0	0	0.27	0	5289.29	48	1	-	-
Stano2_06411.3	10	3.51	0	0	0	0	0	0	1	0	0	0	0	0.117	0	57510.9	497	5	HET	4.5e-21
Stano2_02866.3	10	3.51	0	0	0	0	0	0	1	0	0	0	0	0.123	0	5302.27	46	1	-	-
Stano2_07380.3	10	3.51	0	0	0	0	0	0	1	0	0	0	0	0.11	0	5461.25	45	1	-	-
Stano2_20046.3	10	3.51	0	0	0	0	0	0	1	0	0	0	0	0.101	0	56979.3	596	1	-	-
Stano2_10565.3	68.75	31.88	0	0	0	1	0	1	1	1	0	0	0	0.459	6	62345.4	564	4	BRCT	3.7e-09
Stano2_06515.3	10	3.51	0	0	0	0	0	0	1	0	0	0	0	0.107	0	6383.14	56	1	DUF3602	0.0019
Stano2_08150.3	64.29	27.69	0	0	0	1	0	0.714286	1	1	0	0	0	0.842	26	13298.8	124	4	-	-
Stano2_15171.3	10	3.51	0	0	0	0	0	0	1	0	0	0	0	0.107	0	19637.8	173	4	-	-
Stano2_07403.3	10	3.51	0	0	0	0	0	0	1	0	0	0	0	0.101	6	7476.09	70	2	-	-
Stano2_16126.3	19.05	6.9	0	0	0	0	0	0	1	0.5	0	0	0	0.2	6	15110.9	139	4	Lung_7-TM_R	0.052
Stano2_01692.3	64.71	36.62	0	0	0	1	0	1	1	1	0	0	0	0.135	0	112689	1009	5	RNA_pol_Rpc82	4.4e-62
Stano2_00587.3	10	3.51	0	0	0	0	0	0	1	0	0	0	0	0.134	0	72825.9	637	12	HET	9.8e-15
Stano2_09368.3	10	3.51	0	0	0	0	0	0	1	0	0	0	0	0.101	0	15008.3	131	3	-	-
Stano2_12808.3	10	3.51	0	0	0	0	0	0	1	0	0	0	0	0.106	3	13798.9	122	5	DUF3772	0.13
Stano2_16086.3	10	3.51	0	0	0	0	0	0	1	0	0	0	0	0.111	2	7392.26	69	1	ATG22	7.4e-05
Stano2_14624.3	66.67	34.29	0	0	0	1	0	1	1	1	0	0	0	0.115	0	40518.8	367	4	UPF0157	3.4e-34
Stano2_06655.3	19.05	6.9	0	0	0	0	0	0	1	0.5	0	0	0	0.102	0	34556.6	304	3	FTCD_C	0.057
Stano2_03639.3	10	3.51	0	0	0	0	0	0	1	0	0	0	0	0.102	0	39372	347	11	UvdE	0.024
Stano2_07844.3	10	3.51	0	0	0	0	0	0	1	0	0	0	0	0.125	0	29980.8	266	5	-	-
Stano2_02879.3	10	3.51	0	0	0	0	0	0	1	0	0	0	0	0.104	0	6683.49	56	1	DUF718	0.052
Stano2_15143.3	10	3.51	0	0	0	0	0	0	1	0	0	0	0	0.1	0	4374.71	37	1	-	-
Stano2_06809.3	10	3.51	0	0	0	0	0	0	1	0	0	0	0	0.124	6	6749.62	63	2	-	-
Stano2_14767.3	51.85	21.88	0	0	0	1	0	0.428571	1	1	0	0	0	0.314	5	59382.9	525	11	Rhomboid	7.3e-09
Stano2_15713.3	10	3.51	0	0	0	0	0	0	1	0	0	0	0	0.11	0	11302.7	98	2	-	-
Stano2_00954.3	10	3.51	0	0	0	0	0	0	1	0	0	0	0	0.109	0	26308.1	227	3	MIP-T3	0.87
Stano2_11968.3	10	3.51	0	0	0	0	0	0	1	0	0	0	0	0.101	0	11705	103	1	-	-
Stano2_04790.3	10	3.51	0	0	0	0	0	0	1	0	0	0	0	0.248	7	62772.9	554	7	DUF1772	1.1e-08
Stano2_16146.3	10	3.51	0	0	0	0	0	0	1	0	0	0	0	0.277	0	38730.3	338	5	-	-
Stano2_00389.3	64.29	27.69	0	0	0	1	0	0.857143	1	0.5	0	0	0	0.108	0	43715.6	387	8	-	-
Stano2_14178.3	68.42	48	1	0	0	1	0	1	1	1	0	0	0	0.098	0	48278	432	1	MIP	4.2e-24
Stano2_02208.3	19.05	6.9	0	0	0	1	0	0	1	0	0	0	0	0.115	0	13609.2	124	2	-	-
Stano2_11717.3	10	3.51	0	0	0	0	0	0	1	0	0	0	0	0.107	0	21711.4	195	4	DUF2457	0.00058
Stano2_07947.3	64.71	36.62	0	0	0	1	0	1	1	1	0	0	0	0.21	7	59087.4	537	10	DUF3425	2.9e-09
Stano2_08811.3	58.06	29.41	0	0	0	1	0	1	1	0	0	0	0	0.152	0	52953.5	479	9	NmrA	1.1e-31
Stano2_14530.3	19.05	6.9	0	0	0	0	0	0.142857	1	0	0	0	0	0.098	0	59286.5	525	11	YL1	0.87
Stano2_00599.3	10	3.51	0	0	0	0	0	0	1	0	0	0	0	0.111	0	11416.9	102	1	-	-
Stano2_01789.3	10	3.51	0	0	0	0	0	0	1	0	0	0	0	0.056	0	60514.5	541	4	-	-
Stano2_16217.3	10	3.51	0	0	0	0	0	0	1	0	0	0	0	0.119	2	12737.3	114	4	-	-
Stano2_12033.3	10	3.51	0	0	0	0	0	0	1	0	0	0	0	0.156	0	35889.6	313	2	PTE	2.4
Stano2_15886.3	10	3.51	0	0	0	0	0	0	1	0	0	0	0	0.131	12	17315.9	166	6	-	-
Stano2_04373.3	10	3.51	0	0	0	0	0	0	1	0	0	0	0	0.203	5	14638	134	3	PALP	3.7e-05
Stano2_13282.3	10	3.51	0	0	0	0	0	0	1	0	0	0	0	0.748	25	9529.09	100	0	-	-
Stano2_10211.3	10	3.51	0	0	0	0	0	0	1	0	0	0	0	0.103	0	36418.4	319	5	-	-
Stano2_10043.3	53.85	22.22	0	0	0	0	0	0.857143	1	0	0	0	0	0.105	0	23414.7	205	2	-	-
Stano2_04806.3	63.16	45.33	1	0	0	0	0	1	1	1	0	0	0	0.117	0	74303.8	649	12	HET	3.4e-19
Stano2_06097.3	10	3.51	0	0	0	0	0	0	1	0	0	0	0	0.116	7	13295.1	123	2	-	-
Stano2_11173.3	10	3.51	0	0	0	0	0	0	1	0	0	0	0	0.118	0	11112.6	97	1	FAR1	0.056
Stano2_13981.3	10	3.51	0	0	0	0	0	0	1	0	0	0	0	0.149	0	4135.79	39	0	-	-
Stano2_02653.3	10	3.51	0	0	0	0	0	0	1	0	0	0	0	0.129	0	14469.2	132	2	DUF1666	0.13
Stano2_13215.3	10	3.51	0	0	0	0	0	0	1	0	0	0	0	0.115	0	17798.4	159	3	-	-
Stano2_16223.3	10	3.51	0	0	0	0	0	0	1	0	0	0	0	0.102	0	49512.7	450	2	Kinesin	2.5e-24
Stano2_09343.3	10	3.51	0	0	0	0	0	0	1	0	0	0	0	0.106	0	15293.8	142	3	-	-
Stano2_01269.3	68.75	34.78	0	0	0	1	0	1	1	1	0	0	0	0.101	0	53797.4	487	8	ALAD	0.12
Stano2_01489.3	62.22	51.22	0	1	1	1	1	1	1	1	0	0	0	0.476	25	81651.9	747	5	Glyco_hydro_43	1.6e-53
Stano2_09130.3	10	3.51	0	0	0	0	0	0	1	0	0	0	0	0.108	0	21745.1	194	0	-	-
Stano2_07121.3	10	3.51	0	0	0	0	0	0	1	0	0	0	0	0.376	17	13758.7	127	4	-	-
Stano2_09469.3	10	3.51	0	0	0	0	0	0	1	0	0	0	0	0.119	7	11818.5	109	3	-	-
Stano2_03876.3	68.97	30.3	0	0	0	0	0	1	1	1	0	0	0	0.109	0	38109.1	336	1	-	-
Stano2_02347.3	27.27	10.17	0	0	0	0	0	0.285714	1	0	0	0	0	0.113	0	52174.7	462	7	SNF2_N	1.5e-06
Stano2_13489.3	10	3.51	0	0	0	0	0	0	1	0	0	0	0	0.187	3	104910	929	15	HET	4.4e-14
Stano2_10860.3	10	3.51	0	0	0	0	0	0	1	0	0	0	0	0.137	0	12334.2	106	0	-	-
Stano2_01338.3	26.09	13.33	0	0	0	0	0	0	1	1	0	0	0	0.158	0	35705.6	321	2	-	-
Stano2_12203.3	10	3.51	0	0	0	0	0	0	1	0	0	0	0	0.406	6	17505.1	156	4	-	-
Stano2_09404.3	10	3.51	0	0	0	0	0	0	1	0	0	0	0	0.138	0	145247	1300	6	PqqD	0.13
Stano2_07417.3	41.67	16.39	0	0	0	1	0	0.142857	1	1	0	0	0	0.132	0	133522	1238	6	RRM_6	0.04
Stano2_07574.3	59.26	25	0	0	0	1	0	0.857143	1	0	0	0	0	0.871	21	15422.6	144	8	CBM_1	8.3e-11
Stano2_04809.3	10	3.51	0	0	0	0	0	0	1	0	0	0	0	0.147	0	11570.3	105	3	-	-
Stano2_12390.3	10	3.51	0	0	0	0	0	0	1	0	0	0	0	0.101	0	29276.1	265	3	-	-
Stano2_06445.3	10	3.51	0	0	0	0	0	0	1	0	0	0	0	0.105	0	19256.3	173	2	EzrA	0.0004
Stano2_14170.3	10	3.51	0	0	0	0	0	0	1	0	0	0	0	0.132	10	13154.2	121	2	-	-
Stano2_15463.3	10	3.51	0	0	0	0	0	0	1	0	0	0	0	0.133	0	8058.1	74	2	-	-
Stano2_06602.3	10	3.51	0	0	0	0	0	0	1	0	0	0	0	0.614	14	7684.65	70	0	YojJ	0.45
Stano2_08331.3	10	3.51	0	0	0	0	0	0	1	0	0	0	0	0.119	3	13847.7	128	1	-	-
Stano2_02349.3	10	3.51	0	0	0	0	0	0	1	0	0	0	0	0.104	0	22500.1	201	5	Transposase_mut	0.24
Stano2_08970.3	57.14	24.62	0	0	0	0	0	0.714286	1	1	0	0	0	0.108	0	56163.5	515	7	-	-
Stano2_11195.3	10	3.51	0	0	0	0	0	0	1	0	0	0	0	0.258	0	57575.1	529	3	Reo_sigmaC	0.17
Stano2_07007.3	10	3.51	0	0	0	0	0	0	1	0	0	0	0	0.162	0	7548.81	71	1	-	-
Stano2_03747.3	68.75	34.78	0	0	0	1	0	1	1	1	0	0	0	0.374	26	25100.7	251	4	DAP_C	0.16
Stano2_15695.3	10	3.51	0	0	0	0	0	0	1	0	0	0	0	0.759	25	17541.9	178	0	-	-
Stano2_07942.3	10	3.51	0	0	0	0	0	0	1	0	0	0	0	0.111	3	25502.7	225	6	-	-
Stano2_03748.3	10	3.51	0	0	0	0	0	0	1	0	0	0	0	0.164	0	40660.8	356	7	-	-
Stano2_08278.3	18.18	10.17	0.5	0	0	0	0	0	1	0	0	0	0	0.104	0	24003	219	2	Amidohydro_5	5.9e-15
Stano2_14608.3	10	3.51	0	0	0	0	0	0	1	0	0	0	0	0.122	0	28336.5	262	3	-	-
Stano2_00660.3	10	3.51	0	0	0	0	0	0	1	0	0	0	0	0.105	0	7456.41	65	3	-	-
Stano2_12010.3	10	3.51	0	0	0	0	0	0	1	0	0	0	0	0.114	0	23048.2	207	7	-	-
Stano2_11963.3	10	3.51	0	0	0	0	0	0	1	0	0	0	0	0.72	1	4569.54	39	1	-	-
Stano2_13300.3	38.46	19.05	0	0	0	1	0	0.142857	1	1	0	0	0	0.163	0	9674.75	95	0	-	-
Stano2_02154.3	10	3.51	0	0	0	0	0	0	1	0	0	0	0	0.141	1	18069.5	159	0	DUF3328	0.086
Stano2_05687.3	64.52	32.35	0	0	0	0	0	1	1	1	0	0	0	0.397	4	34983.8	315	5	Tetraspannin	0.05
Stano2_12276.3	10	3.51	0	0	0	0	0	0	1	0	0	0	0	0.134	0	19056.5	163	4	-	-
Stano2_07406.3	10	3.51	0	0	0	0	0	0	1	0	0	0	0	0.117	0	5309.04	49	1	-	-
Stano2_11655.3	10	3.51	0	0	0	0	0	0	1	0	0	0	0	0.373	20	15925	141	4	DUF3414	0.1
Stano2_00865.3	57.14	27.69	0	0	0	1	0	0.714286	1	0.5	0	0	0	0.228	23	102388	980	27	Chitin_bind_1	0.014
Stano2_04422.3	10	3.51	0	0	0	0	0	0	1	0	0	0	0	0.104	0	19554.4	182	1	-	-
Stano2_10054.3	10	3.51	0	0	0	0	0	0	1	0	0	0	0	0.125	0	11537.9	105	2	DUF1737	0.1
Stano2_06613.3	10	3.51	0	0	0	0	0	0	1	0	0	0	0	0.822	0	32240.4	297	7	-	-
Stano2_06706.3	10	3.51	0	0	0	0	0	0	1	0	0	0	0	0.107	0	5416.32	51	1	-	-
Stano2_02469.3	10	3.51	0	0	0	0	0	0	1	0	0	0	0	0.159	2	14063	132	5	-	-
Stano2_14557.3	10	3.51	0	0	0	0	0	0	1	0	0	0	0	0.113	0	22771.5	203	7	MFS_1	0.0027
Stano2_04540.3	10	3.51	0	0	0	0	0	0	1	0	0	0	0	0.16	2	8452.7	76	3	-	-
Stano2_10411.3	10	3.51	0	0	0	0	0	0	1	0	0	0	0	0.099	0	5653.62	50	0	E_Pc_C	0.097
Stano2_08905.3	10	3.51	0	0	0	0	0	0	1	0	0	0	0	0.107	0	11710.4	101	0	-	-
Stano2_04118.3	40	16.13	0	0	0	1	0	0.428571	1	0	0	0	0	0.139	0	37852.3	329	0	DUF1978	0.035
Stano2_12821.3	68.75	34.78	0	0	0	1	0	1	1	1	0	0	0	0.261	0	22687.1	206	7	-	-
Stano2_07419.3	10	3.51	0	0	0	0	0	0	1	0	0	0	0	0.105	0	72691.6	638	2	-	-
Stano2_13090.3	10	3.51	0	0	0	0	0	0	1	0	0	0	0	0.102	0	7066.86	63	2	-	-
Stano2_01445.3	10	3.51	0	0	0	0	0	0	1	0	0	0	0	0.109	0	76104.2	694	6	-	-
Stano2_09402.3	32	16.13	0	0	0	1	0	0.285714	1	0	0	0	0	0.137	0	20612.3	189	3	ORC6	0.18
Stano2_16274.3	10	3.51	0	0	0	0	0	0	1	0	0	0	0	0.125	2	84547.2	761	4	Peptidase_C48	1.6e-11
Stano2_03276.3	10	3.51	0	0	0	0	0	0	1	0	0	0	0	0.103	0	38950.7	348	2	DUF755	0.0087
Stano2_08986.3	10	3.51	0	0	0	0	0	0	1	0	0	0	0	0.195	0	14858.8	131	3	-	-
Stano2_13556.3	66.67	34.29	0	0	0	1	0	1	1	1	0	0	0	0.104	0	67896.4	611	3	-	-
Stano2_14215.3	10	3.51	0	0	0	0	0	0	1	0	0	0	0	0.108	0	22376.1	210	4	-	-
Stano2_04537.3	10	3.51	0	0	0	0	0	0	1	0	0	0	0	0.114	0	17060.1	145	1	TMF_DNA_bd	0.026
Stano2_00388.3	25	16.39	0	0	1	0	1	0	1	0	0	0	0	0.106	0	35908.9	329	3	Med12	9.2e-26
Stano2_02447.3	10	3.51	0	0	0	0	0	0	1	0	0	0	0	0.1	0	23383.4	210	1	-	-
Stano2_12874.3	60.61	34.29	0	0	0	1	0	0.857143	1	1	0	0	0	0.114	0	22178.7	204	2	RNase_P_pop3	9.3e-07
Stano2_08125.3	66.67	32.84	0	0	0	0	0	1	1	1	0	0	0	0.657	23	19236.7	176	10	-	-
Stano2_13983.3	61.9	50.63	0	0	1	1	1	1	1	1	0	0	0	0.154	7	34660	311	10	zf-MYND	2.1e-11
Stano2_10160.3	10	3.51	0	0	0	0	0	0	1	0	0	0	0	0.135	0	15921.2	138	2	DUF2390	0.072
Stano2_04292.3	10	3.51	0	0	0	0	0	0	1	0	0	0	0	0.127	15	6086.9	57	1	-	-
Stano2_01339.3	10	3.51	0	0	0	0	0	0	1	0	0	0	0	0.121	0	8849.85	80	0	-	-
Stano2_01104.3	10	3.51	0	0	0	0	0	0	1	0	0	0	0	0.127	0	12597.3	111	1	-	-
Stano2_04369.3	10	3.51	0	0	0	0	0	0	1	0	0	0	0	0.113	0	20777.3	182	4	-	-
Stano2_09835.3	19.05	6.9	0	0	0	0	0	0	1	0	0	0	1	0.321	4	19805.9	180	0	Bac_Ubq_Cox	0.044
Stano2_03295.3	62.07	27.27	0	0	0	1	0	0.714286	1	1	0	0	0	0.107	0	31409.2	292	6	-	-
Stano2_06550.3	10	3.51	0	0	0	0	0	0	1	0	0	0	0	0.105	0	27123.7	236	1	DUF1777	0.027
Stano2_07949.3	10	3.51	0	0	0	0	0	0	1	0	0	0	0	0.101	0	3998.66	35	1	-	-
Stano2_01359.3	10	3.51	0	0	0	0	0	0	1	0	0	0	0	0.117	0	11002.3	103	2	-	-
Stano2_08474.3	34.78	13.33	0	0	0	0	0	0.428571	1	0	0	0	0	0.109	0	21610.9	192	0	-	-
Stano2_00699.3	10	3.51	0	0	0	0	0	0	1	0	0	0	0	0.105	0	28951	269	0	DUF2570	0.056
Stano2_14877.3	10	3.51	0	0	0	0	0	0	1	0	0	0	0	0.835	18	23613.6	208	8	-	-
Stano2_11768.3	10	3.51	0	0	0	0	0	0	1	0	0	0	0	0.107	0	32986.7	284	6	-	-
Stano2_10328.3	10	3.51	0	0	0	0	0	0	1	0	0	0	0	0.146	0	40376.9	368	6	-	-
Stano2_11495.3	10	3.51	0	0	0	0	0	0	1	0	0	0	0	0.135	0	4122.72	38	0	-	-
Stano2_05685.3	64.52	32.35	0	0	0	1	0	1	1	0.5	0	0	0	0.133	0	26830.7	243	4	Solute_trans_a	8.4e-20
Stano2_14503.3	40	19.35	0	0	0	0	0	0.571429	1	0	0	0	0	0.101	0	22489.1	197	3	-	-
Stano2_05258.3	10	3.51	0	0	0	0	0	0	1	0	0	0	0	0.132	0	8523.2	77	2	-	-
Stano2_00400.3	26.09	13.33	0	0	0	0	0	0	1	1	0	0	0	0.135	0	29556.5	260	2	-	-
Stano2_09908.3	10	3.51	0	0	0	0	0	0	1	0	0	0	0	0.357	0	20874.5	188	2	-	-
Stano2_12398.3	10	3.51	0	0	0	0	0	0	1	0	0	0	0	0.112	0	10555	92	2	-	-
Stano2_03107.3	51.85	25	0	0	0	1	0	0.428571	1	1	0	0	0	0.114	0	17014.4	160	2	-	-
Stano2_15491.3	41.67	16.39	0	0	0	0	0	0.428571	1	0.5	0	0	0	0.101	1	35339.6	323	4	-	-
Stano2_01161.3	68.75	34.78	0	0	0	1	0	1	1	1	0	0	0	0.114	0	31583.7	287	3	Asp	0.00024
Stano2_08107.3	60	32.84	0	0	0	0	0	0.857143	1	1	0	0	0	0.129	0	54084.7	484	2	-	-
Stano2_03715.3	10	3.51	0	0	0	0	0	0	1	0	0	0	0	0.108	0	9707.27	86	2	-	-
Stano2_01272.3	19.05	6.9	0	0	0	1	0	0	1	0	0	0	0	0.107	0	27176.4	244	5	UCH	2.4e-13
Stano2_01898.3	58.06	32.35	0	0	0	1	0	1	1	0	0	0	0	0.104	0	25559.1	235	2	DUF4195	0.19
Stano2_05901.3	10	3.51	0	0	0	0	0	0	1	0	0	0	0	0.893	24	17361.6	164	2	Tannase	0.14
Stano2_07679.3	10	3.51	0	0	0	0	0	0	1	0	0	0	0	0.836	10	11401.2	105	3	-	-
Stano2_03203.3	10	3.51	0	0	0	0	0	0	1	0	0	0	0	0.125	0	4616.23	41	0	-	-
Stano2_03360.3	10	3.51	0	0	0	0	0	0	1	0	0	0	0	0.112	0	8605.87	75	6	Zn_clus	2.4e-05
Stano2_05035.3	10	3.51	0	0	0	0	0	0	1	0	0	0	0	0.127	0	6341.55	55	1	PSP	0.15
Stano2_03309.3	53.85	22.22	0	0	0	1	0	0.571429	1	0.5	0	0	0	0.116	0	139546	1238	27	Zn_clus	2.1e-08
Stano2_09212.3	62.86	38.89	0	0	0	1	0	1	1	1	0	0	0	0.146	0	70868.8	641	5	Cut12	1.2e-36
Stano2_01589.3	10	3.51	0	0	0	0	0	0	1	0	0	0	0	0.103	0	18114.4	166	2	-	-
Stano2_15079.3	10	3.51	0	0	0	0	0	0	1	0	0	0	0	0.218	0	43900.6	402	9	AAA_17	1.8e-13
Stano2_14718.3	10	3.51	0	0	0	0	0	0	1	0	0	0	0	0.148	0	18412.2	170	4	-	-
Stano2_07273.3	10	3.51	0	0	0	0	0	0	1	0	0	0	0	0.179	0	8343.74	77	0	-	-
Stano2_01657.3	64.71	36.62	0	0	0	1	0	1	1	1	0	0	0	0.105	0	17962.4	168	0	SASP_gamma	1
Stano2_13003.3	10	3.51	0	0	0	0	0	0	1	0	0	0	0	0.224	0	4755.44	43	0	-	-
Stano2_11443.3	10	3.51	0	0	0	0	0	0	1	0	0	0	0	0.511	0	25530.7	224	3	-	-
Stano2_02827.3	10	3.51	0	0	0	0	0	0	1	0	0	0	0	0.218	0	16556.1	138	2	-	-
Stano2_01931.3	68.75	31.88	0	0	0	1	0	1	1	1	0	0	0	0.098	0	45924.6	427	4	-	-
Stano2_16219.3	10	3.51	0	0	0	0	0	0	1	0	0	0	0	0.105	0	35656.7	324	6	Herpes_UL49_5	0.21
Stano2_07959.3	10	3.51	0	0	0	0	0	0	1	0	0	0	0	0.112	0	13333	123	3	DUF4106	0.55
Stano2_16437.3	10	3.51	0	0	0	0	0	0	1	0	0	0	0	0.099	0	6610.27	62	1	-	-
Stano2_03061.3	10	3.51	0	0	0	0	0	0	1	0	0	0	0	0.236	0	25670.5	230	7	-	-
Stano2_03252.3	59.26	25	0	0	0	0	0	0.714286	1	1	0	0	0	0.103	0	21745.7	192	2	-	-
Stano2_20051.3	10	3.51	0	0	0	0	0	0	1	0	0	0	0	0.221	0	6751	59	1	-	-
Stano2_11498.3	10	3.51	0	0	0	0	0	0	1	0	0	0	0	0.136	7	9181.26	87	2	-	-
Stano2_10004.3	10	3.51	0	0	0	0	0	0	1	0	0	0	0	0.136	0	9430.81	84	4	-	-
Stano2_14591.3	40	19.35	0	0	0	0	0	0.285714	1	1	0	0	0	0.105	0	25305.3	238	4	-	-
Stano2_01012.3	10	3.51	0	0	0	0	0	0	1	0	0	0	0	0.107	0	115014	1041	6	TPR_14	1.2
Stano2_07670.3	62.86	36.11	0	0	0	1	0	1	1	1	0	0	0	0.763	10	62910.3	576	4	Alpha_GJ	0.03
Stano2_09771.3	10	3.51	0	0	0	0	0	0	1	0	0	0	0	0.115	0	8503.91	77	2	-	-
Stano2_04335.3	10	3.51	0	0	0	0	0	0	1	0	0	0	0	0.117	0	20071	180	5	-	-
Stano2_04090.3	10	3.51	0	0	0	0	0	0	1	0	0	0	0	0.114	0	12496	110	2	-	-
Stano2_16190.3	10	3.51	0	0	0	0	0	0	1	0	0	0	0	0.206	0	17018.5	155	2	DUF1891	1
Stano2_06952.3	10	3.51	0	0	0	0	0	0	1	0	0	0	0	0.151	0	130093	1154	17	RNase_H	2.7e-10
Stano2_08211.3	10	3.51	0	0	0	0	0	0	1	0	0	0	0	0.814	10	8244.73	74	6	-	-
Stano2_15189.3	10	3.51	0	0	0	0	0	0	1	0	0	0	0	0.102	0	11596.5	108	0	-	-
Stano2_06380.3	26.09	13.33	0	0	0	0	0	0	1	1	0	0	0	0.116	0	39629.8	355	5	-	-
Stano2_06690.3	66.67	34.29	0	0	0	1	0	1	1	1	0	0	0	0.538	15	12761.4	122	0	-	-
Stano2_06015.3	68.75	37.68	0	0	0	1	0	1	1	1	0	0	0	0.763	24	21145.6	199	7	DUF2165	0.25
Stano2_00533.3	10	3.51	0	0	0	0	0	0	1	0	0	0	0	0.105	0	3186.56	31	0	-	-
Stano2_15790.3	10	3.51	0	0	0	0	0	0	1	0	0	0	0	0.76	13	17352.6	184	2	-	-
Stano2_01815.3	10	3.51	0	0	0	0	0	0	1	0	0	0	0	0.107	0	12637.8	113	4	-	-
Stano2_11623.3	10	3.51	0	0	0	0	0	0	1	0	0	0	0	0.119	0	20915.6	194	4	-	-
Stano2_11555.3	10	3.51	0	0	0	0	0	0	1	0	0	0	0	0.111	0	50781.7	454	6	-	-
Stano2_08824.3	64.52	32.35	0	0	0	1	0	0.857143	1	1	0	0	0	0.112	0	60625.7	580	2	Myb_DNA-bind_6	0.00055
Stano2_11275.3	8	16.13	0	0	0	0	0	0	1	0	0	0	0	0.2	5	9784.03	94	1	adh_short_C2	8.2e-06
Stano2_12832.3	10	3.51	0	0	0	0	0	0	1	0	0	0	0	0.125	0	80767.3	713	13	-	-
Stano2_00866.3	10	3.51	0	0	0	0	0	0	1	0	0	0	0	0.105	0	8306.33	76	1	-	-
Stano2_01853.3	68.75	34.78	0	0	0	1	0	1	1	1	0	0	0	0.481	16	21548.3	219	3	-	-
Stano2_15647.3	10	3.51	0	0	0	0	0	0	1	0	0	0	0	0.101	0	5820.56	54	1	-	-
Stano2_15359.3	51.85	25	0	0	0	0	0	0.571429	1	1	0	0	0	0.099	0	69169.9	636	2	EMP24_GP25L	0.027
Stano2_06229.3	19.05	6.9	0	0	0	0	0	0	1	0.5	0	0	0	0.115	0	34620.6	311	5	-	-
Stano2_08628.3	10	3.51	0	0	0	0	0	0	1	0	0	0	0	0.12	0	18062.6	161	1	-	-
Stano2_11998.3	59.26	25	0	0	0	0	0	1	1	0	0	0	0	0.151	0	34866.1	308	7	-	-
Stano2_07439.3	27.27	10.17	0	0	0	0	0	0.285714	1	0	0	0	0	0.804	23	13781.7	126	8	-	-
Stano2_16322.3	10	3.51	0	0	0	0	0	0	1	0	0	0	0	0.107	0	9991.61	88	3	-	-
Stano2_07692.3	10	3.51	0	0	0	0	0	0	1	0	0	0	0	0.106	0	2110.46	21	0	Ribosomal_S30	1.1e-09
Stano2_02325.3	60	29.85	0	0	0	1	0	0.714286	1	1	0	0	0	0.117	0	30082.6	283	3	Na_trans_assoc	1
Stano2_16548.3	9.09	10.17	0	0	0	0	0	0	1	0	0	0	0	0.15	0	10218.1	91	1	Ribosomal_L3	6.1e-11
Stano2_12285.3	10	3.51	0	0	0	0	0	0	1	0	0	0	0	0.163	5	6633.33	65	0	-	-
Stano2_10829.3	10	3.51	0	0	0	0	0	0	1	0	0	0	0	0.054	0	24802.2	222	0	-	-
Stano2_20069.3	10	3.51	0	0	0	0	0	0	1	0	0	0	0	0.114	0	12512.3	109	1	-	-
Stano2_08203.3	10	3.51	0	0	0	0	0	0	1	0	0	0	0	0.901	13	6638.84	62	2	DUF2673	0.054
Stano2_15911.3	10	3.51	0	0	0	0	0	0	1	0	0	0	0	0.343	0	16372	147	0	-	-
Stano2_16330.3	10	3.51	0	0	0	0	0	0	1	0	0	0	0	0.105	0	37968.1	346	13	DUF2528	0.25
Stano2_07724.3	10	3.51	0	0	0	0	0	0	1	0	0	0	0	0.111	2	10640	97	1	DUF3006	0.12
Stano2_12235.3	68.57	36.11	0	0	0	1	1	1	1	1	0	0	0	0.122	0	82976.3	739	8	SprT-like	1.5e-51
Stano2_11531.3	10	3.51	0	0	0	0	0	0	1	0	0	0	0	0.103	0	11500.8	106	2	-	-
Stano2_08243.3	10	3.51	0	0	0	0	0	0	1	0	0	0	0	0.32	16	6955.41	65	2	-	-
Stano2_07352.3	10	3.51	0	0	0	0	0	0	1	0	0	0	0	0.126	0	21101.9	184	3	ELL	0.063
Stano2_14512.3	10	3.51	0	0	0	0	0	0	1	0	0	0	0	0.291	11	7974.2	75	1	-	-
Stano2_07345.3	10	3.51	0	0	0	0	0	0	1	0	0	0	0	0.192	10	13713.2	129	2	-	-
Stano2_03488.3	10	3.51	0	0	0	0	0	0	1	0	0	0	0	0.115	0	11318	101	2	-	-
Stano2_11960.3	10	3.51	0	0	0	0	0	0	1	0	0	0	0	0.213	0	18741.2	165	2	-	-
Stano2_00103.3	10	3.51	0	0	0	0	0	0	1	0	0	0	0	0.104	0	4065.62	35	0	-	-
Stano2_06086.3	10	3.51	0	0	0	0	0	0	1	0	0	0	0	0.062	0	15209.6	140	5	Plasmodium_Vir	0.13
Stano2_03423.3	10	3.51	0	0	0	0	0	0	1	0	0	0	0	0.408	3	5181.18	48	1	-	-
Stano2_16210.3	10	3.51	0	0	0	0	0	0	1	0	0	0	0	0.212	0	17341.8	158	3	-	-
Stano2_10990.3	62.07	27.27	0	0	0	1	0	0.714286	1	1	0	0	0	0.116	0	31455.7	276	9	-	-
Stano2_01903.3	10	3.51	0	0	0	0	0	0	1	0	0	0	0	0.109	0	9899.77	93	0	-	-
Stano2_10277.3	68.75	34.78	0	0	0	1	0	1	1	1	0	0	0	0.666	26	12990.9	126	6	-	-
Stano2_11505.3	10	3.51	0	0	0	0	0	0	1	0	0	0	0	0.119	0	7244.52	64	1	-	-
Stano2_02620.3	10	3.51	0	0	0	0	0	0	1	0	0	0	0	0.19	8	11281.8	106	3	-	-
Stano2_13491.3	54.55	34.29	0	0	0	1	0	0.714286	1	1	0	0	0	0.332	2	34776.5	317	6	TruB_N	4.9e-40
Stano2_16374.3	10	3.51	0	0	0	0	0	0	1	0	0	0	0	0.822	2	85677.3	783	12	MMR_HSR1	1.8e-13
Stano2_15341.3	10	3.51	0	0	0	0	0	0	1	0	0	0	0	0.106	0	38768.8	355	3	-	-
Stano2_15935.3	10	3.51	0	0	0	0	0	0	1	0	0	0	0	0.143	0	6367.03	59	0	DUF2967	0.054
Stano2_14213.3	10	3.51	0	0	0	0	0	0	1	0	0	0	0	0.102	0	3481.8	32	0	-	-
Stano2_11260.3	10	3.51	0	0	0	0	0	0	1	0	0	0	0	0.114	0	4626.16	40	0	-	-
Stano2_09118.3	10	3.51	0	0	0	0	0	0	1	0	0	0	0	0.094	0	11984.8	107	2	-	-
Stano2_01096.3	10	3.51	0	0	0	0	0	0	1	0	0	0	0	0.102	0	3376.93	30	0	-	-
Stano2_12423.3	10	3.51	0	0	0	0	0	0	1	0	0	0	0	0.172	0	11721.5	103	0	-	-
Stano2_09935.3	70.59	36.62	0	1	1	1	0	1	1	0.5	0	0	0	0.171	5	70930.8	648	3	PAP2	9.1e-21
Stano2_15462.3	19.05	6.9	0	0	0	0	0	0	1	0.5	0	0	0	0.149	0	16544.7	148	2	DUF342	0.16
Stano2_05438.3	53.85	22.22	0	0	0	0	0	0.857143	1	0	0	0	0	0.795	10	13555.8	120	3	Adeno_E4	0.11
Stano2_13152.3	10	3.51	0	0	0	0	0	0	1	0	0	0	0	0.12	0	85516.3	764	8	Nucleoplasmin	0.07
Stano2_02839.3	18.18	10.17	0	0	0	0	0	0	1	0.5	0	0	0	0.131	0	17741.8	155	0	RNA_pol_3_Rpc31	0.041
Stano2_09216.3	10	3.51	0	0	0	0	0	0	1	0	0	0	0	0.102	0	56017.8	524	2	Swi5	7.7e-31
Stano2_03160.3	10	3.51	0	0	0	0	0	0	1	0	0	0	0	0.122	0	9677.05	90	0	-	-
Stano2_06889.3	10	3.51	0	0	0	0	0	0	1	0	0	0	0	0.192	0	9306.51	87	1	-	-
Stano2_03583.3	10	3.51	0	0	0	0	0	0	1	0	0	0	0	0.106	0	8893.15	81	2	-	-
Stano2_13298.3	10	3.51	0	0	0	0	0	0	1	0	0	0	0	0.277	4	14762.8	146	3	Gly-zipper_OmpA	0.0088
Stano2_06490.3	18.18	10.17	0	0	0	0	0	0	1	0.5	0	0	0	0.11	0	33766.7	290	7	TilS	0.12
Stano2_04534.3	37.04	21.88	0	0	0	0	0	0.428571	1	0.5	0	0	0	0.805	25	73483.5	781	4	-	-
Stano2_09189.3	10	3.51	0	0	0	0	0	0	1	0	0	0	0	0.125	0	40889.7	356	6	-	-
Stano2_14854.3	10	3.51	0	0	0	0	0	0	1	0	0	0	0	0.124	0	22434.8	210	7	-	-
Stano2_10191.3	10	3.51	0	0	0	0	0	0	1	0	0	0	0	0.375	0	8951.08	79	0	-	-
Stano2_11983.3	10	3.51	0	0	0	0	0	0	1	0	0	0	0	0.127	0	9367.77	85	2	-	-
Stano2_05980.3	70.97	32.35	0	0	0	1	0	1	1	1	0	0	0	0.144	0	14386.1	128	2	ORC6	0.041
Stano2_05544.3	10	3.51	0	0	0	0	0	0	1	0	0	0	0	0.106	0	13894.7	124	0	-	-
Stano2_14315.3	10	3.51	0	0	0	0	0	0	1	0	0	0	0	0.105	0	16820.3	156	4	Pertussis_S1	0.035
Stano2_13570.3	10	3.51	0	0	0	0	0	0	1	0	0	0	0	0.329	6	18440	168	1	PepSY_TM_3	0.059
Stano2_01994.3	10	3.51	0	0	0	0	0	0	1	0	0	0	0	0.215	0	5142.92	47	0	-	-
Stano2_20007.3	10	3.51	0	0	0	0	0	0	1	0	0	0	0	0.239	0	4092.94	38	2	-	-
Stano2_08198.3	10	3.51	0	0	0	0	0	0	1	0	0	0	0	0.15	0	3301.9	29	2	-	-
Stano2_07769.3	68.75	34.78	0	0	0	1	0	1	1	1	0	0	0	0.128	0	38709.9	334	11	zf-C2H2	0.1
Stano2_12057.3	10	3.51	0	0	0	0	0	0	1	0	0	0	0	0.128	0	34040.8	313	3	-	-
Stano2_11211.3	10	3.51	0	0	0	0	0	0	1	0	0	0	0	0.102	0	14448.7	128	2	GST_C	2.7e-07
Stano2_04838.3	10	3.51	0	0	0	0	0	0	1	0	0	0	0	0.1	0	50335.4	437	0	-	-
Stano2_05411.3	10	3.51	0	0	0	0	0	0	1	0	0	0	0	0.936	15	61124.8	561	5	Glyco_hydro_72	1.2e-24
Stano2_20003.3	10	3.51	0	0	0	0	0	0	1	0	0	0	0	0.113	0	21905.5	190	7	-	-
Stano2_00822.3	10	3.51	0	0	0	0	0	0	1	0	0	0	0	0.904	26	14737.7	143	19	-	-
Stano2_07660.3	16.67	16.39	0	0	0	0	0	0.142857	1	0	0	0	0	0.165	0	24826	216	6	Rep_fac_C	6.8e-24
Stano2_16032.3	10	3.51	0	0	0	0	0	0	1	0	0	0	0	0.11	0	23016.5	207	3	-	-
Stano2_06174.3	9.52	6.9	0	0	0	0	0	0	1	0	0	0	0	0.272	0	79268.6	713	9	-	-
Stano2_02692.3	10	3.51	0	0	0	0	0	0	1	0	0	0	0	0.104	0	7351.46	65	0	-	-
Stano2_00255.3	10	3.51	0	0	0	0	0	0	1	0	0	0	0	0.166	0	41488.1	366	3	ABM	0.036
Stano2_07450.3	10	3.51	0	0	0	0	0	0	1	0	0	0	0	0.106	0	8353.23	76	2	-	-
Stano2_07456.3	10	3.51	0	0	0	0	0	0	1	0	0	0	0	0.174	0	9914.17	92	2	-	-
Stano2_13162.3	18.18	10.17	0	0	0	0	0	0.142857	1	0	0	0	0	0.166	0	14631.5	130	0	-	-
Stano2_15023.3	10	3.51	0	0	0	0	0	0	1	0	0	0	0	0.128	0	4571.25	43	3	-	-
Stano2_16538.3	54.55	37.14	0	0	0	1	0	0.857143	1	0.5	0	0	0	0.105	0	23605.4	213	13	-	-
Stano2_10401.3	64.29	27.69	0	0	0	1	0	1	1	0	0	0	0	0.132	0	68191.1	622	6	DUF1771	4.8e-22
Stano2_13396.3	10	3.51	0	0	0	0	0	0	1	0	0	0	0	0.119	5	18954.8	172	9	-	-
Stano2_16192.3	10	3.51	0	0	0	0	0	0	1	0	0	0	0	0.133	0	9696.95	88	3	-	-
Stano2_11786.3	34.78	13.33	0	0	0	0	0	0.428571	1	0	0	0	0	0.108	0	59343.6	519	4	DUF3883	0.26
Stano2_08539.3	19.05	6.9	0	0	0	0	0	0.142857	1	0	0	0	0	0.192	0	23967.3	202	5	Enolase_N	0.022
Stano2_09802.3	10	3.51	0	0	0	0	0	0	1	0	0	0	0	0.775	0	9472.13	81	4	-	-
Stano2_09806.3	66.67	37.14	0	0	0	1	0	1	1	1	0	0	0	0.127	0	30919.8	275	3	-	-
Stano2_15975.3	19.05	6.9	0	0	0	0	0	0	1	0.5	0	0	0	0.115	0	9357.36	83	0	-	-
Stano2_15124.3	10	3.51	0	0	0	0	0	0	1	0	0	0	0	0.147	9	32776.2	297	27	-	-
Stano2_15099.3	55.17	30.3	0	0	0	0	0	1	1	0	0	0	0	0.11	0	33833.3	301	2	Lipase_3	4.1e-10
Stano2_07787.3	10	3.51	0	0	0	0	0	0	1	0	0	0	0	0.1	0	6715.49	59	0	-	-
Stano2_09169.3	10	3.51	0	0	0	0	0	0	1	0	0	0	0	0.124	0	16198	146	5	Yeast_MT	0.11
Stano2_00245.3	10	3.51	0	0	0	0	0	0	1	0	0	0	0	0.133	1	21979	202	0	-	-
Stano2_15075.3	9.09	10.17	0	0	0	0	0	0	1	0	0	0	0	0.1	0	94959.3	836	9	AAA	8.9e-15
Stano2_04126.3	10	3.51	0	0	0	0	0	0	1	0	0	0	0	0.106	4	12317.8	113	4	-	-
Stano2_06242.3	10	3.51	0	0	0	0	0	0	1	0	0	0	0	0.137	0	11460.3	105	2	-	-
Stano2_10450.3	10	3.51	0	0	0	0	0	0	1	0	0	0	0	0.125	0	9142.61	81	0	-	-
Stano2_06136.3	10	3.51	0	0	0	0	0	0	1	0	0	0	0	0.107	0	8375.37	74	2	-	-
Stano2_05827.3	61.11	38.36	0	0	0	1	0	1	1	1	0	0	0	0.145	0	38127.6	347	1	EutH	0.025
Stano2_12009.3	19.05	6.9	0	0	0	1	0	0	1	0	0	0	0	0.105	1	21794.3	187	3	-	-
Stano2_00856.3	10	3.51	0	0	0	0	0	0	1	0	0	0	0	0.112	0	36808.6	329	8	Zn_clus	2.8e-05
Stano2_02295.3	62.86	38.89	0	0	0	1	0	1	1	1	0	0	0	0.103	1	56316.2	517	1	DUF2756	0.046
Stano2_08421.3	10	3.51	0	0	0	0	0	0	1	0	0	0	0	0.116	0	7570.78	67	1	-	-
Stano2_04199.3	10	3.51	0	0	0	0	0	0	1	0	0	0	0	0.102	0	87018	763	10	Ank_2	4.5e-11
Stano2_15175.3	57.14	36.11	0	0	0	1	0	1	1	0.5	0	0	0	0.171	0	16274.3	153	1	SRP-alpha_N	0.11
Stano2_11091.3	10	3.51	0	0	0	0	0	0	1	0	0	0	0	0.152	0	38521.6	346	3	-	-
Stano2_00885.3	10	3.51	0	0	0	0	0	0	1	0	0	0	0	0.113	0	9155.2	91	1	-	-
Stano2_06661.3	10	3.51	0	0	0	0	0	0	1	0	0	0	0	0.125	0	6097.03	52	0	Fip1	0.16
Stano2_13816.3	66.67	29.85	0	0	0	0	0	1	1	1	0	0	0	0.753	25	13758.2	128	2	-	-
Stano2_02724.3	10	3.51	0	0	0	0	0	0	1	0	0	0	0	0.61	7	6637.96	62	3	-	-
Stano2_07563.3	62.86	36.11	0	0	0	1	0	1	1	1	0	0	0	0.29	0	31251.6	274	2	-	-
Stano2_06474.3	10	3.51	0	0	0	0	0	0	1	0	0	0	0	0.141	5	7636.42	71	1	-	-
Stano2_00852.3	10	3.51	0	0	0	0	0	0	1	0	0	0	0	0.17	6	20504.6	186	9	-	-
Stano2_05488.3	62.86	38.89	0	0	0	1	0	1	1	1	0	0	0	0.279	0	129445	1185	4	Fork_head	1.4e-20
Stano2_13973.3	10	3.51	0	0	0	0	0	0	1	0	0	0	0	0.471	0	11142.2	103	2	-	-
Stano2_06578.3	18.18	10.17	0	0	0	0	0	0.142857	1	0	0	0	0	0.124	0	17309.6	150	1	-	-
Stano2_12820.3	60	26.87	0	0	0	1	0	1	1	0	0	0	0	0.191	5	19365.4	177	8	F-box	0.019
Stano2_02618.3	10	3.51	0	0	0	0	0	0	1	0	0	0	0	0.11	0	9042.45	80	2	-	-
Stano2_15128.3	53.66	46.15	0.5	1	0	0	0	1	1	0.5	0	0	0	0.419	16	19043.3	182	5	-	-
Stano2_14936.3	10	3.51	0	0	0	0	0	0	1	0	0	0	0	0.112	0	5942.62	60	0	-	-
Stano2_15024.3	10	3.51	0	0	0	0	0	0	1	0	0	0	0	0.101	0	10242.5	93	4	-	-
Stano2_06707.3	10	3.51	0	0	0	0	0	0	1	0	0	0	0	0.104	0	7515.58	68	2	-	-
Stano2_15234.3	66.67	32.84	0	0	0	0	0	1	1	1	0	0	0	0.104	0	15154.2	132	2	Sigma70_ner	0.13
Stano2_15459.3	10	3.51	0	0	0	0	0	0	1	0	0	0	0	0.102	0	23329	199	2	-	-
Stano2_08505.3	50	27.69	0.5	0	0	0	0	0.714286	1	0	0	0	0	0.106	0	18869	162	3	-	-
Stano2_07085.3	10	3.51	0	0	0	0	0	0	1	0	0	0	0	0.657	15	8878.16	81	2	-	-
Stano2_16303.3	10	3.51	0	0	0	0	0	0	1	0	0	0	0	0.143	0	25143.4	218	3	-	-
Stano2_10435.3	10	3.51	0	0	0	0	0	0	1	0	0	0	0	0.118	0	11249.6	102	0	-	-
Stano2_13601.3	9.52	6.9	0	0	0	0	0	0	1	0	0	0	0	0.136	2	15378	142	2	HEV_ORF1	0.091
Stano2_02425.3	10	3.51	0	0	0	0	0	0	1	0	0	0	0	0.436	18	8379.55	75	1	-	-
Stano2_10831.3	10	3.51	0	0	0	0	0	0	1	0	0	0	0	0.106	0	17426	162	1	-	-
Stano2_03826.3	10	3.51	0	0	0	0	0	0	1	0	0	0	0	0.124	0	15383.8	143	3	-	-
Stano2_00233.3	10	3.51	0	0	0	0	0	0	1	0	0	0	0	0.102	0	8219.37	74	1	-	-
Stano2_14136.3	10	3.51	0	0	0	0	0	0	1	0	0	0	0	0.116	0	5883.8	55	5	-	-
Stano2_07766.3	10	3.51	0	0	0	0	0	0	1	0	0	0	0	0.135	5	17548.9	170	5	-	-
Stano2_09745.3	10	3.51	0	0	0	0	0	0	1	0	0	0	0	0.592	24	108864	1040	20	Abhydrolase_1	2.6e-14
Stano2_13134.3	62.86	36.11	0	0	0	1	0	1	1	1	0	0	0	0.893	23	11818.4	115	1	Mucin	0.024
Stano2_05423.3	10	3.51	0	0	0	0	0	0	1	0	0	0	0	0.053	0	8995.15	77	1	-	-
Stano2_04133.3	10	3.51	0	0	0	0	0	0	1	0	0	0	0	0.162	0	10156.3	89	1	-	-
Stano2_13454.3	10	3.51	0	0	0	0	0	0	1	0	0	0	0	0.1	0	31999.3	282	3	-	-
Stano2_07489.3	10	3.51	0	0	0	0	0	0	1	0	0	0	0	0.2	5	14625.2	136	4	Neocarzinostat	0.18
Stano2_11724.3	10	3.51	0	0	0	0	0	0	1	0	0	0	0	0.137	0	25133.4	223	3	-	-
Stano2_00070.3	10	3.51	0	0	0	0	0	0	1	0	0	0	0	0.129	0	12900.8	122	0	DUF1155	0.11
Stano2_04538.3	10	3.51	0	0	0	0	0	0	1	0	0	0	0	0.498	7	11462.2	105	3	-	-
Stano2_13026.3	19.05	6.9	0.5	0	0	0	0	0	1	0	0	0	0	0.785	26	88426.4	870	9	PA14	2.5e-05
Stano2_04625.3	10	3.51	0	0	0	0	0	0	1	0	0	0	0	0.107	0	14650.6	132	6	-	-
Stano2_10694.3	61.11	43.84	0	0	0	1	0	1	1	1	0	0	0	0.196	4	23556.2	218	5	DivIC	0.028
Stano2_08545.3	10	3.51	0	0	0	0	0	0	1	0	0	0	0	0.119	0	25004.3	218	5	-	-
Stano2_07443.3	10	3.51	0	0	0	0	0	0	1	0	0	0	0	0.156	3	32383.2	288	6	Ank_2	0.0004
Stano2_05101.3	10	3.51	0	0	0	0	0	0	1	0	0	0	0	0.098	0	6984.32	63	1	-	-
Stano2_10793.3	10	3.51	0	0	0	0	0	0	1	0	0	0	0	0.116	0	12143.9	110	2	-	-
Stano2_10319.3	64.71	36.62	0	0	0	1	0	1	1	1	0	0	0	0.102	0	43743.9	391	0	Nramp	0.018
Stano2_05775.3	10	3.51	0	0	0	0	0	0	1	0	0	0	0	0.168	0	18066.9	171	8	-	-
Stano2_09959.3	10	3.51	0	0	0	0	0	0	1	0	0	0	0	0.142	0	4476.14	42	2	-	-
Stano2_11271.3	19.05	6.9	0	0	0	0	0	0	1	0.5	0	0	0	0.059	0	41141.2	372	6	UBN2_3	0.00018
Stano2_12911.3	10	3.51	0	0	0	0	0	0	1	0	0	0	0	0.788	21	11382.6	108	0	-	-
Stano2_00999.3	26.09	13.33	1	0	0	0	0	0	1	0	0	0	0	0.111	0	3750.24	37	5	zinc_ribbon_2	7.5e-07
Stano2_05670.3	10	3.51	0	0	0	0	0	0	1	0	0	0	0	0.134	0	4070.82	37	3	DUF1082	0.037
Stano2_01624.3	10	3.51	0	0	0	0	0	0	1	0	0	0	0	0.12	0	58624.9	520	13	CorA	0.00015
Stano2_09724.3	10	3.51	0	0	0	0	0	0	1	0	0	0	0	0.181	6	11819.9	111	3	-	-
Stano2_11902.3	10	3.51	0	0	0	0	0	0	1	0	0	0	0	0.122	0	61294.4	555	6	-	-
Stano2_00776.3	68.97	30.3	0	0	0	1	0	1	1	0.5	0	0	0	0.103	0	76018.4	688	6	Pil1	2.4e-155
Stano2_15045.3	70.97	32.35	0	0	0	1	0	1	1	1	0	0	0	0.112	0	50794.3	469	3	UBA	0.0051
Stano2_15176.3	27.27	10.17	0	0	1	0	1	0	1	0	0	0	0	0.103	0	10240.4	95	6	zf-MYND	0.0016
Stano2_02589.3	66.67	34.29	0	0	0	1	0	1	1	1	0	0	0	0.272	0	33416.9	306	4	-	-
Stano2_13175.3	10	3.51	0	0	0	0	0	0	1	0	0	0	0	0.163	0	32608.5	291	4	-	-
Stano2_09281.3	66.67	34.29	0	0	0	1	0	1	1	1	0	0	0	0.104	0	157824	1422	10	SAC3_GANP	5.7e-36
Stano2_15400.3	9.52	6.9	0	0	0	0	0	0	1	0	0	0	0	0.113	0	60227.5	538	8	DUF3425	4.6e-27
Stano2_11637.3	10	3.51	0	0	0	0	0	0	1	0	0	0	0	0.393	0	52611.2	481	8	2003-03-14	1.5e-115
Stano2_15416.3	10	3.51	0	0	0	0	0	0	1	0	0	0	0	0.143	0	7425.28	69	2	-	-
Stano2_01316.3	10	3.51	0	0	0	0	0	0	1	0	0	0	0	0.175	7	17682.2	171	8	-	-
Stano2_03547.3	9.52	6.9	0	0	0	0	0	0	1	0	0	0	0	0.085	0	29960.7	270	1	-	-
Stano2_07039.3	59.26	25	0	0	0	0	0	1	1	0	0	0	0	0.79	21	5869.84	57	4	-	-
Stano2_11544.3	10	3.51	0	0	0	0	0	0	1	0	0	0	0	0.102	2	7339.89	74	0	RNA_pol_Rpb1_R	0.34
Stano2_15096.3	10	3.51	0	0	0	0	0	0	1	0	0	0	0	0.804	22	10436	103	8	Hydrophobin_2	0.0038
Stano2_11355.3	66.67	37.14	0	0	0	1	0	1	1	1	0	0	0	0.1	0	61097.6	559	4	-	-
Stano2_06532.3	10	3.51	0	0	0	0	0	0	1	0	0	0	0	0.148	0	18176.8	165	3	-	-
Stano2_02552.3	10	3.51	0	0	0	0	0	0	1	0	0	0	0	0.096	0	12217	111	1	-	-
Stano2_12200.3	10	3.51	0	0	0	0	0	0	1	0	0	0	0	0.208	0	39751.8	351	2	Prefoldin_2	1.5e-15
Stano2_03284.3	10	3.51	0	0	0	0	0	0	1	0	0	0	0	0.135	0	9636.17	85	2	-	-
Stano2_06330.3	10	3.51	0	0	0	0	0	0	1	0	0	0	0	0.229	0	33654.4	296	3	-	-
Stano2_05165.3	10	3.51	0	0	0	0	0	0	1	0	0	0	0	0.146	4	13375.1	121	1	-	-
Stano2_03216.3	10	3.51	0	0	0	0	0	0	1	0	0	0	0	0.139	3	23605.5	212	5	-	-
Stano2_14479.3	66.67	34.29	0	0	0	1	0	1	1	1	0	0	0	0.101	0	12286.7	110	0	-	-
Stano2_00608.3	19.05	6.9	0	0	1	0	0	0	1	0	0	0	0	0.154	0	21509.7	200	3	Amidohydro_3	8.4e-18
Stano2_07613.3	19.05	6.9	0	0	0	0	0	0.142857	1	0	0	0	0	0.129	0	35141.8	323	11	zf-C2H2_jaz	0.05
Stano2_15473.3	10	3.51	0	0	0	0	0	0	1	0	0	0	0	0.124	0	3904.49	34	2	Acetyltransf_10	0.11
Stano2_03431.3	10	3.51	0	0	0	0	0	0	1	0	0	0	0	0.15	21	13973	125	2	-	-
Stano2_07886.3	10	3.51	0	0	0	0	0	0	1	0	0	0	0	0.873	8	5310.26	49	0	DIM	0.12
Stano2_04290.3	10	3.51	0	0	0	0	0	0	1	0	0	0	0	0.114	0	12567.3	111	2	Kinesin	0.0013
Stano2_07836.3	10	3.51	0	0	0	0	0	0	1	0	0	0	0	0.104	0	12425.5	114	4	-	-
Stano2_02764.3	10	3.51	0	0	0	0	0	0	1	0	0	0	0	0.12	0	20246.2	178	2	DUF4344	0.062
Stano2_09515.3	10	3.51	0	0	0	0	0	0	1	0	0	0	0	0.114	0	23316.1	203	1	Reo_sigmaC	3.8e-07
Stano2_06101.3	10	3.51	0	0	0	0	0	0	1	0	0	0	0	0.109	0	19374.1	174	2	Ank_2	1.4e-09
Stano2_15903.3	16	16.13	0.5	0	0	0	0	0	1	0	0	0	0	0.103	0	53733.7	490	5	NACHT	0.00017
Stano2_01671.3	9.52	6.9	0	0	0	0	0	0	1	0	0	0	0	0.099	0	17708.7	164	0	tRNA-synt_2c	3.2e-07
Stano2_11853.3	19.05	6.9	0	0	0	0	0	0.142857	1	0	0	0	0	0.792	21	15288.1	138	5	-	-
Stano2_05919.3	10	3.51	0	0	0	0	0	0	1	0	0	0	0	0.614	16	16492.6	152	1	Glyco_hydro_61	1.7e-08
Stano2_05442.3	58.06	35.29	0	0	1	1	0	0.714286	1	0.5	0	0	0	0.114	2	33239.6	300	1	-	-
Stano2_16240.3	10	3.51	0	0	0	0	0	0	1	0	0	0	0	0.228	3	14327.4	125	1	-	-
Stano2_04782.3	41.67	16.39	0	0	0	0	0	0.571429	1	0	0	0	0	0.277	7	27123.7	238	2	-	-
Stano2_02374.3	10	3.51	0	0	0	0	0	0	1	0	0	0	0	0.111	0	12803.7	122	4	-	-
Stano2_14780.3	64.29	27.69	0	0	0	1	0	1	1	0	0	0	0	0.754	20	11825.6	109	4	-	-
Stano2_11359.3	19.05	6.9	0.5	0	0	0	0	0	1	0	0	0	0	0.336	8	16680.3	151	2	-	-
Stano2_01920.3	64.71	36.62	0	0	0	1	0	1	1	1	0	0	0	0.185	4	12694.4	112	2	SNARE_assoc	0.026
Stano2_00460.3	10	3.51	0	0	0	0	0	0	1	0	0	0	0	0.11	0	10434.8	91	2	Upf2	0.28
Stano2_14555.3	66.67	37.14	0	0	0	1	0	1	1	1	0	0	0	0.106	0	38637.2	333	2	-	-
Stano2_09401.3	10	3.51	0	0	0	0	0	0	1	0	0	0	0	0.102	0	85219.9	765	1	Myb_DNA-binding	0.00027
Stano2_16294.3	10	3.51	0	0	0	0	0	0	1	0	0	0	0	0.217	0	26931.9	237	6	-	-
Stano2_02650.3	10	3.51	0	0	0	0	0	0	1	0	0	0	0	0.102	0	8893.99	76	1	DUF3289	0.11
Stano2_06467.3	10	3.51	0	0	0	0	0	0	1	0	0	0	0	0.149	0	20672.5	184	2	DUF3328	2e-07
Stano2_10101.3	10	3.51	0	0	0	0	0	0	1	0	0	0	0	0.116	0	15747.7	140	1	-	-
Stano2_03727.3	62.86	38.89	0	0	0	1	0	1	1	1	0	0	0	0.107	0	13756.6	123	0	DUF883	0.079
Stano2_09021.3	10	3.51	0	0	0	0	0	0	1	0	0	0	0	0.144	0	52772.8	472	10	-	-
Stano2_03672.3	10	3.51	0	0	0	0	0	0	1	0	0	0	0	0.115	4	9297	88	0	-	-
Stano2_04359.3	10	3.51	0	0	0	0	0	0	1	0	0	0	0	0.116	0	21193.6	193	0	-	-
Stano2_00785.3	10	3.51	0	0	0	0	0	0	1	0	0	0	0	0.101	0	5847.52	51	0	-	-
Stano2_12923.3	10	3.51	0	0	0	0	0	0	1	0	0	0	0	0.677	12	39249.1	365	11	-	-
Stano2_13732.3	68.75	34.78	0	0	0	1	0	1	1	1	0	0	0	0.126	0	22105.6	198	5	-	-
Stano2_09733.3	10	3.51	0	0	0	0	0	0	1	0	0	0	0	0.102	0	33523.7	310	12	F-box-like	0.033
Stano2_14627.3	10	3.51	0	0	0	0	0	0	1	0	0	0	0	0.06	0	19391	167	4	-	-
Stano2_01187.3	26.09	13.33	1	0	0	0	0	0	1	0	0	0	0	0.145	0	16619.5	149	8	-	-
Stano2_16476.3	10	3.51	0	0	0	0	0	0	1	0	0	0	0	0.1	0	24770.6	218	1	-	-
Stano2_12524.3	68.75	34.78	0	0	0	1	0	1	1	1	0	0	0	0.108	0	14067.6	129	7	zf-MYND	2.1e-10
Stano2_07078.3	10	3.51	0	0	0	0	0	0	1	0	0	0	0	0.116	0	8867.11	80	1	-	-
Stano2_13377.3	10	3.51	0	0	0	0	0	0	1	0	0	0	0	0.133	0	8985.21	84	2	-	-
Stano2_05268.3	10	3.51	0	0	0	0	0	0	1	0	0	0	0	0.118	0	54765.1	489	17	Tim17	0.17
Stano2_09699.3	10	3.51	0	0	0	0	0	0	1	0	0	0	0	0.121	0	3516.82	36	0	-	-
Stano2_05376.3	64.52	32.35	0	0	0	0	0	1	1	1	0	0	0	0.098	0	51609.8	459	9	-	-
Stano2_09967.3	10	3.51	0	0	0	0	0	0	1	0	0	0	0	0.12	4	44403.8	403	15	RCC1_2	0.74
Stano2_15331.3	10	3.51	0	0	0	0	0	0	1	0	0	0	0	0.192	0	7152.22	61	2	-	-
Stano2_12596.3	10	3.51	0	0	0	0	0	0	1	0	0	0	0	0.112	0	11114.9	113	2	-	-
Stano2_11608.3	10	3.51	0	0	0	0	0	0	1	0	0	0	0	0.123	0	10171.4	92	1	-	-
Stano2_09398.3	61.11	38.36	0	0	0	1	0	1	1	1	0	0	0	0.115	0	190876	1730	18	DS	1.4e-144
Stano2_01859.3	10	3.51	0	0	0	0	0	0	1	0	0	0	0	0.101	0	44134.1	388	8	-	-
Stano2_13496.3	50	24.62	0	0	0	0	0	0.857143	1	0	0	0	0	0.745	13	8489.68	76	3	-	-
Stano2_12189.3	10	3.51	0	0	0	0	0	0	1	0	0	0	0	0.145	0	11958.6	105	5	-	-
Stano2_13302.3	58.06	32.35	0	0	0	1	0	1	1	0	0	0	0	0.165	13	32138.6	291	4	F-box	0.012
Stano2_03370.3	10	3.51	0	0	0	0	0	0	1	0	0	0	0	0.102	0	19023.5	168	3	-	-
Stano2_14484.3	10	3.51	0	0	0	0	0	0	1	0	0	0	0	0.175	4	16958.3	157	3	Gemini_AC4_5	0.2
Stano2_01710.3	10	3.51	0	0	0	0	0	0	1	0	0	0	0	0.192	0	46234.4	419	2	-	-
Stano2_02366.3	10	3.51	0	0	0	0	0	0	1	0	0	0	0	0.225	0	10809.2	97	7	-	-
Stano2_13653.3	10	3.51	0	0	0	0	0	0	1	0	0	0	0	0.098	0	7130.95	64	1	-	-
Stano2_16332.3	10	3.51	0	0	0	0	0	0	1	0	0	0	0	0.132	0	3558.03	31	0	-	-
Stano2_06785.3	10	3.51	0	0	0	0	0	0	1	0	0	0	0	0.112	0	8546.92	80	3	-	-
Stano2_03557.3	10	3.51	0	0	0	0	0	0	1	0	0	0	0	0.11	0	14649.8	127	2	-	-
Stano2_04221.3	10	3.51	0	0	0	0	0	0	1	0	0	0	0	0.118	0	5452.1	51	4	-	-
Stano2_09010.3	10	3.51	0	0	0	0	0	0	1	0	0	0	0	0.127	0	5770.59	52	4	-	-
Stano2_02964.3	19.05	6.9	0	0	0	0	0	0	1	0.5	0	0	0	0.105	0	72276.7	643	4	GST_N_3	3.3
Stano2_12610.3	10	3.51	0	0	0	0	0	0	1	0	0	0	0	0.106	0	7709.31	67	0	-	-
Stano2_06584.3	10	3.51	0	0	0	0	0	0	1	0	0	0	0	0.167	0	12334.1	110	1	DUF2358	0.021
Stano2_15401.3	10	3.51	0	0	0	0	0	0	1	0	0	0	0	0.119	0	6507.44	56	0	RE_NgoBV	0.12
Stano2_08546.3	68.75	34.78	0	0	0	1	0	1	1	1	0	0	0	0.111	0	24137.6	215	7	U79_P34	0.49
Stano2_05782.3	64.52	35.29	0	0	0	1	0	1	1	0.5	0	0	0	0.102	0	57172.3	506	9	zf-C2H2_4	0.42
Stano2_08347.3	61.11	38.36	0	0	0	1	0	1	1	1	0	0	0	0.129	3	34481.6	310	0	-	-
Stano2_00800.3	10	3.51	0	0	0	0	0	0	1	0	0	0	0	0.15	0	11351.9	105	4	-	-
Stano2_20109.3	10	3.51	0	0	0	0	0	0	1	0	0	0	0	0.149	0	15437.6	138	3	-	-
Stano2_05025.3	10	3.51	0	0	0	0	0	0	1	0	0	0	0	0.104	0	10892	97	0	-	-
Stano2_14096.3	10	3.51	0	0	0	0	0	0	1	0	0	0	0	0.106	0	9568.74	81	1	Dehydrin	0.011
Stano2_02292.3	62.86	36.11	0	0	0	1	0	1	1	1	0	0	0	0.569	25	19855.3	192	0	-	-
Stano2_03008.3	64.71	39.44	0	0	0	1	0	1	1	1	0	0	0	0.103	0	15419.2	148	2	DUF2237	7e-06
Stano2_08889.3	10	3.51	0	0	0	0	0	0	1	0	0	0	0	0.103	0	32624	284	4	Mto2_bdg	0.014
Stano2_05943.3	24	16.13	0	0	0	1	0	0.142857	1	0	0	0	0	0.134	0	18276.7	163	1	-	-
Stano2_03480.3	10	3.51	0	0	0	0	0	0	1	0	0	0	0	0.584	17	39466.1	347	9	WSC	2e-06
Stano2_00892.3	10	3.51	0	0	0	0	0	0	1	0	0	0	0	0.249	23	34475.6	337	10	DUF1183	0.028
Stano2_13590.3	10	3.51	0	0	0	0	0	0	1	0	0	0	0	0.118	1	43714.6	404	4	RCR	0.0001
Stano2_02290.3	70.97	32.35	0	0	0	1	0	1	1	1	0	0	0	0.101	0	27186.5	256	0	SPAN-X	0.012
Stano2_06438.3	10	3.51	0	0	0	0	0	0	1	0	0	0	0	0.052	0	13217.5	114	10	-	-
Stano2_01902.3	58.06	32.35	0	0	0	1	0	0.857143	1	0.5	0	0	0	0.099	0	42044.1	367	7	zf-C2H2	0.00082
Stano2_06868.3	9.52	6.9	0	0	0	0	0	0	1	0	0	0	0	0.103	0	24910.4	223	4	-	-
Stano2_10672.3	10	3.51	0	0	0	0	0	0	1	0	0	0	0	0.115	0	39235.4	340	2	-	-
Stano2_15914.3	10	3.51	0	0	0	0	0	0	1	0	0	0	0	0.143	2	11176.9	107	0	-	-
Stano2_08233.3	62.86	36.11	0	1	0	0	0	1	1	1	0	0	0	0.104	0	8365.05	88	0	Tape_meas_lam_C	0.26
Stano2_10064.3	10	3.51	0	0	0	0	0	0	1	0	0	0	0	0.145	22	16645.9	151	2	p450	9.1e-15
Stano2_08097.3	10	3.51	0	0	0	0	0	0	1	0	0	0	0	0.145	0	25876.5	230	0	Seipin	4e-14
Stano2_06736.3	58.06	32.35	0	0	0	1	0	0.714286	1	1	0	0	0	0.123	0	39205.7	342	11	F-box-like	0.19
Stano2_02206.3	10	3.51	0	0	0	0	0	0	1	0	0	0	0	0.104	0	4371.05	37	2	-	-
Stano2_08834.3	10	3.51	0	0	0	0	0	0	1	0	0	0	0	0.102	0	21854.8	195	4	-	-
Stano2_03339.3	10	3.51	0	0	0	0	0	0	1	0	0	0	0	0.134	0	80378.3	710	14	-	-
Stano2_14845.3	10	3.51	0	0	0	0	0	0	1	0	0	0	0	0.115	0	18294.8	168	12	Zn_clus	1.6e-09
Stano2_06301.3	61.11	41.1	0	0	0	1	0	1	1	1	0	0	0	0.883	18	30824.6	274	17	Lenti_VIF_2	0.19
Stano2_08230.3	10	3.51	0	0	0	0	0	0	1	0	0	0	0	0.267	10	8989.32	84	3	-	-
Stano2_02659.3	10	3.51	0	0	0	0	0	0	1	0	0	0	0	0.391	6	12182.1	107	2	-	-
Stano2_14259.3	10	3.51	0	0	0	0	0	0	1	0	0	0	0	0.101	0	3998.51	36	1	-	-
Stano2_10429.3	10	3.51	0	0	0	0	0	0	1	0	0	0	0	0.105	0	14121.1	126	5	HTHP	0.027
Stano2_05908.3	68.75	34.78	0	0	0	1	0	1	1	1	0	0	0	0.055	0	34953.6	313	0	Myb_DNA-binding	0.00013
Stano2_14884.3	10	3.51	0	0	0	0	0	0	1	0	0	0	0	0.099	0	4519.05	40	2	-	-
Stano2_14042.3	66.67	37.14	0	0	0	1	0	1	1	1	0	0	0	0.145	0	84170.2	757	7	Sad1_UNC	9.4e-20
Stano2_05527.3	58.06	29.41	0	0	0	1	0	1	1	0	0	0	0	0.105	1	20355.8	190	2	-	-
Stano2_16045.3	10	3.51	0	0	0	0	0	0	1	0	0	0	0	0.794	14	16002.8	150	2	-	-
Stano2_02725.3	10	3.51	0	0	0	0	0	0	1	0	0	0	0	0.146	0	16138.6	147	2	DUF4220	0.0025
Stano2_02639.3	10	3.51	0	0	0	0	0	0	1	0	0	0	0	0.693	12	41225.3	425	3	eIF3_subunit	0.058
Stano2_03446.3	10	3.51	0	0	0	0	0	0	1	0	0	0	0	0.137	0	78922.1	720	4	-	-
Stano2_00991.3	10	3.51	0	0	0	0	0	0	1	0	0	0	0	0.121	0	11604.1	106	0	-	-
Stano2_01317.3	10	3.51	0	0	0	0	0	0	1	0	0	0	0	0.136	0	5349.17	47	0	-	-
Stano2_01381.3	68.75	34.78	0	0	0	1	0	1	1	1	0	0	0	0.121	0	30587.4	266	2	WW	5.6e-06
Stano2_07522.3	25	16.39	0	0	0	0	1	0.142857	1	0	0	0	0	0.144	0	28762.4	259	5	SNF2_N	3.2e-32
Stano2_02010.3	55.17	27.27	0	0	1	0	0	0.571429	1	1	0	0	0	0.143	0	40136.5	356	2	-	-
Stano2_16471.3	62.07	30.3	0	0	0	1	0	0.857143	1	0.5	0	0	0	0.104	0	39249.7	348	5	-	-
Stano2_11026.3	10	3.51	0	0	0	0	0	0	1	0	0	0	0	0.107	0	16424.5	146	1	-	-
Stano2_01737.3	18.18	10.17	0	0	0	0	0	0	1	0.5	0	0	0	0.098	0	50502.6	450	13	Pkinase	4.7e-17
Stano2_09709.3	10	3.51	0	0	0	0	0	0	1	0	0	0	0	0.286	9	8730.12	78	2	-	-
Stano2_12728.3	10	3.51	0	0	0	0	0	0	1	0	0	0	0	0.159	0	14474.2	135	6	-	-
Stano2_04274.3	57.14	24.62	0	0	0	1	0	0.857143	1	0	0	0	0	0.103	0	21568.9	194	0	DUF3454	7.5
Stano2_05274.3	53.85	22.22	0	0	0	0	0	0.857143	1	0	0	0	0	0.12	1	43260.8	387	8	-	-
Stano2_12704.3	66.67	37.14	0	0	0	1	0	1	1	1	0	0	0	0.191	0	125841	1128	3	DMPK_coil	0.012
Stano2_05497.3	10	3.51	0	0	0	0	0	0	1	0	0	0	0	0.108	0	12337	111	2	-	-
Stano2_05926.3	10	3.51	0	0	0	0	0	0	1	0	0	0	0	0.103	0	4502.78	43	0	-	-
Stano2_04942.3	62.86	36.11	0	0	0	1	0	1	1	1	0	0	0	0.103	0	67794.6	595	18	-	-
Stano2_03338.3	10	3.51	0	0	0	0	0	0	1	0	0	0	0	0.161	0	29862.4	258	8	-	-
Stano2_15466.3	10	3.51	0	0	0	0	0	0	1	0	0	0	0	0.103	0	16938.2	151	0	-	-
Stano2_09094.3	32	16.13	0	0	0	1	0	0	1	1	0	0	0	0.113	0	64708.1	580	13	Fungal_trans_2	2.6e-13
Stano2_04772.3	10	3.51	0	0	0	0	0	0	1	0	0	0	0	0.109	0	33610.3	296	10	-	-
Stano2_05426.3	10	3.51	0	0	0	0	0	0	1	0	0	0	0	0.138	0	12148.3	106	2	-	-
Stano2_16323.3	10	3.51	0	0	0	0	0	0	1	0	0	0	0	0.113	0	3498.06	30	1	-	-
Stano2_02965.3	10	3.51	0	0	0	0	0	0	1	0	0	0	0	0.252	2	14101.4	127	7	-	-
Stano2_08903.3	10	3.51	0	0	0	0	0	0	1	0	0	0	0	0.11	0	34228	309	4	Homeobox	5.2e-13
Stano2_08512.3	64.52	32.35	0	0	0	1	0	1	1	0.5	0	0	0	0.139	3	90093.6	819	5	Peptidase_C48	3.8e-19
Stano2_02677.3	38.46	19.05	0	0	0	1	0	0.428571	1	0	0	0	0	0.589	19	22172.3	223	12	-	-
Stano2_04621.3	10	3.51	0	0	0	0	0	0	1	0	0	0	0	0.284	0	27705.7	244	4	-	-
Stano2_05227.3	10	3.51	0	0	0	0	0	0	1	0	0	0	0	0.18	0	10907.5	101	3	-	-
Stano2_12506.3	10	3.51	0	0	0	0	0	0	1	0	0	0	0	0.134	0	3370.61	34	0	-	-
Stano2_02472.3	10	3.51	0	0	0	0	0	0	1	0	0	0	0	0.192	0	25884.8	228	5	-	-
Stano2_03568.3	62.5	34.78	0.5	0	1	0	0	0.714286	1	1	0	0	0	0.455	0	20041.3	180	4	7TMR-DISM_7TM	0.11
Stano2_01877.3	10	3.51	0	0	0	0	0	0	1	0	0	0	0	0.103	0	15107	134	0	-	-
Stano2_07334.3	10	3.51	0	0	0	0	0	0	1	0	0	0	0	0.107	0	7247	66	0	-	-
Stano2_06012.3	9.52	6.9	0	0	0	0	0	0	1	0	0	0	0	0.87	23	18416.8	171	6	-	-
Stano2_08776.3	10	3.51	0	0	0	0	0	0	1	0	0	0	0	0.116	6	6816.79	66	5	-	-
Stano2_11684.3	10	3.51	0	0	0	0	0	0	1	0	0	0	0	0.229	18	11839.4	107	2	7tm_1	0.076
Stano2_00789.3	62.86	36.11	0	0	0	1	0	1	1	1	0	0	0	0.123	0	58495.2	535	2	U79_P34	0.21
Stano2_05596.3	10	3.51	0	0	0	0	0	0	1	0	0	0	0	0.114	0	12249.2	112	1	DUF1160	0.15
Stano2_02661.3	55.56	38.36	0	0	0	1	0	1	1	0.5	0	0	0	0.104	0	31495.3	280	3	-	-
Stano2_03204.3	26.09	13.33	0	0	0	0	0	0.285714	1	0	0	0	0	0.1	0	132173	1191	3	Myb_DNA-binding	7.1e-11
Stano2_04315.3	18.18	10.17	0	0	1	0	0	0	1	0	0	0	0	0.102	0	26902.6	236	4	-	-
Stano2_16519.3	10	3.51	0	0	0	0	0	0	1	0	0	0	0	0.115	0	5780.84	54	1	-	-
Stano2_11085.3	10	3.51	0	0	0	0	0	0	1	0	0	0	0	0.123	0	24306.9	219	2	-	-
Stano2_01965.3	60	26.87	0	0	0	1	0	0.857143	1	0.5	0	0	0	0.418	13	24934.3	227	1	2_5_RNA_ligase2	2.5e-39
Stano2_16436.3	10	3.51	0	0	0	0	0	0	1	0	0	0	0	0.116	0	15332.4	134	8	-	-
Stano2_15630.3	10	3.51	0	0	0	0	0	0	1	0	0	0	0	0.261	0	4543.44	39	0	-	-
Stano2_02518.3	10	3.51	0	0	0	0	0	0	1	0	0	0	0	0.167	0	39365.6	348	5	TFIIB	3.3e-18
Stano2_13822.3	10	3.51	0	0	0	0	0	0	1	0	0	0	0	0.371	8	50914	461	13	Isochorismatase	6e-16
Stano2_14052.3	10	3.51	0	0	0	0	0	0	1	0	0	0	0	0.121	0	6813.81	64	1	-	-
Stano2_11818.3	10	3.51	0	0	0	0	0	0	1	0	0	0	0	0.111	0	6717.89	56	1	-	-
Stano2_09612.3	10	3.51	0	0	0	0	0	0	1	0	0	0	0	0.167	0	8990.29	81	1	-	-
Stano2_07049.3	10	3.51	0	0	0	0	0	0	1	0	0	0	0	0.143	0	9697.91	87	3	-	-
Stano2_13621.3	10	3.51	0	0	0	0	0	0	1	0	0	0	0	0.328	8	11843.6	106	4	-	-
Stano2_14396.3	10	3.51	0	0	0	0	0	0	1	0	0	0	0	0.111	0	35128.8	312	6	Rota_NSP4	0.014
Stano2_03628.3	10	3.51	0	0	0	0	0	0	1	0	0	0	0	0.114	0	29590.9	251	4	-	-
Stano2_03429.3	10	3.51	0	0	0	0	0	0	1	0	0	0	0	0.153	0	8080.31	70	2	DUF1315	0.042
Stano2_16040.3	10	3.51	0	0	0	0	0	0	1	0	0	0	0	0.162	0	3942.52	39	1	-	-
Stano2_07617.3	66.67	37.14	0	0	0	1	0	1	1	1	0	0	0	0.146	0	53535.8	470	1	Ribosomal_L28	1.4e-17
Stano2_15069.3	10	3.51	0	0	0	0	0	0	1	0	0	0	0	0.106	0	33060.2	292	3	DUF2630	0.28
Stano2_20017.3	10	3.51	0	0	0	0	0	0	1	0	0	0	0	0.108	0	8681.74	85	3	-	-
Stano2_11454.3	10	3.51	0	0	0	0	0	0	1	0	0	0	0	0.103	0	105601	941	19	zf-C2H2_4	0.48
Stano2_05878.3	55.17	27.27	0	0	0	0	0	1	1	0	0	0	0	0.099	0	65359.3	560	14	-	-
Stano2_11726.3	10	3.51	0	0	0	0	0	0	1	0	0	0	0	0.104	0	8452.17	76	0	-	-
Stano2_14820.3	10	3.51	0	0	0	0	0	0	1	0	0	0	0	0.215	0	10463	93	2	F-box-like	0.012
Stano2_10914.3	19.05	6.9	0	0	0	0	0	0	1	0.5	0	0	0	0.049	0	73996.9	666	8	-	-
Stano2_15861.3	10	3.51	0	0	0	0	0	0	1	0	0	0	0	0.182	0	14161.9	127	3	-	-
Stano2_20125.3	10	3.51	0	0	0	0	0	0	1	0	0	0	0	0.121	0	8613.88	77	2	-	-
Stano2_05507.3	10	3.51	0	0	0	0	0	0	1	0	0	0	0	0.104	0	3422.03	30	1	-	-
Stano2_08520.3	10	3.51	0	0	0	0	0	0	1	0	0	0	0	0.14	0	5683.55	49	1	-	-
Stano2_03452.3	10	3.51	0	0	0	0	0	0	1	0	0	0	0	0.13	0	21242.4	193	6	-	-
Stano2_04828.3	10	3.51	0	0	0	0	0	0	1	0	0	0	0	0.063	11	16603.5	150	7	-	-
Stano2_05169.3	27.27	10.17	0	0	0	0	0	0.285714	1	0	0	0	0	0.115	0	25999.9	227	1	BUD22	0.55
Stano2_07554.3	10	3.51	0	0	0	0	0	0	1	0	0	0	0	0.135	0	47318	425	7	ATG16	0.0066
Stano2_10762.3	10	3.51	0	0	0	0	0	0	1	0	0	0	0	0.165	0	5287.05	48	1	-	-
Stano2_13167.3	10	3.51	0	0	0	0	0	0	1	0	0	0	0	0.161	0	62263.2	561	13	Gly_transf_sug	2.2e-07
Stano2_05603.3	10	3.51	0	0	0	0	0	0	1	0	0	0	0	0.096	0	6747.66	59	1	-	-
Stano2_09467.3	10	3.51	0	0	0	0	0	0	1	0	0	0	0	0.251	0	8041.66	69	3	-	-
Stano2_13906.3	10	3.51	0	0	0	0	0	0	1	0	0	0	0	0.103	0	43671.2	392	7	-	-
Stano2_06858.3	10	3.51	0	0	0	0	0	0	1	0	0	0	0	0.104	0	28735.3	264	1	CytochromB561_N	0.16
Stano2_15629.3	9.52	6.9	0	0	0	0	0	0	1	0	0	0	0	0.303	0	20406.1	187	7	-	-
Stano2_16189.3	10	3.51	0	0	0	0	0	0	1	0	0	0	0	0.111	4	13987	133	2	-	-
Stano2_02960.3	19.05	6.9	0	0	0	0	0	0	1	0.5	0	0	0	0.126	0	55188.4	484	5	Nucleoplasmin	0.034
Stano2_14388.3	68.75	37.68	0	0	0	1	0	1	1	1	0	0	0	0.107	0	66562.9	596	1	RMMBL	8.5
Stano2_20037.3	10	3.51	0	0	0	0	0	0	1	0	0	0	0	0.129	10	16840.5	149	7	-	-
Stano2_08220.3	10	3.51	0	0	0	0	0	0	1	0	0	0	0	0.133	0	5676.81	49	1	-	-
Stano2_01178.3	10	3.51	0	0	0	0	0	0	1	0	0	0	0	0.142	0	13656.6	117	3	-	-
Stano2_10329.3	73.33	32.84	0	0	0	1	0	1	1	1	0	0	0	0.105	0	75715.2	673	7	XPG_I	4.1e-19
Stano2_20113.3	10	3.51	0	0	0	0	0	0	1	0	0	0	0	0.106	2	8734.12	77	4	Tombus_P33	0.13
Stano2_03064.3	10	3.51	0	0	0	0	0	0	1	0	0	0	0	0.104	0	3804.27	34	0	-	-
Stano2_03916.3	27.27	10.17	0	0	1	0	1	0	1	0	0	0	0	0.124	4	41216.3	375	5	-	-
Stano2_10084.3	55.17	27.27	0	0	0	0	0	0.714286	1	1	0	0	0	0.268	13	43912.7	401	2	-	-
Stano2_13112.3	10	3.51	0	0	0	0	0	0	1	0	0	0	0	0.171	0	5028.89	45	1	-	-
Stano2_05630.3	10	3.51	0	0	0	0	0	0	1	0	0	0	0	0.108	0	14427.5	132	4	-	-
Stano2_02542.3	60	44.16	0	0	0	1	1	1	1	1	0	0	0	0.108	0	24902	213	3	-	-
Stano2_00519.3	10	3.51	0	0	0	0	0	0	1	0	0	0	0	0.15	0	11298.9	102	0	-	-
Stano2_10395.3	10	3.51	0	0	0	0	0	0	1	0	0	0	0	0.103	4	5001.84	47	0	-	-
Stano2_13756.3	48.28	27.27	0	0	0	0	0	0.857143	1	0	0	0	0	0.111	0	64728.3	574	9	zf-C3HC4_3	3e-09
Stano2_04429.3	62.86	36.11	0	0	0	1	0	1	1	1	0	0	0	0.109	0	73318.6	654	3	-	-
Stano2_11802.3	10	3.51	0	0	0	0	0	0	1	0	0	0	0	0.101	0	9841.1	88	3	-	-
Stano2_20081.3	10	3.51	0	0	0	0	0	0	1	0	0	0	0	0.112	5	10033.8	91	0	-	-
Stano2_11632.3	10	3.51	0	0	0	0	0	0	1	0	0	0	0	0.594	4	11694.6	105	5	-	-
Stano2_20099.3	9.52	6.9	0	0	0	0	0	0	1	0	0	0	0	0.14	0	23552.9	215	2	-	-
Stano2_12420.3	53.85	22.22	0	0	0	0	0	0.714286	1	0.5	0	0	0	0.683	26	34986	411	0	-	-
Stano2_15159.3	10	3.51	0	0	0	0	0	0	1	0	0	0	0	0.314	13	25205.5	228	0	-	-
Stano2_08000.3	70.97	32.35	0	0	0	1	0	1	1	1	0	0	0	0.214	0	40524.8	348	10	-	-
Stano2_15637.3	9.52	6.9	0	0	0	0	0	0	1	0	0	0	0	0.111	0	8939.13	76	2	p450	4.7e-07
Stano2_00585.3	9.52	6.9	0	0	0	0	0	0	1	0	0	0	0	0.143	0	47947.3	434	3	DUF726	8.2e-82
Stano2_02665.3	9.09	10.17	0	0	0	0	0	0	1	0	0	0	0	0.669	5	36790.8	331	5	-	-
Stano2_08804.3	10	3.51	0	0	0	0	0	0	1	0	0	0	0	0.377	17	7824.2	72	1	-	-
Stano2_00701.3	10	3.51	0	0	0	0	0	0	1	0	0	0	0	0.125	0	32624.1	287	1	-	-
Stano2_09672.3	10	3.51	0	0	0	0	0	0	1	0	0	0	0	0.843	12	9713.31	91	4	-	-
Stano2_08711.3	10	3.51	0	0	0	0	0	0	1	0	0	0	0	0.127	0	10047.6	91	1	DUF1180	0.25
Stano2_20131.3	10	3.51	0	0	0	0	0	0	1	0	0	0	0	0.118	0	10213.8	92	5	-	-
Stano2_09651.3	10	3.51	0	0	0	0	0	0	1	0	0	0	0	0.244	0	3696.38	33	1	-	-
Stano2_14190.3	10	3.51	0	0	0	0	0	0	1	0	0	0	0	0.121	0	10726	97	3	-	-
Stano2_06763.3	10	3.51	0	0	0	0	0	0	1	0	0	0	0	0.202	0	55364.2	483	11	F-box-like	3.6e-05
Stano2_08533.3	10	3.51	0	0	0	0	0	0	1	0	0	0	0	0.125	0	15862.6	148	2	-	-
Stano2_09045.3	10	3.51	0	0	0	0	0	0	1	0	0	0	0	0.182	4	36532.6	323	5	-	-
Stano2_13651.3	10	3.51	0	0	0	0	0	0	1	0	0	0	0	0.538	0	22950.5	199	6	-	-
Stano2_04410.3	10	3.51	0	0	0	0	0	0	1	0	0	0	0	0.202	0	3392.84	33	0	-	-
Stano2_14389.3	10	3.51	0	0	0	0	0	0	1	0	0	0	0	0.192	0	5013.76	41	1	-	-
Stano2_10583.3	10	3.51	0	0	0	0	0	0	1	0	0	0	0	0.117	0	19871.8	181	3	Tmemb_cc2	0.068
Stano2_16338.3	10	3.51	0	0	0	0	0	0	1	0	0	0	0	0.108	0	14993.5	140	1	-	-
Stano2_12309.3	19.05	6.9	0	0	0	0	0	0	1	0.5	0	0	0	0.055	0	102146	903	17	Piwi	0.00019
Stano2_13592.3	10	3.51	0	0	0	0	0	0	1	0	0	0	0	0.107	0	52113.3	467	6	-	-
Stano2_04294.3	10	3.51	0	0	0	0	0	0	1	0	0	0	0	0.102	0	43696.4	386	3	DUF2104	0.47
Stano2_03694.3	10	3.51	0	0	0	0	0	0	1	0	0	0	0	0.099	0	26857.9	229	3	PMM	3.6e-21
Stano2_05773.3	10	3.51	0	0	0	0	0	0	1	0	0	0	0	0.116	0	41781.6	373	4	-	-
Stano2_07636.3	10	3.51	0	0	0	0	0	0	1	0	0	0	0	0.141	0	17681.1	165	4	adh_short	4.1e-14
Stano2_12710.3	10	3.51	0	0	0	0	0	0	1	0	0	0	0	0.146	0	7212.38	64	1	-	-
Stano2_08911.3	10	3.51	0	0	0	0	0	0	1	0	0	0	0	0.215	0	19518.5	171	2	-	-
Stano2_13289.3	10	3.51	0	0	0	0	0	0	1	0	0	0	0	0.174	0	17342	154	5	-	-
Stano2_05137.3	10	3.51	0	0	0	0	0	0	1	0	0	0	0	0.098	0	11758.2	105	0	-	-
Stano2_02498.3	10	3.51	0	0	0	0	0	0	1	0	0	0	0	0.186	0	116792	1048	12	Actin	3.4e-75
Stano2_09836.3	10	3.51	0	0	0	0	0	0	1	0	0	0	0	0.106	0	20022.4	176	1	YL1	0.00064
Stano2_05292.3	10	3.51	0	0	0	0	0	0	1	0	0	0	0	0.101	0	12165.8	109	1	-	-
Stano2_14220.3	10	3.51	0	0	0	0	0	0	1	0	0	0	0	0.099	0	39301.4	346	2	-	-
Stano2_13993.3	19.05	6.9	0	0	0	1	0	0	1	0	0	0	0	0.697	12	32553	303	4	-	-
Stano2_01885.3	10	3.51	0	0	0	0	0	0	1	0	0	0	0	0.108	0	33328.4	296	6	-	-
Stano2_06427.3	10	3.51	0	0	0	0	0	0	1	0	0	0	0	0.113	0	40813.2	366	5	-	-
Stano2_03760.3	10	3.51	0	0	0	0	0	0	1	0	0	0	0	0.104	0	3848.44	32	0	-	-
Stano2_14523.3	10	3.51	0	0	0	0	0	0	1	0	0	0	0	0.105	0	4339.9	38	0	TP1	0.045
Stano2_09994.3	10	3.51	0	0	0	0	0	0	1	0	0	0	0	0.142	0	15737.9	137	0	IncA	0.066
Stano2_07527.3	10	3.51	0	0	0	0	0	0	1	0	0	0	0	0.21	0	27743.4	240	2	tRNA-synt_2d	1.1e-18
Stano2_08378.3	61.11	38.36	0	0	0	1	0	1	1	1	0	0	0	0.144	0	19236.6	173	5	zf-C3HC4_3	0.38
Stano2_07685.3	10	3.51	0	0	0	0	0	0	1	0	0	0	0	0.105	0	5326.01	48	0	-	-
Stano2_20082.3	10	3.51	0	0	0	0	0	0	1	0	0	0	0	0.106	0	3618.17	32	0	-	-
Stano2_07480.3	66.67	37.14	0	0	0	1	0	1	1	1	0	0	0	0.102	0	41320.9	365	2	AlkA_N	0.23
Stano2_09472.3	10	3.51	0	0	0	0	0	0	1	0	0	0	0	0.106	0	24552.3	223	1	-	-
Stano2_08887.3	64.29	27.69	0	0	0	1	0	1	1	0	0	0	0	0.264	0	35124.7	309	17	-	-
Stano2_13129.3	10	3.51	0	0	0	0	0	0	1	0	0	0	0	0.103	0	19498.6	173	1	DUF2328	0.063
Stano2_15152.3	10	3.51	0	0	0	0	0	0	1	0	0	0	0	0.146	0	7248.27	70	2	-	-
Stano2_04989.3	10	3.51	0	0	0	0	0	0	1	0	0	0	0	0.121	0	5481.47	51	0	-	-
Stano2_01122.3	10	3.51	0	0	0	0	0	0	1	0	0	0	0	0.101	0	7627.26	67	2	DUF3496	0.037
Stano2_01303.3	10	3.51	0	0	0	0	0	0	1	0	0	0	0	0.107	0	12669.4	108	2	-	-
Stano2_10777.3	10	3.51	0	0	0	0	0	0	1	0	0	0	0	0.101	0	148144	1315	30	-	-
Stano2_01933.3	58.06	29.41	0	0	0	1	0	0.714286	1	1	0	0	0	0.102	0	89168.4	820	4	DUF2420	4.5e-28
Stano2_07887.3	10	3.51	0	0	0	0	0	0	1	0	0	0	0	0.106	0	57026.5	502	19	HET	7.3e-26
Stano2_13943.3	10	3.51	0	0	0	0	0	0	1	0	0	0	0	0.161	0	5456.07	48	1	-	-
Stano2_01911.3	10	3.51	0	0	0	0	0	0	1	0	0	0	0	0.233	6	12852	113	5	-	-
Stano2_05973.3	57.14	27.69	0	0	0	1	0	0.571429	1	1	0	0	0	0.1	0	50262.8	428	7	-	-
Stano2_16224.3	10	3.51	0	0	0	0	0	0	1	0	0	0	0	0.101	0	17312.3	158	1	-	-
Stano2_04756.3	10	3.51	0	0	0	0	0	0	1	0	0	0	0	0.162	0	41204.6	372	9	PX	1.3e-20
Stano2_13824.3	10	3.51	0	0	0	0	0	0	1	0	0	0	0	0.124	0	6936.74	59	1	MAT1	0.073
Stano2_07216.3	10	3.51	0	0	0	0	0	0	1	0	0	0	0	0.139	0	4318.92	38	0	-	-
Stano2_03438.3	10	3.51	0	0	0	0	0	0	1	0	0	0	0	0.261	2	5315.45	47	2	DUF4389	0.094
Stano2_10497.3	62.86	36.11	0	0	0	1	0	1	1	1	0	0	0	0.145	0	8351.58	77	1	Plant_vir_prot	0.37
Stano2_13429.3	10	3.51	0	0	0	0	0	0	1	0	0	0	0	0.055	0	33350.4	300	5	DUF2984	0.042
Stano2_14313.3	10	3.51	0	0	0	0	0	0	1	0	0	0	0	0.1	0	20132.3	178	2	Paramyxo_P	0.074
Stano2_03325.3	10	3.51	0	0	0	0	0	0	1	0	0	0	0	0.113	1	19730.1	186	7	-	-
Stano2_07773.3	10	3.51	0	0	0	0	0	0	1	0	0	0	0	0.111	0	32196.1	290	2	-	-
Stano2_02420.3	10	3.51	0	0	0	0	0	0	1	0	0	0	0	0.198	2	15858.7	139	0	-	-
Stano2_14737.3	10	3.51	0	0	0	0	0	0	1	0	0	0	0	0.128	0	84382.5	750	13	Methyltransf_18	1e-18
Stano2_00920.3	34.78	13.33	0	0	0	0	0	0.428571	1	0	0	0	0	0.108	0	44213.7	407	0	-	-
Stano2_07975.3	26.09	13.33	0	0	0	0	0	0	1	1	0	0	0	0.452	2	26564.8	232	2	-	-
Stano2_15185.3	10	3.51	0	0	0	0	0	0	1	0	0	0	0	0.217	11	5456.21	53	3	Chitin_bind_1	0.088
Stano2_12908.3	10	3.51	0	0	0	0	0	0	1	0	0	0	0	0.176	0	10640.3	101	3	-	-
Stano2_04503.3	10	3.51	0	0	0	0	0	0	1	0	0	0	0	0.098	0	4466.09	39	0	-	-
Stano2_01314.3	10	3.51	0	0	0	0	0	0	1	0	0	0	0	0.205	0	12272.2	103	4	-	-
Stano2_20025.3	10	3.51	0	0	0	0	0	0	1	0	0	0	0	0.198	0	6005.17	53	1	-	-
Stano2_04398.3	10	3.51	0	0	0	0	0	0	1	0	0	0	0	0.101	1	8913.39	88	1	-	-
Stano2_06252.3	10	3.51	0	0	0	0	0	0	1	0	0	0	0	0.114	0	93661	878	4	-	-
Stano2_03842.3	10	3.51	0	0	0	0	0	0	1	0	0	0	0	0.316	10	8790.82	76	0	Sugar_tr	0.012
Stano2_07158.3	10	3.51	0	0	0	0	0	0	1	0	0	0	0	0.154	6	5822.53	54	1	-	-
Stano2_06201.3	10	3.51	0	0	0	0	0	0	1	0	0	0	0	0.909	2	7714.94	65	3	-	-
Stano2_04581.3	58.54	46.15	0	0	0	1	1	1	1	1	0	0	0	0.779	24	75924.2	692	6	Peptidase_S9	1.6
Stano2_10504.3	68.75	37.68	0	0	0	1	0	1	1	1	0	0	0	0.105	0	34188.7	298	10	-	-
Stano2_03443.3	10	3.51	0	0	0	0	0	0	1	0	0	0	0	0.131	0	7770.14	72	1	-	-
Stano2_12597.3	10	3.51	0	0	0	0	0	0	1	0	0	0	0	0.205	0	25294.3	230	4	-	-
Stano2_10315.3	27.27	10.17	0	0	0	0	0	0.285714	1	0	0	0	0	0.346	20	12973.8	126	0	-	-
Stano2_04754.3	10	3.51	0	0	0	0	0	0	1	0	0	0	0	0.194	4	13602.3	123	0	Pentapeptide_4	0.014
Stano2_12620.3	10	3.51	0	0	0	0	0	0	1	0	0	0	0	0.217	0	9134.67	82	4	SPW	0.13
Stano2_15685.3	10	3.51	0	0	0	0	0	0	1	0	0	0	0	0.106	0	10287.6	92	1	-	-
Stano2_06207.3	10	3.51	0	0	0	0	0	0	1	0	0	0	0	0.118	0	21495.1	190	1	Cytotoxic	0.19
Stano2_09719.3	51.85	25	0	0	0	1	0	0.571429	1	0.5	0	0	0	0.101	0	58326.4	521	8	-	-
Stano2_05663.3	10	3.51	0	0	0	0	0	0	1	0	0	0	0	0.116	0	24621.7	219	2	-	-
Stano2_13226.3	58.82	36.62	0	1	0	0	0	1	1	0	0	1	0	0.673	26	43775.8	408	10	-	-
Stano2_08456.3	10	3.51	0	0	0	0	0	0	1	0	0	0	0	0.107	0	43586.3	404	4	-	-
Stano2_06197.3	10	3.51	0	0	0	0	0	0	1	0	0	0	0	0.122	0	25984.3	233	7	DUF4196	0.12
Stano2_02889.3	10	3.51	0	0	0	0	0	0	1	0	0	0	0	0.104	0	22720.7	200	3	FtsJ	2.6e-21
Stano2_16218.3	10	3.51	0	0	0	0	0	0	1	0	0	0	0	0.11	0	25870.5	231	1	DUF4131	0.013
Stano2_01627.3	10	3.51	0	0	0	0	0	0	1	0	0	0	0	0.096	0	4405.89	42	1	Arg_tRNA_synt_N	0.1
Stano2_09983.3	62.86	36.11	0	0	0	1	0	1	1	1	0	0	0	0.102	0	39378.7	372	0	-	-
Stano2_10345.3	10	3.51	0	0	0	0	0	0	1	0	0	0	0	0.105	0	15356.2	136	2	-	-
Stano2_13811.3	10	3.51	0	0	0	0	0	0	1	0	0	0	0	0.104	0	44520.4	397	8	-	-
Stano2_16483.3	10	3.51	0	0	0	0	0	0	1	0	0	0	0	0.075	0	21013.9	184	5	-	-
Stano2_16482.3	10	3.51	0	0	0	0	0	0	1	0	0	0	0	0.105	0	3677.16	34	0	-	-
Stano2_00838.3	10	3.51	0	0	0	0	0	0	1	0	0	0	0	0.34	0	7764.03	66	1	-	-
Stano2_11016.3	10	3.51	0	0	0	0	0	0	1	0	0	0	0	0.111	0	20733.8	182	2	-	-
Stano2_05098.3	10	3.51	0	0	0	0	0	0	1	0	0	0	0	0.23	0	21158.8	203	5	Geminin	0.13
Stano2_07732.3	10	3.51	0	0	0	0	0	0	1	0	0	0	0	0.108	0	11671.3	102	1	-	-
Stano2_01235.3	27.27	10.17	0	0	0	0	0	0	1	1	0	0	0	0.136	0	47018.2	432	0	-	-
Stano2_02174.3	10	3.51	0	0	0	0	0	0	1	0	0	0	0	0.103	0	121294	1074	20	-	-
Stano2_05168.3	10	3.51	0	0	0	0	0	0	1	0	0	0	0	0.815	25	31245.5	308	4	-	-
Stano2_02405.3	10	3.51	0	0	0	0	0	0	1	0	0	0	0	0.229	0	31966	277	8	-	-
Stano2_14748.3	44.44	25	0	0	0	1	0	0.428571	1	0.5	0	0	0	0.12	0	27201	240	2	-	-
Stano2_09847.3	10	3.51	0	0	0	0	0	0	1	0	0	0	0	0.461	2	3601.24	32	0	-	-
Stano2_15059.3	19.05	6.9	0	0	0	0	0	0.142857	1	0	0	0	0	0.109	0	9978.19	90	1	-	-
Stano2_04862.3	10	3.51	0	0	0	0	0	0	1	0	0	0	0	0.113	0	4693.15	40	0	-	-
Stano2_07343.3	10	3.51	0	0	0	0	0	0	1	0	0	0	0	0.14	0	6280.42	55	1	-	-
Stano2_13007.3	9.52	6.9	0	0	0	0	0	0	1	0	0	0	0	0.124	0	37481.1	325	6	-	-
Stano2_13329.3	10	3.51	0	0	0	0	0	0	1	0	0	0	0	0.349	11	16798.2	152	3	-	-
Stano2_14490.3	10	3.51	0	0	0	0	0	0	1	0	0	0	0	0.174	0	8384.42	75	1	-	-
Stano2_13418.3	9.09	10.17	0	0	0	0	0	0	1	0	0	0	0	0.349	13	27638.4	260	5	Nodulin-like	1.5e-05
Stano2_07031.3	10	3.51	0	0	0	0	0	0	1	0	0	0	0	0.334	0	4833.46	43	2	-	-
Stano2_01410.3	10	3.51	0	0	0	0	0	0	1	0	0	0	0	0.137	0	21925.9	193	10	-	-
Stano2_11502.3	10	3.51	0	0	0	0	0	0	1	0	0	0	0	0.147	0	11028.6	100	2	-	-
Stano2_13154.3	10	3.51	0	0	0	0	0	0	1	0	0	0	0	0.126	5	22951.7	211	2	-	-
Stano2_07385.3	10	3.51	0	0	0	0	0	0	1	0	0	0	0	0.159	0	77451.6	708	17	Ala_racemase_N	5.7e-24
Stano2_15365.3	10	3.51	0	0	0	0	0	0	1	0	0	0	0	0.116	0	4591.31	45	0	-	-
Stano2_00823.3	10	3.51	0	0	0	0	0	0	1	0	0	0	0	0.105	0	14948	127	6	Metallothio_5	0.033
Stano2_13430.3	10	3.51	0	0	0	0	0	0	1	0	0	0	0	0.099	0	23767.4	218	4	Rpn3_C	4.2
Stano2_00501.3	33.33	16.39	0	0	1	1	1	0	1	0	0	0	0	0.108	0	20971.8	176	1	Myb_DNA-bind_6	0.011
Stano2_14056.3	10	3.51	0	0	0	0	0	0	1	0	0	0	0	0.297	3	10255.6	93	2	-	-
Stano2_06559.3	10	3.51	0	0	0	0	0	0	1	0	0	0	0	0.104	0	52650.3	485	4	zf-CCCH	3.6e-05
Stano2_00007.3	10	3.51	0	0	0	0	0	0	1	0	0	0	0	0.121	0	11275.5	102	2	-	-
Stano2_10340.3	10	3.51	0	0	0	0	0	0	1	0	0	0	0	0.214	0	14010.4	127	4	-	-
Stano2_09528.3	10	3.51	0	0	0	0	0	0	1	0	0	0	0	0.107	0	76356.8	690	5	Lipoprotein_19	0.038
Stano2_09184.3	10	3.51	0	0	0	0	0	0	1	0	0	0	0	0.103	0	10818	99	2	-	-
Stano2_01401.3	10	3.51	0	0	0	0	0	0	1	0	0	0	0	0.111	0	17095.2	151	7	-	-
Stano2_09271.3	10	3.51	0	0	0	0	0	0	1	0	0	0	0	0.13	0	6054.79	57	0	-	-
Stano2_00673.3	10	3.51	0	0	0	0	0	0	1	0	0	0	0	0.171	0	48075.3	426	7	HET	0.0013
Stano2_13125.3	27.27	10.17	0	0	0	0	0	0	1	1	0	0	0	0.923	19	9230.91	83	9	Carla_C4	0.006
Stano2_10859.3	10	3.51	0	0	0	0	0	0	1	0	0	0	0	0.103	0	14815	133	2	-	-
Stano2_13519.3	55.17	27.27	0	0	0	1	0	0.857143	1	0	0	0	0	0.144	0	49516	434	13	F-box	3.2e-05
Stano2_04396.3	10	3.51	0	0	0	0	0	0	1	0	0	0	0	0.234	0	9266.44	81	3	-	-
Stano2_04977.3	60.61	34.29	0	0	0	1	0	1	1	0.5	0	0	0	0.124	0	17567.7	158	1	Rhodanese	9.4e-09
Stano2_12457.3	66.67	37.14	0	0	0	1	0	1	1	1	0	0	0	0.566	17	28163.6	266	6	-	-
Stano2_02127.3	10	3.51	0	0	0	0	0	0	1	0	0	0	0	0.104	0	92121.4	803	5	PGAP1	0.0048
Stano2_05696.3	51.16	52.5	0	1	0	1	1	1	1	0	0	0	0	0.584	26	20893.5	197	4	Lipocalin_2	1.7e-15
Stano2_06894.3	10	3.51	0	0	0	0	0	0	1	0	0	0	0	0.185	0	44657	408	7	Fungal_trans_2	0.065
Stano2_14559.3	10	3.51	0	0	0	0	0	0	1	0	0	0	0	0.541	8	7629.6	68	3	-	-
Stano2_00824.3	10	3.51	0	0	0	0	0	0	1	0	0	0	0	0.102	0	3340.58	33	0	-	-
Stano2_14581.3	19.05	6.9	0	0	0	0	0	0	1	0.5	0	0	0	0.079	0	30532.8	271	0	DUF1777	0.024
Stano2_05328.3	10	3.51	0	0	0	0	0	0	1	0	0	0	0	0.108	0	7957.04	71	2	-	-
Stano2_02872.3	10	3.51	0	0	0	0	0	0	1	0	0	0	0	0.131	3	8758.17	78	0	-	-
Stano2_06546.3	10	3.51	0	0	0	0	0	0	1	0	0	0	0	0.248	9	8940.51	79	2	-	-
Stano2_12170.3	58.06	32.35	0	0	0	1	0	1	1	0	0	0	0	0.056	0	82203.4	743	11	QRPTase_C	8.9e-48
Stano2_10557.3	10	3.51	0	0	0	0	0	0	1	0	0	0	0	0.1	0	50793.5	445	1	FTA4	5e-59
Stano2_16220.3	10	3.51	0	0	0	0	0	0	1	0	0	0	0	0.1	0	46095.4	407	3	DUF904	2.8e-05
Stano2_16278.3	10	3.51	0	0	0	0	0	0	1	0	0	0	0	0.513	4	36106.6	323	3	-	-
Stano2_02543.3	66.67	37.14	0	0	0	1	0	1	1	1	0	0	0	0.117	0	34301.6	312	7	Med27	4.7e-20
Stano2_02261.3	62.86	36.11	0	0	0	1	0	1	1	1	0	0	0	0.129	2	32552.3	288	4	-	-
Stano2_05759.3	10	3.51	0	0	0	0	0	0	1	0	0	0	0	0.105	0	22889.6	208	3	-	-
Stano2_05218.3	19.05	6.9	0	0	0	0	0	0	1	0.5	0	0	0	0.151	0	12232.8	111	0	-	-
Stano2_08692.3	10	3.51	0	0	0	0	0	0	1	0	0	0	0	0.137	0	9558.55	83	1	-	-
Stano2_15507.3	64.71	36.62	0	0	0	1	0	1	1	1	0	0	0	0.106	2	34051.8	307	2	Asp	0.0035
Stano2_13316.3	10	3.51	0	0	0	0	0	0	1	0	0	0	0	0.108	0	24644.2	216	2	-	-
Stano2_08386.3	10	3.51	0	0	0	0	0	0	1	0	0	0	0	0.104	0	5557.13	50	1	-	-
Stano2_08823.3	10	3.51	0	0	0	0	0	0	1	0	0	0	0	0.108	0	48679.8	430	4	EMP24_GP25L	1.8e-42
Stano2_12134.3	10	3.51	0	0	0	0	0	0	1	0	0	0	0	0.102	0	10185.7	88	1	MBD_C	0.072
Stano2_05668.3	10	3.51	0	0	0	0	0	0	1	0	0	0	0	0.113	0	8279.2	75	2	-	-
Stano2_01183.3	70.97	35.29	0	0	0	1	0	1	1	1	0	0	0	0.106	0	47283	422	11	SprT-like	0.00015
Stano2_08447.3	33.33	16.39	0	0	0	0	0	0.428571	1	0	0	0	0	0.162	2	48303.4	488	0	-	-
Stano2_15580.3	64.52	32.35	0	0	0	1	0	1	1	0.5	0	0	0	0.744	23	11801.5	125	1	-	-
Stano2_15802.3	10	3.51	0	0	0	0	0	0	1	0	0	0	0	0.116	6	10274.9	102	2	-	-
Stano2_15738.3	55.17	27.27	0	0	0	1	0	0.714286	1	0.5	0	0	0	0.104	0	30436.2	264	10	zf-RING_2	3.1e-07
Stano2_13460.3	10	3.51	0	0	0	0	0	0	1	0	0	0	0	0.117	0	212680	1897	24	Phosphorylase	0
Stano2_07802.3	9.52	6.9	0	0	0	0	0	0	1	0	0	0	0	0.102	0	6074.98	54	1	-	-
Stano2_11231.3	10	3.51	0	0	0	0	0	0	1	0	0	0	0	0.46	17	8878.34	81	1	-	-
Stano2_10848.3	19.05	6.9	0	0	0	0	0	0	1	0.5	0	0	0	0.11	0	64124.2	569	5	DUF3425	1.3e-29
Stano2_05182.3	10	3.51	0	0	0	0	0	0	1	0	0	0	0	0.112	0	8596.99	78	2	-	-
Stano2_20143.3	10	3.51	0	0	0	0	0	0	1	0	0	0	0	0.124	0	3656.22	33	2	-	-
Stano2_11486.3	64.29	27.69	0	0	0	1	0	1	1	0	0	0	0	0.116	0	17098.4	151	0	-	-
Stano2_07835.3	58.06	32.35	0	0	0	0	0	1	1	0.5	0	0	0	0.596	27	33591.2	329	3	-	-
Stano2_07778.3	10	3.51	0	0	0	0	0	0	1	0	0	0	0	0.76	9	42501.1	390	2	Adaptin_binding	0.034
Stano2_16239.3	10	3.51	0	0	0	0	0	0	1	0	0	0	0	0.232	3	17004.4	150	2	-	-
Stano2_08261.3	18.18	10.17	0	0	0	0	0	0	1	0.5	0	0	0	0.105	0	14653.2	138	0	-	-
Stano2_16165.3	34.78	13.33	0	0	0	1	0	0.285714	1	0	0	0	0	0.104	0	20341.6	181	4	-	-
Stano2_04673.3	64.52	35.29	0	0	0	1	0	1	1	0.5	0	0	0	0.116	9	21618.2	214	8	-	-
Stano2_09956.3	10	3.51	0	0	0	0	0	0	1	0	0	0	0	0.098	0	4428.19	36	0	-	-
Stano2_00575.3	66.67	37.14	0	0	0	1	0	1	1	1	0	0	0	0.11	0	34751.8	293	0	-	-
Stano2_05748.3	10	3.51	0	0	0	0	0	0	1	0	0	0	0	0.103	2	12723.4	115	1	-	-
Stano2_16281.3	10	3.51	0	0	0	0	0	0	1	0	0	0	0	0.107	0	10628.4	91	1	-	-
Stano2_09637.3	74.29	41.67	1	0	0	1	0	1	1	1	0	0	0	0.408	4	28556.5	260	8	zf-RING_2	1e-09
Stano2_03806.3	10	3.51	0	0	0	0	0	0	1	0	0	0	0	0.114	0	5547.08	50	2	-	-
Stano2_08534.3	66.67	37.14	0	0	0	1	1	1	1	0.5	0	0	0	0.052	0	38695.1	357	3	-	-
Stano2_12186.3	10	3.51	0	0	0	0	0	0	1	0	0	0	0	0.1	0	13224.8	121	2	-	-
Stano2_01016.3	10	3.51	0	0	0	0	0	0	1	0	0	0	0	0.259	3	17739.5	167	5	-	-
Stano2_02399.3	10	3.51	0	0	0	0	0	0	1	0	0	0	0	0.473	1	7682.99	69	2	-	-
Stano2_12171.3	10	3.51	0	0	0	0	0	0	1	0	0	0	0	0.188	0	9947.63	93	0	DUF3035	0.024
Stano2_00318.3	9.52	6.9	0	0	0	0	0	0	1	0	0	0	0	0.109	0	264226	2359	16	-	-
Stano2_13839.3	68.75	34.78	0	0	0	1	0	1	1	1	0	0	0	0.108	0	84519.8	769	3	-	-
Stano2_07143.3	9.09	10.17	0	0	0	0	0	0	1	0	0	0	0	0.469	3	70476.9	625	7	AcylCoA_DH_N	0.04
Stano2_02647.3	10	3.51	0	0	0	0	0	0	1	0	0	0	0	0.156	0	7019.17	67	1	-	-
Stano2_01613.3	52.17	53.01	0	0	0	1	1	1	1	1	0	0	0	0.152	0	25224.4	223	2	-	-
Stano2_05450.3	10	3.51	0	0	0	0	0	0	1	0	0	0	0	0.469	0	3570.36	33	1	-	-
Stano2_04324.3	10	3.51	0	0	0	0	0	0	1	0	0	0	0	0.181	2	13527.1	121	3	-	-
Stano2_20074.3	10	3.51	0	0	0	0	0	0	1	0	0	0	0	0.309	0	20516.9	178	6	-	-
Stano2_05774.3	9.52	6.9	0	0	0	0	0	0	1	0	0	0	0	0.103	0	43284.4	399	4	zf-C2H2	0.0015
Stano2_05052.3	10	3.51	0	0	0	0	0	0	1	0	0	0	0	0.142	0	11108	93	1	DoxX_3	0.19
Stano2_20049.3	10	3.51	0	0	0	0	0	0	1	0	0	0	0	0.184	0	14946.5	123	3	ATP_bind_2	0.027
Stano2_14080.3	10	3.51	0	0	0	0	0	0	1	0	0	0	0	0.147	0	5862.75	51	1	-	-
Stano2_06069.3	10	3.51	0	0	0	0	0	0	1	0	0	0	0	0.127	0	4887.49	44	2	BRX	0.1
Stano2_16542.3	10	3.51	0	0	0	0	0	0	1	0	0	0	0	0.1	0	3415.79	32	0	-	-
Stano2_12752.3	10	3.51	0	0	0	0	0	0	1	0	0	0	0	0.12	0	33511.9	300	3	-	-
Stano2_01054.3	10	3.51	0	0	0	0	0	0	1	0	0	0	0	0.131	0	22428.5	198	1	Rubis-subs-bind	3.5e-12
Stano2_06216.3	10	3.51	0	0	0	0	0	0	1	0	0	0	0	0.109	0	21371.2	197	0	-	-
Stano2_12366.3	10	3.51	0	0	0	0	0	0	1	0	0	0	0	0.185	2	4294.96	38	0	-	-
Stano2_13611.3	10	3.51	0	0	0	0	0	0	1	0	0	0	0	0.116	0	26974.7	245	1	-	-
Stano2_01638.3	10	3.51	0	0	0	0	0	0	1	0	0	0	0	0.119	0	33348.7	304	1	-	-
Stano2_09310.3	61.11	41.1	0	0	0	1	0	1	1	1	0	0	0	0.347	10	45730.4	397	5	Pkinase	1.6e-09
Stano2_02376.3	10	3.51	0	0	0	0	0	0	1	0	0	0	0	0.114	0	55954.2	505	4	RNase_H	4.2e-15
Stano2_15148.3	10	3.51	0	0	0	0	0	0	1	0	0	0	0	0.136	2	14521	133	2	-	-
Stano2_12449.3	70.97	32.35	0	0	0	1	0	1	1	1	0	0	0	0.705	25	12177.8	113	2	-	-
Stano2_14258.3	19.05	6.9	0	0	0	0	0	0	1	0.5	0	0	0	0.101	0	45726.8	413	5	Thg1	1.9e-31
Stano2_14700.3	66.67	37.14	0	0	0	1	0	1	1	1	0	0	0	0.895	20	36623	328	3	-	-
Stano2_20031.3	10	3.51	0	0	0	0	0	0	1	0	0	0	0	0.214	0	6308.35	54	2	-	-
Stano2_12090.3	10	3.51	0	0	0	0	0	0	1	0	0	0	0	0.122	0	12118.8	110	3	-	-
Stano2_14297.3	10	3.51	0	0	0	0	0	0	1	0	0	0	0	0.135	0	7157.2	70	1	-	-
Stano2_14617.3	10	3.51	0	0	0	0	0	0	1	0	0	0	0	0.196	12	6534.65	61	2	DNA_pol_phi	0.025
Stano2_06300.3	9.52	6.9	0	0	0	0	0	0	1	0	0	0	0	0.695	12	18399.4	174	1	YL1_C	0.0045
Stano2_09181.3	27.27	10.17	0	0	0	0	0	0.285714	1	0	0	0	0	0.108	0	126119	1123	14	SNF2_N	4.7e-10
Stano2_09185.3	10	3.51	0	0	0	0	0	0	1	0	0	0	0	0.218	0	6391.38	58	1	-	-
Stano2_04773.3	10	3.51	0	0	0	0	0	0	1	0	0	0	0	0.252	0	19138.1	178	5	-	-
Stano2_20083.3	10	3.51	0	0	0	0	0	0	1	0	0	0	0	0.148	6	20345.7	186	13	-	-
Stano2_05615.3	10	3.51	0	0	0	0	0	0	1	0	0	0	0	0.361	0	3552.19	31	0	-	-
Stano2_02415.3	10	3.51	0	0	0	0	0	0	1	0	0	0	0	0.126	0	6880.93	60	2	-	-
Stano2_07703.3	30.77	19.05	0	0	1	0	0	0.142857	1	0.5	0	0	0	0.357	10	95442.9	849	22	DUF3435	0.011
Stano2_20158.3	10	3.51	0	0	0	0	0	0	1	0	0	0	0	0.111	0	2935.27	27	2	-	-
Stano2_13392.3	10	3.51	0	0	0	0	0	0	1	0	0	0	0	0.384	5	21831.3	201	4	-	-
Stano2_16438.3	68.75	37.68	0	0	0	1	1	1	1	0.5	0	0	0	0.694	25	14463.2	138	4	-	-
Stano2_03210.3	10	3.51	0	0	0	0	0	0	1	0	0	0	0	0.104	0	36032.3	319	5	Fungal_trans_2	0.00028
Stano2_06348.3	10	3.51	0	0	0	0	0	0	1	0	0	0	0	0.141	6	28507.1	254	5	-	-
Stano2_14497.3	10	3.51	0	0	0	0	0	0	1	0	0	0	0	0.556	25	72985.3	721	1	-	-
Stano2_05069.3	10	3.51	0	0	0	0	0	0	1	0	0	0	0	0.115	0	10143.7	96	2	-	-
Stano2_02301.3	10	3.51	0	0	0	0	0	0	1	0	0	0	0	0.169	0	86956.8	753	10	FAD_binding_3	2.7e-11
Stano2_12069.3	10	3.51	0	0	0	0	0	0	1	0	0	0	0	0.058	0	30658.1	273	1	-	-
Stano2_03721.3	10	3.51	0	0	0	0	0	0	1	0	0	0	0	0.134	0	34859.4	311	11	-	-
Stano2_20050.3	10	3.51	0	0	0	0	0	0	1	0	0	0	0	0.1	0	18919.6	177	1	-	-
Stano2_14582.3	10	3.51	0	0	0	0	0	0	1	0	0	0	0	0.109	0	28397.5	240	0	DUF2089	0.44
Stano2_06477.3	10	3.51	0	0	0	0	0	0	1	0	0	0	0	0.112	0	11719.4	108	2	-	-
Stano2_12671.3	62.86	36.11	0	0	0	1	0	1	1	1	0	0	0	0.721	15	34544	314	11	-	-
Stano2_07797.3	10	3.51	0	0	0	0	0	0	1	0	0	0	0	0.118	0	5005.82	45	1	-	-
Stano2_07913.3	26.09	13.33	0	0	0	0	0	0	1	1	0	0	0	0.846	26	39242	365	23	Chitin_bind_1	0.00016
Stano2_05888.3	64.71	36.62	0	0	0	1	0	1	1	1	0	0	0	0.107	0	129888	1226	0	Filament	8.4e-05
Stano2_16414.3	10	3.51	0	0	0	0	0	0	1	0	0	0	0	0.126	0	47282.1	415	0	-	-
Stano2_02929.3	10	3.51	0	0	0	0	0	0	1	0	0	0	0	0.158	0	93297.8	814	14	Pkinase	6.4e-17
Stano2_14729.3	9.09	10.17	0	0	0	0	0	0	1	0	0	0	0	0.23	7	32570.9	284	2	p450	2.2e-11
Stano2_03464.3	10	3.51	0	0	0	0	0	0	1	0	0	0	0	0.112	0	5470.34	51	1	-	-
Stano2_06563.3	9.52	6.9	0	0	0	0	0	0	1	0	0	0	0	0.109	0	32283.3	312	1	-	-
Stano2_03645.3	10	3.51	0	0	0	0	0	0	1	0	0	0	0	0.106	0	7735.72	71	1	-	-
Stano2_02954.3	10	3.51	0	0	0	0	0	0	1	0	0	0	0	0.783	13	118814	1074	27	Acetyltransf_3	7e-21
Stano2_13726.3	10	3.51	0	0	0	0	0	0	1	0	0	0	0	0.131	0	16137.5	138	4	-	-
Stano2_07702.3	19.05	6.9	0	0	1	0	0	0	1	0	0	0	0	0.098	0	14633.4	132	0	IucA_IucC	0.098
Stano2_01889.3	10	3.51	0	0	0	0	0	0	1	0	0	0	0	0.119	0	25000.3	219	3	-	-
Stano2_10019.3	10	3.51	0	0	0	0	0	0	1	0	0	0	0	0.123	3	10128.2	96	1	-	-
Stano2_16225.3	10	3.51	0	0	0	0	0	0	1	0	0	0	0	0.109	0	82577.6	755	8	DUF919	0.018
Stano2_10642.3	10	3.51	0	0	0	0	0	0	1	0	0	0	0	0.205	5	29239	265	14	PocR	0.073
Stano2_02014.3	10	3.51	0	0	0	0	0	0	1	0	0	0	0	0.13	0	11968.4	105	2	-	-
Stano2_03180.3	27.27	10.17	0	0	0	1	0	0	1	0.5	0	0	0	0.103	0	43968.1	397	7	-	-
Stano2_15177.3	10	3.51	0	0	0	0	0	0	1	0	0	0	0	0.203	18	14143.4	132	1	-	-
Stano2_00250.3	10	3.51	0	0	0	0	0	0	1	0	0	0	0	0.139	0	17401.5	157	2	-	-
Stano2_13288.3	10	3.51	0	0	0	0	0	0	1	0	0	0	0	0.324	14	22017.7	210	9	-	-
Stano2_01412.3	10	3.51	0	0	0	0	0	0	1	0	0	0	0	0.16	9	16123	147	2	-	-
Stano2_15340.3	27.27	10.17	0	0	0	0	0	0	1	1	0	0	0	0.176	0	35593.6	316	5	-	-
Stano2_14386.3	26.09	13.33	0	0	0	0	0	0	1	1	0	0	0	0.128	0	31228.2	281	5	-	-
Stano2_10550.3	10	3.51	0	0	0	0	0	0	1	0	0	0	0	0.103	0	23320.6	206	1	PMI_typeI	7e-50
Stano2_00108.3	10	3.51	0	0	0	0	0	0	1	0	0	0	0	0.327	25	37378.2	348	4	PA	6e-11
Stano2_06720.3	10	3.51	0	0	0	0	0	0	1	0	0	0	0	0.174	0	55515.6	493	8	zf-BED	0.0017
Stano2_16164.3	10	3.51	0	0	0	0	0	0	1	0	0	0	0	0.606	12	61245.1	544	3	UEV	1.2e-32
Stano2_09005.3	10	3.51	0	0	0	0	0	0	1	0	0	0	0	0.15	0	13480.2	122	2	Cytadhesin_P30	0.093
Stano2_06920.3	10	3.51	0	0	0	0	0	0	1	0	0	0	0	0.125	0	18520.7	162	2	DUF2336	0.025
Stano2_02072.3	10	3.51	0	0	0	0	0	0	1	0	0	0	0	0.105	0	36487.2	326	3	-	-
Stano2_00413.3	66.67	37.14	0	0	0	1	0	1	1	1	0	0	0	0.104	0	17668.1	147	1	-	-
Stano2_07222.3	10	3.51	0	0	0	0	0	0	1	0	0	0	0	0.132	0	13547.6	121	1	DUF823	0.056
Stano2_13923.3	27.27	10.17	0	0	0	0	0	0.142857	1	0.5	0	0	0	0.143	2	23532.7	211	5	HPP	0.13
Stano2_08573.3	10	3.51	0	0	0	0	0	0	1	0	0	0	0	0.125	0	29001.2	250	2	FDX-ACB	0.2
Stano2_14057.3	10	3.51	0	0	0	0	0	0	1	0	0	0	0	0.128	0	31349.5	282	2	Tropomyosin	0.072
Stano2_16595.3	10	3.51	0	0	0	0	0	0	1	0	0	0	0	0.125	0	5388.99	50	3	-	-
Stano2_03491.3	10	3.51	0	0	0	0	0	0	1	0	0	0	0	0.15	10	5854.7	56	1	-	-
Stano2_07826.3	10	3.51	0	0	0	0	0	0	1	0	0	0	0	0.108	1	4499.05	44	0	Dak1	0.06
Stano2_16031.3	10	3.51	0	0	0	0	0	0	1	0	0	0	0	0.107	0	51029.5	443	1	-	-
Stano2_10053.3	10	3.51	0	0	0	0	0	0	1	0	0	0	0	0.122	0	12045.1	111	3	-	-
Stano2_14900.3	10	3.51	0	0	0	0	0	0	1	0	0	0	0	0.132	3	10587.9	103	1	-	-
Stano2_09909.3	10	3.51	0	0	0	0	0	0	1	0	0	0	0	0.109	0	6534.2	59	0	-	-
Stano2_10010.3	10	3.51	0	0	0	0	0	0	1	0	0	0	0	0.104	0	9687.01	87	4	-	-
Stano2_13547.3	10	3.51	0	0	0	0	0	0	1	0	0	0	0	0.134	0	8765.09	76	2	-	-
Stano2_11652.3	59.26	25	0	0	0	1	0	0.857143	1	0	0	0	0	0.12	0	109121	989	16	MFS_1	1e-37
Stano2_03667.3	66.67	34.29	0	0	0	1	0	1	1	1	0	0	0	0.101	0	22953.5	199	1	-	-
Stano2_12212.3	68.97	30.3	0	0	0	1	0	1	1	0.5	0	0	0	0.11	4	35992.5	326	6	-	-
Stano2_10790.3	10	3.51	0	0	0	0	0	0	1	0	0	0	0	0.102	0	34248.6	320	8	-	-
Stano2_10000.3	10	3.51	0	0	0	0	0	0	1	0	0	0	0	0.11	0	3721.42	32	0	-	-
Stano2_20071.3	10	3.51	0	0	0	0	0	0	1	0	0	0	0	0.306	0	8859.96	75	0	-	-
Stano2_11266.3	10	3.51	0	0	0	0	0	0	1	0	0	0	0	0.422	12	3481.09	31	1	-	-
Stano2_11086.3	10	3.51	0	0	0	0	0	0	1	0	0	0	0	0.122	3	19117	179	0	-	-
Stano2_08464.3	10	3.51	0	0	0	0	0	0	1	0	0	0	0	0.144	0	17178.6	144	3	-	-
Stano2_03300.3	10	3.51	0	0	0	0	0	0	1	0	0	0	0	0.364	20	25279.7	226	6	-	-
Stano2_08788.3	19.05	6.9	0	0	0	0	0	0	1	0.5	0	0	0	0.16	0	95352.2	840	7	-	-
Stano2_03933.3	51.85	21.88	0	0	0	0	0	0.571429	1	1	0	0	0	0.211	0	27154	240	2	DUF827	0.003
Stano2_16063.3	10	3.51	0	0	0	0	0	0	1	0	0	0	0	0.227	3	15721.9	146	5	-	-
Stano2_16236.3	10	3.51	0	0	0	0	0	0	1	0	0	0	0	0.788	13	16917.8	153	3	-	-
Stano2_05642.3	10	3.51	0	0	0	0	0	0	1	0	0	0	0	0.155	0	3406.04	30	0	-	-
Stano2_15889.3	64.86	43.24	0	0	0	1	1	1	1	1	0	0	0	0.104	0	90337.4	834	5	Gar1	3.9e-40
Stano2_16283.3	10	3.51	0	0	0	0	0	0	1	0	0	0	0	0.112	7	29216.5	266	4	-	-
Stano2_12331.3	64.71	36.62	0	0	0	1	0	1	1	1	0	0	0	0.103	0	45475.4	408	5	-	-
Stano2_06081.3	19.05	6.9	0	0	0	0	0	0	1	0.5	0	0	0	0.124	8	22037	206	2	7TM_GPCR_Str	0.16
Stano2_07821.3	10	3.51	0	0	0	0	0	0	1	0	0	0	0	0.109	0	26205.5	233	1	-	-
Stano2_09702.3	10	3.51	0	0	0	0	0	0	1	0	0	0	0	0.104	0	8362.26	77	1	-	-
Stano2_09162.3	10	3.51	0	0	0	0	0	0	1	0	0	0	0	0.1	0	103646	952	14	Abhydrolase_5	3.1e-12
Stano2_15108.3	10	3.51	0	0	0	0	0	0	1	0	0	0	0	0.877	26	14466.2	132	8	-	-
Stano2_13686.3	18.18	10.17	0	0	0	1	0	0	1	0	0	0	0	0.711	10	53633.7	524	0	-	-
Stano2_11150.3	10	3.51	0	0	0	0	0	0	1	0	0	0	0	0.279	0	33557.6	299	9	-	-
Stano2_00412.3	10	3.51	0	0	0	0	0	0	1	0	0	0	0	0.145	0	10929.7	93	2	-	-
Stano2_00102.3	65	46.75	1	0	0	1	0	1	1	1	0	0	0	0.108	0	42516.1	376	3	-	-
Stano2_16339.3	10	3.51	0	0	0	0	0	0	1	0	0	0	0	0.225	0	26268	240	7	-	-
Stano2_09044.3	64.71	36.62	0	0	0	1	0	1	1	1	0	0	0	0.111	0	16412.3	150	1	-	-
Stano2_11842.3	10	3.51	0	0	0	0	0	0	1	0	0	0	0	0.73	16	10654.9	98	4	-	-
Stano2_11693.3	10	3.51	0	0	0	0	0	0	1	0	0	0	0	0.105	0	17311	153	0	-	-
Stano2_11843.3	10	3.51	0	0	0	0	0	0	1	0	0	0	0	0.175	5	24325.1	214	2	-	-
Stano2_11591.3	10	3.51	0	0	0	0	0	0	1	0	0	0	0	0.051	0	15326.3	138	7	-	-
Stano2_06754.3	10	3.51	0	0	0	0	0	0	1	0	0	0	0	0.691	10	25080.8	232	7	-	-
Stano2_11461.3	10	3.51	0	0	0	0	0	0	1	0	0	0	0	0.418	7	4586.25	40	0	-	-
Stano2_01315.3	10	3.51	0	0	0	0	0	0	1	0	0	0	0	0.116	0	64975.1	591	7	Baculo_PEP_C	0.0028
Stano2_06406.3	19.05	6.9	0	0	0	0	0	0	1	0.5	0	0	0	0.128	6	18547.1	172	2	E1-E2_ATPase	0.1
Stano2_20117.3	9.52	6.9	0	0	0	0	0	0	1	0	0	0	0	0.126	0	30192.7	266	4	DUF2427	1e-24
Stano2_16238.3	10	3.51	0	0	0	0	0	0	1	0	0	0	0	0.122	0	26368.5	236	5	-	-
Stano2_12779.3	9.52	6.9	0	0	0	0	0	0	1	0	0	0	0	0.174	0	22777	199	2	-	-
Stano2_14142.3	60.61	37.14	0	0	0	1	0	0.857143	1	1	0	0	0	0.103	0	67034.5	583	11	Peptidase_S15	0.073
Stano2_10073.3	10	3.51	0	0	0	0	0	0	1	0	0	0	0	0.837	24	243312	2389	7	GLTT	3.6e-07
Stano2_02258.3	10	3.51	0	0	0	0	0	0	1	0	0	0	0	0.105	0	16388.2	145	4	-	-
Stano2_06843.3	10	3.51	0	0	0	0	0	0	1	0	0	0	0	0.111	0	4445.93	39	0	-	-
Stano2_09253.3	10	3.51	0	0	0	0	0	0	1	0	0	0	0	0.113	0	9256.62	84	1	-	-
Stano2_12640.3	9.52	6.9	0	0	0	0	0	0	1	0	0	0	0	0.109	0	98854.7	877	11	Pkinase	7.3e-26
Stano2_01783.3	10	3.51	0	0	0	0	0	0	1	0	0	0	0	0.161	0	62343.6	562	3	WD40	5.1
Stano2_10079.3	10	3.51	0	0	0	0	0	0	1	0	0	0	0	0.12	0	23382.1	217	4	Gal4_dimer	0.0056
Stano2_01795.3	24	16.13	0	0	0	0	0	0	1	1	0	0	0	0.105	0	36627.4	332	5	Spt4	1.6e-31
Stano2_06523.3	10	3.51	0	0	0	0	0	0	1	0	0	0	0	0.107	0	34081.8	295	7	-	-
Stano2_02483.3	10	3.51	0	0	0	0	0	0	1	0	0	0	0	0.109	0	16009.5	146	3	GMC_oxred_N	2.2e-15
Stano2_09509.3	68.75	34.78	0	0	0	1	0	1	1	1	0	0	0	0.102	0	19230.4	173	1	-	-
Stano2_15429.3	10	3.51	0	0	0	0	0	0	1	0	0	0	0	0.056	0	23734.1	206	1	DIOX_N	9.6e-05
Stano2_03416.3	27.27	10.17	0	1	0	0	0	0	1	0.5	0	0	0	0.124	0	11747.5	113	9	PTN_MK_N	0.17
Stano2_00722.3	10	3.51	0	0	0	0	0	0	1	0	0	0	0	0.107	0	3532.99	35	1	-	-
Stano2_16348.3	10	3.51	0	0	0	0	0	0	1	0	0	0	0	0.106	0	40007.4	349	6	-	-
Stano2_00942.3	10	3.51	0	0	0	0	0	0	1	0	0	0	0	0.291	3	20833.7	187	2	-	-
Stano2_03820.3	10	3.51	0	0	0	0	0	0	1	0	0	0	0	0.111	0	64331.6	573	3	-	-
Stano2_04768.3	10	3.51	0	0	0	0	0	0	1	0	0	0	0	0.134	17	187173	1880	14	-	-
Stano2_10040.3	10	3.51	0	0	0	0	0	0	1	0	0	0	0	0.17	0	16977.2	152	1	-	-
Stano2_07731.3	73.33	32.84	0	0	0	1	0	1	1	1	0	0	0	0.194	0	7932.83	71	3	-	-
Stano2_08596.3	10	3.51	0	0	0	0	0	0	1	0	0	0	0	0.109	0	34998.7	317	2	-	-
Stano2_07706.3	10	3.51	0	0	0	0	0	0	1	0	0	0	0	0.102	0	52435.6	472	7	-	-
Stano2_04434.3	10	3.51	0	0	0	0	0	0	1	0	0	0	0	0.114	0	23366.9	200	4	-	-
Stano2_10416.3	10	3.51	0	0	0	0	0	0	1	0	0	0	0	0.103	0	44218.6	403	4	DUF3176	1.7e-06
Stano2_12307.3	10	3.51	0	0	0	0	0	0	1	0	0	0	0	0.123	0	11549.8	105	0	-	-
Stano2_08981.3	10	3.51	0	0	0	0	0	0	1	0	0	0	0	0.724	22	24604.7	220	6	PBP_like_2	0.073
Stano2_11577.3	55.17	30.3	0	0	0	0	0	1	1	0	0	0	0	0.101	0	7603.26	73	4	zf-ribbon_3	0.019
Stano2_13244.3	10	3.51	0	0	0	0	0	0	1	0	0	0	0	0.1	0	28835.8	262	1	-	-
Stano2_20145.3	10	3.51	0	0	0	0	0	0	1	0	0	0	0	0.099	0	3886.43	34	2	-	-
Stano2_01232.3	10	3.51	0	0	0	0	0	0	1	0	0	0	0	0.21	0	22342	201	8	-	-
Stano2_04271.3	10	3.51	0	0	0	0	0	0	1	0	0	0	0	0.13	0	6007.82	55	3	-	-
Stano2_06765.3	10	3.51	0	0	0	0	0	0	1	0	0	0	0	0.136	0	11058.6	101	2	-	-
Stano2_12488.3	9.52	6.9	0	0	0	0	0	0	1	0	0	0	0	0.853	27	19925.2	185	4	-	-
Stano2_12822.3	10	3.51	0	0	0	0	0	0	1	0	0	0	0	0.122	0	7627.58	69	0	-	-
Stano2_04112.3	10	3.51	0	0	0	0	0	0	1	0	0	0	0	0.103	0	7213.17	64	2	-	-
Stano2_16125.3	10	3.51	0	0	0	0	0	0	1	0	0	0	0	0.111	0	6520.25	58	1	BTB	1.1e-05
Stano2_11812.3	10	3.51	0	0	0	0	0	0	1	0	0	0	0	0.112	0	17962.1	161	4	DUF2544	0.22
Stano2_16184.3	10	3.51	0	0	0	0	0	0	1	0	0	0	0	0.107	0	32566.4	301	7	-	-
Stano2_08738.3	10	3.51	0	0	0	0	0	0	1	0	0	0	0	0.101	0	6657.73	56	1	-	-
Stano2_11524.3	64.52	32.35	0	0	0	1	0	1	1	0.5	0	0	0	0.107	0	44848	401	1	bZIP_1	0.0022
Stano2_07187.3	10	3.51	0	0	0	0	0	0	1	0	0	0	0	0.121	0	7524.16	66	0	DEDD_Tnp_IS110	0.068
Stano2_15779.3	66.67	37.14	0	0	0	1	0	1	1	1	0	0	0	0.167	0	34251.2	311	5	-	-
Stano2_11138.3	18.18	10.17	0	0	0	1	0	0	1	0	0	0	0	0.127	0	70173	639	6	-	-
Stano2_04564.3	10	3.51	0	0	0	0	0	0	1	0	0	0	0	0.104	0	23524.7	204	6	-	-
Stano2_08566.3	10	3.51	0	0	0	0	0	0	1	0	0	0	0	0.144	0	12750.6	112	1	-	-
Stano2_01508.3	10	3.51	0	0	0	0	0	0	1	0	0	0	0	0.113	0	7189.33	65	0	PARP	0.0016
Stano2_03238.3	10	3.51	0	0	0	0	0	0	1	0	0	0	0	0.122	0	41302.2	381	14	-	-
Stano2_02285.3	10	3.51	0	0	0	0	0	0	1	0	0	0	0	0.101	0	4948.74	44	0	-	-
Stano2_04592.3	34.78	13.33	0	0	0	0	0	0.285714	1	0.5	0	0	0	0.102	0	23087.8	194	3	-	-
Stano2_10463.3	64.71	36.62	0	0	0	1	0	1	1	1	0	0	0	0.116	0	54572.2	489	0	DUF3484	0.048
Stano2_01017.3	18.18	10.17	0	0	0	0	0	0	1	0.5	0	0	0	0.067	0	19166	173	3	-	-
Stano2_07260.3	10	3.51	0	0	0	0	0	0	1	0	0	0	0	0.11	0	9086.97	77	1	-	-
Stano2_13847.3	26.09	13.33	0	0	0	1	0	0	1	0.5	0	0	0	0.103	0	29796.3	276	1	-	-
Stano2_09837.3	10	3.51	0	0	0	0	0	0	1	0	0	0	0	0.114	0	171511	1516	26	UCH	8.4e-20
Stano2_00583.3	62.86	36.11	0	0	0	1	0	1	1	1	0	0	0	0.101	0	73445.1	678	9	-	-
Stano2_01581.3	27.27	10.17	0	0	0	1	0	0.142857	1	0	0	0	0	0.12	0	8465.47	79	2	-	-
Stano2_12379.3	9.52	6.9	0	0	0	0	0	0	1	0	0	0	0	0.569	20	31809.2	302	10	-	-
Stano2_04813.3	19.05	6.9	0	0	0	0	0	0	1	0.5	0	0	0	0.105	0	70515.4	621	8	CorA	1.5e-10
Stano2_15199.3	25	16.39	0	0	0	0	0	0.285714	1	0	0	0	0	0.111	0	31706.4	281	4	p450	5.9e-21
Stano2_10840.3	63.41	51.28	0	0	1	1	1	1	1	1	0	0	0	0.621	26	15025.8	150	3	-	-
Stano2_07962.3	24	19.35	0	0	0	1	0	0	1	0.5	0	0	0	0.104	0	18939.3	174	2	Tyrosinase	3.2e-21
Stano2_13324.3	10	3.51	0	0	0	0	0	0	1	0	0	0	0	0.1	0	42163.8	373	5	-	-
Stano2_10341.3	10	3.51	0	0	0	0	0	0	1	0	0	0	0	0.132	0	18407.7	162	0	DUF3580	0.13
Stano2_13746.3	64.71	39.44	0	0	0	1	0	1	1	1	0	0	0	0.144	0	51832.9	460	8	Arrestin_N	0.00046
Stano2_06195.3	10	3.51	0	0	0	0	0	0	1	0	0	0	0	0.105	0	8686.02	78	3	-	-
Stano2_05754.3	10	3.51	0	0	0	0	0	0	1	0	0	0	0	0.355	0	5681.37	48	0	-	-
Stano2_13778.3	10	3.51	0	0	0	0	0	0	1	0	0	0	0	0.113	0	17008.3	164	6	-	-
Stano2_06644.3	10	3.51	0	0	0	0	0	0	1	0	0	0	0	0.119	0	20483.9	188	1	-	-
Stano2_07227.3	70.97	32.35	0	0	0	1	0	1	1	1	0	0	0	0.14	0	32566.7	296	1	-	-
Stano2_04707.3	10	3.51	0	0	0	0	0	0	1	0	0	0	0	0.142	0	5584.26	52	1	-	-
Stano2_04608.3	10	3.51	0	0	0	0	0	0	1	0	0	0	0	0.105	0	19024.7	175	4	AAA_28	0.06
Stano2_12729.3	10	3.51	0	0	0	0	0	0	1	0	0	0	0	0.125	2	22356.4	200	9	zf-RING_2	6.5e-14
Stano2_14963.3	50	38.36	0	0	0	0	1	0.714286	1	1	0	0	0	0.118	0	77125.8	667	1	TPR_MLP1_2	0.15
Stano2_15506.3	10	3.51	0	0	0	0	0	0	1	0	0	0	0	0.116	13	62135.3	572	2	CcmD	0.083
Stano2_08731.3	10	3.51	0	0	0	0	0	0	1	0	0	0	0	0.215	0	30558.9	272	3	-	-
Stano2_13416.3	60.61	34.29	0	0	0	1	0	1	1	0.5	0	0	0	0.16	0	37776.9	338	2	DUF2034	1.1e-14
Stano2_05673.3	10	3.51	0	0	0	0	0	0	1	0	0	0	0	0.158	0	44401.1	384	16	ALF	8.9e-05
Stano2_11307.3	10	3.51	0	0	0	0	0	0	1	0	0	0	0	0.101	0	21533.7	189	6	-	-
Stano2_16021.3	10	3.51	0	0	0	0	0	0	1	0	0	0	0	0.116	0	4615.27	41	1	-	-
Stano2_03382.3	10	3.51	0	0	0	0	0	0	1	0	0	0	0	0.872	23	19103.1	172	7	-	-
Stano2_04992.3	10	3.51	0	0	0	0	0	0	1	0	0	0	0	0.152	9	8178.21	77	3	-	-
Stano2_02189.3	33.33	29.85	1	1	0	0	1	0	1	0	0	0	0	0.851	17	72453	641	4	Peptidase_S9	1e-45
Stano2_10326.3	10	3.51	0	0	0	0	0	0	1	0	0	0	0	0.796	12	39817.8	351	5	Peptidase_M35	0.18
Stano2_03001.3	18.18	10.17	0	0	0	0	0	0	1	0.5	0	0	0	0.163	0	52413	476	17	BTB	6.1e-08
Stano2_10153.3	10	3.51	0	0	0	0	0	0	1	0	0	0	0	0.119	0	9826.54	85	1	-	-
Stano2_11284.3	10	3.51	0	0	0	0	0	0	1	0	0	0	0	0.136	0	13848.5	118	0	-	-
Stano2_11664.3	10	3.51	0	0	0	0	0	0	1	0	0	0	0	0.493	3	5396.24	48	0	TPR_4	0.0092
Stano2_12422.3	57.14	27.69	0	0	0	0	0	0.857143	1	0.5	0	0	0	0.204	8	14949.1	133	3	Herpes_gE	0.00072
Stano2_14328.3	10	3.51	0	0	0	0	0	0	1	0	0	0	0	0.137	0	5723.58	53	1	-	-
Stano2_07045.3	10	3.51	0	0	0	0	0	0	1	0	0	0	0	0.05	0	17142.5	152	1	-	-
Stano2_01803.3	10	3.51	0	0	0	0	0	0	1	0	0	0	0	0.208	2	27621.8	259	0	DUF3380	0.052
Stano2_00679.3	62.86	38.89	0	0	0	1	0	1	1	1	0	0	0	0.147	0	30034.4	260	1	-	-
Stano2_12626.3	10	3.51	0	0	0	0	0	0	1	0	0	0	0	0.129	0	16958.5	145	1	-	-
Stano2_00307.3	10	3.51	0	0	0	0	0	0	1	0	0	0	0	0.107	0	61552.1	564	15	Zn_clus	1.4e-05
Stano2_03573.3	10	3.51	0	0	0	0	0	0	1	0	0	0	0	0.154	0	15469.7	136	2	DHQ_synthase	1e-15
Stano2_13055.3	10	3.51	0	0	0	0	0	0	1	0	0	0	0	0.103	0	10981.3	98	4	-	-
Stano2_08062.3	10	3.51	0	0	0	0	0	0	1	0	0	0	0	0.137	3	24100.5	219	5	-	-
Stano2_08308.3	42.86	24.62	0	0	0	0	0	0.428571	1	1	0	0	0	0.108	0	46753.7	408	11	F-box	1.9e-06
Stano2_13142.3	10	3.51	0	0	0	0	0	0	1	0	0	0	0	0.107	0	132190	1190	23	Clr5	1.2e-15
Stano2_10760.3	10	3.51	0	0	0	0	0	0	1	0	0	0	0	0.106	0	33058.2	302	4	-	-
Stano2_11177.3	10	3.51	0	0	0	0	0	0	1	0	0	0	0	0.113	0	91170.9	812	14	PP2C	2.8e-30
Stano2_15224.3	10	3.51	0	0	0	0	0	0	1	0	0	0	0	0.271	0	23122	211	6	DUF2243	0.041
Stano2_02112.3	10	3.51	0	0	0	0	0	0	1	0	0	0	0	0.137	0	19887.6	174	5	Apc3	8.9e-05
Stano2_11510.3	10	3.51	0	0	0	0	0	0	1	0	0	0	0	0.113	0	12707	117	0	-	-
Stano2_14181.3	10	3.51	0	0	0	0	0	0	1	0	0	0	0	0.105	0	34389.4	312	1	DEAD	2.5e-19
Stano2_15595.3	10	3.51	0	0	0	0	0	0	1	0	0	0	0	0.112	0	47830.4	431	6	-	-
Stano2_02682.3	18.18	10.17	0	0	0	0	0	0	1	0.5	0	0	0	0.15	0	760058	7045	7	-	-
Stano2_01886.3	10	3.51	0	0	0	0	0	0	1	0	0	0	0	0.105	0	19732	176	0	-	-
Stano2_05778.3	57.14	27.69	0	0	0	0	0	0.714286	1	1	0	0	0	0.113	0	26127.5	236	3	HLH	1.2e-11
Stano2_20112.3	10	3.51	0	0	0	0	0	0	1	0	0	0	0	0.158	3	6135.35	57	2	-	-
Stano2_00756.3	10	3.51	0	0	0	0	0	0	1	0	0	0	0	0.13	0	33870.9	312	10	WSC	4.9e-15
Stano2_11514.3	10	3.51	0	0	0	0	0	0	1	0	0	0	0	0.112	0	4628.06	42	0	-	-
Stano2_15440.3	10	3.51	0	0	0	0	0	0	1	0	0	0	0	0.102	0	108749	1004	8	Rrp15p	6.4e-35
Stano2_08848.3	10	3.51	0	0	0	0	0	0	1	0	0	0	0	0.1	0	82077.8	754	8	-	-
Stano2_16286.3	10	3.51	0	0	0	0	0	0	1	0	0	0	0	0.146	0	31178.1	281	3	Poty_PP	0.06
Stano2_10434.3	10	3.51	0	0	0	0	0	0	1	0	0	0	0	0.107	0	16661	141	1	-	-
Stano2_05731.3	10	3.51	0	0	0	0	0	0	1	0	0	0	0	0.109	0	18507.3	165	1	-	-
Stano2_09485.3	10	3.51	0	0	0	0	0	0	1	0	0	0	0	0.117	0	13745.3	122	1	-	-
Stano2_02812.3	26.09	13.33	0	0	0	0	0	0	1	1	0	0	0	0.115	0	33465.2	287	5	-	-
Stano2_16433.3	10	3.51	0	0	0	0	0	0	1	0	0	0	0	0.121	0	22434.5	205	2	-	-
Stano2_01267.3	27.27	10.17	0	0	0	0	0	0	1	1	0	0	0	0.185	4	50890.1	464	4	-	-
Stano2_11141.3	10	3.51	0	0	0	0	0	0	1	0	0	0	0	0.101	0	19534.1	174	0	PhyH	6.4e-13
Stano2_15792.3	10	3.51	0	0	0	0	0	0	1	0	0	0	0	0.122	0	10112.7	90	2	-	-
Stano2_09517.3	56.52	53.01	0	0	1	1	1	1	1	1	0	0	0	0.221	0	47961.3	416	7	Glyco_transf_8	1e-09
Stano2_02921.3	10	3.51	0	0	0	0	0	0	1	0	0	0	0	0.104	0	21281.9	182	2	-	-
Stano2_04496.3	10	3.51	0	0	0	0	0	0	1	0	0	0	0	0.575	13	25480.1	222	5	F-box-like_2	0.33
Stano2_07472.3	9.52	6.9	0	0	0	0	0	0	1	0	0	0	0	0.103	0	16739.2	158	2	ADH_zinc_N	1.7e-13
Stano2_12343.3	10	3.51	0	0	0	0	0	0	1	0	0	0	0	0.098	0	4243.86	37	0	-	-
Stano2_04107.3	62.86	36.11	0	0	0	1	0	1	1	1	0	0	0	0.183	0	44127.4	400	0	NUFIP1	6.3e-16
Stano2_02406.3	66.67	37.14	0	0	0	1	0	1	1	1	0	0	0	0.108	0	33289.3	296	3	-	-
Stano2_02853.3	19.05	6.9	0	0	0	0	0	0	1	0.5	0	0	0	0.376	0	7055.46	63	0	HlyIII	0.0026
Stano2_08123.3	53.85	22.22	0	0	0	1	0	0.571429	1	0.5	0	0	0	0.36	19	24678.2	222	1	Methyltransf_23	2.5e-19
Stano2_05970.3	9.52	6.9	0	0	0	0	0	0	1	0	0	0	0	0.101	0	75503.4	662	13	HET	3e-16
Stano2_20138.3	10	3.51	0	0	0	0	0	0	1	0	0	0	0	0.135	0	7298.09	64	2	-	-
Stano2_16341.3	10	3.51	0	0	0	0	0	0	1	0	0	0	0	0.119	0	12707.4	115	1	-	-
Stano2_15801.3	66.67	32.84	0	1	0	1	0	1	1	0	0	0	0	0.138	11	30754	280	4	DUF3817	0.19
Stano2_04401.3	10	3.51	0	0	0	0	0	0	1	0	0	0	0	0.123	0	39357.7	370	10	Peroxin-13_N	1.5e-27
Stano2_00462.3	10	3.51	0	0	0	0	0	0	1	0	0	0	0	0.113	5	17284.6	161	4	-	-
Stano2_11189.3	10	3.51	0	0	0	0	0	0	1	0	0	0	0	0.119	0	23050.4	198	1	-	-
Stano2_07414.3	10	3.51	0	0	0	0	0	0	1	0	0	0	0	0.12	4	12642.8	116	2	-	-
Stano2_02378.3	10	3.51	0	0	0	0	0	0	1	0	0	0	0	0.219	6	37140.6	343	11	-	-
Stano2_01668.3	10	3.51	0	0	0	0	0	0	1	0	0	0	0	0.106	0	20621.7	180	3	-	-
Stano2_06652.3	10	3.51	0	0	0	0	0	0	1	0	0	0	0	0.145	0	8082.35	70	3	-	-
Stano2_10818.3	10	3.51	0	0	0	0	0	0	1	0	0	0	0	0.177	0	11762.5	102	0	-	-
Stano2_08873.3	10	3.51	0	0	0	0	0	0	1	0	0	0	0	0.168	0	6893.92	63	1	-	-
Stano2_14009.3	10	3.51	0	0	0	0	0	0	1	0	0	0	0	0.103	0	34345.1	317	3	NARP1	0.7
Stano2_10820.3	10	3.51	0	0	0	0	0	0	1	0	0	0	0	0.113	0	33001.2	294	0	-	-
Stano2_08020.3	10	3.51	0	0	0	0	0	0	1	0	0	0	0	0.17	0	33122.8	294	4	-	-
Stano2_10432.3	10	3.51	0	0	0	0	0	0	1	0	0	0	0	0.117	0	3971.58	36	1	-	-
Stano2_12490.3	10	3.51	0	0	0	0	0	0	1	0	0	0	0	0.296	2	25148.5	229	8	Papilloma_E5	0.087
Stano2_01548.3	10	3.51	0	0	0	0	0	0	1	0	0	0	0	0.144	0	7467.45	70	1	-	-
Stano2_11598.3	27.27	10.17	0	0	0	0	0	0	1	1	0	0	0	0.118	0	60844.9	537	6	-	-
Stano2_01462.3	10	3.51	0	0	0	0	0	0	1	0	0	0	0	0.247	0	10205.8	92	2	-	-
Stano2_03659.3	10	3.51	0	0	0	0	0	0	1	0	0	0	0	0.281	6	28481.7	254	5	-	-
Stano2_08941.3	10	3.51	0	0	0	0	0	0	1	0	0	0	0	0.151	4	40393.2	356	8	zf-RING_2	2.8e-15
Stano2_01408.3	10	3.51	0	0	0	0	0	0	1	0	0	0	0	0.16	0	12911.9	124	5	-	-
Stano2_11692.3	10	3.51	0	0	0	0	0	0	1	0	0	0	0	0.101	0	15624.7	133	0	DUF3800	0.0088
Stano2_11470.3	10	3.51	0	0	0	0	0	0	1	0	0	0	0	0.102	0	60822.7	553	3	-	-
Stano2_03640.3	10	3.51	0	0	0	0	0	0	1	0	0	0	0	0.11	0	49112.3	450	14	-	-
Stano2_15149.3	10	3.51	0	0	0	0	0	0	1	0	0	0	0	0.351	4	5296.99	48	0	-	-
Stano2_16572.3	16	16.13	0	0	0	0	0	0	1	0.5	0	0	0	0.32	3	50517.2	449	6	DUF3717	0.0025
Stano2_01960.3	10	3.51	0	0	0	0	0	0	1	0	0	0	0	0.648	14	12545.2	115	2	PhoD	7.5e-07
Stano2_09752.3	10	3.51	0	0	0	0	0	0	1	0	0	0	0	0.104	0	23604.8	209	5	-	-
Stano2_02330.3	10	3.51	0	0	0	0	0	0	1	0	0	0	0	0.109	0	85983.8	769	10	-	-
Stano2_14839.3	10	3.51	0	0	0	0	0	0	1	0	0	0	0	0.113	0	29339.8	260	0	-	-
Stano2_02400.3	10	3.51	0	0	0	0	0	0	1	0	0	0	0	0.133	12	29617.5	277	6	-	-
Stano2_16072.3	10	3.51	0	0	0	0	0	0	1	0	0	0	0	0.168	0	9231.34	83	1	-	-
Stano2_11032.3	57.89	42.67	0	0	0	1	0	1	1	1	0	0	0	0.251	0	73756.1	637	14	F-box-like	0.00059
Stano2_13356.3	10	3.51	0	0	0	0	0	0	1	0	0	0	0	0.113	0	10607.5	92	0	DUF3311	0.057
Stano2_07998.3	10	3.51	0	0	0	0	0	0	1	0	0	0	0	0.104	0	22816.7	200	3	-	-
Stano2_06892.3	10	3.51	0	0	0	0	0	0	1	0	0	0	0	0.107	0	5365.22	46	2	-	-
Stano2_04514.3	25	16.39	0	0	0	0	0	0	1	1	0	0	0	0.104	0	21455.9	186	2	-	-
Stano2_03635.3	57.14	24.62	0	0	0	0	0	0.714286	1	1	0	0	0	0.106	0	21715	207	1	DnaJ	2.5e-13
Stano2_05046.3	10	3.51	0	0	0	0	0	0	1	0	0	0	0	0.105	5	20042.1	188	4	-	-
Stano2_12992.3	64.71	36.62	0	0	0	1	0	1	1	1	0	0	0	0.152	0	104194	949	4	Prominin	0.006
Stano2_10629.3	10	3.51	0	0	0	0	0	0	1	0	0	0	0	0.102	0	15777.5	147	4	-	-
Stano2_16298.3	10	3.51	0	0	0	0	0	0	1	0	0	0	0	0.116	0	23722.3	211	2	-	-
Stano2_13702.3	61.11	38.36	0	0	0	1	0	1	1	1	0	0	0	0.118	0	26687.1	239	4	Med20	9.1e-15
Stano2_20152.3	10	3.51	0	0	0	0	0	0	1	0	0	0	0	0.364	19	6936.09	64	1	-	-
Stano2_14480.3	10	3.51	0	0	0	0	0	0	1	0	0	0	0	0.094	7	11456.1	105	1	DUF221	0.014
Stano2_13615.3	10	3.51	0	0	0	0	0	0	1	0	0	0	0	0.13	10	6323.04	59	1	-	-
Stano2_08576.3	27.27	10.17	0.5	0	0	0	0	0.142857	1	0	0	0	0	0.114	0	23225.1	202	2	F-box	0.00046
Stano2_04846.3	62.86	36.11	0	0	0	1	0	1	1	1	0	0	0	0.103	0	13861.9	122	3	PRELI	3.6e-22
Stano2_07779.3	10	3.51	0	0	0	0	0	0	1	0	0	0	0	0.146	0	57308.7	506	11	-	-
Stano2_13388.3	10	3.51	0	0	0	0	0	0	1	0	0	0	0	0.113	0	14300	121	0	-	-
Stano2_00534.3	10	3.51	0	0	0	0	0	0	1	0	0	0	0	0.118	0	10657.3	97	2	-	-
Stano2_05469.3	10	3.51	0	0	0	0	0	0	1	0	0	0	0	0.657	0	8505.08	76	1	-	-
Stano2_09061.3	19.05	6.9	0.5	0	0	0	0	0	1	0	0	0	0	0.101	0	3911.27	35	0	-	-
Stano2_06255.3	10	3.51	0	0	0	0	0	0	1	0	0	0	0	0.109	0	34971.2	315	5	PHA_synth_III_E	0.054
Stano2_02114.3	10	3.51	0	0	0	0	0	0	1	0	0	0	0	0.178	0	13147.8	118	1	-	-
Stano2_09186.3	10	3.51	0	0	0	0	0	0	1	0	0	0	0	0.102	0	55839.2	480	5	-	-
Stano2_15068.3	10	3.51	0	0	0	0	0	0	1	0	0	0	0	0.137	0	72001.3	629	13	HET	8.8e-29
Stano2_01061.3	25	16.39	0	0	0	0	0	0	1	1	0	0	0	0.126	0	76043.9	700	9	-	-
Stano2_02389.3	10	3.51	0	0	0	0	0	0	1	0	0	0	0	0.151	0	11620.2	107	4	-	-
Stano2_05939.3	10	3.51	0	0	0	0	0	0	1	0	0	0	0	0.761	15	13672.5	127	0	Cellulase	1.8e-05
Stano2_09341.3	10	3.51	0	0	0	0	0	0	1	0	0	0	0	0.119	0	3772.41	35	0	-	-
Stano2_09403.3	26.09	13.33	0	0	0	1	0	0.142857	1	0	0	0	0	0.149	0	34004.7	291	1	-	-
Stano2_10630.3	10	3.51	0	0	0	0	0	0	1	0	0	0	0	0.169	5	11303.9	103	4	-	-
Stano2_20127.3	10	3.51	0	0	0	0	0	0	1	0	0	0	0	0.148	0	2407.67	26	7	Metallothionein	0.37
Stano2_12483.3	10	3.51	0	0	0	0	0	0	1	0	0	0	0	0.164	0	5037.9	42	0	-	-
Stano2_13826.3	10	3.51	0	0	0	0	0	0	1	0	0	0	0	0.165	9	16721.8	153	2	-	-
Stano2_02914.3	10	3.51	0	0	0	0	0	0	1	0	0	0	0	0.875	13	9735.98	89	4	-	-
Stano2_05688.3	68.97	30.3	0	0	0	1	0	1	1	0.5	0	0	0	0.869	27	12614.4	122	8	-	-
Stano2_01996.3	10	3.51	0	0	0	0	0	0	1	0	0	0	0	0.145	0	9814.92	87	1	-	-
Stano2_13169.3	26.09	13.33	0	0	0	0	0	0	1	1	0	0	0	0.148	3	39178.2	344	4	-	-
Stano2_09193.3	10	3.51	0	0	0	0	0	0	1	0	0	0	0	0.116	0	4380.11	37	1	-	-
Stano2_10339.3	10	3.51	0	0	0	0	0	0	1	0	0	0	0	0.108	0	21905.4	196	3	-	-
Stano2_11201.3	10	3.51	0	0	0	0	0	0	1	0	0	0	0	0.055	0	4463.05	38	0	-	-
Stano2_04938.3	10	3.51	0	0	0	0	0	0	1	0	0	0	0	0.185	0	21858.9	198	4	-	-
Stano2_02654.3	10	3.51	0	0	0	0	0	0	1	0	0	0	0	0.124	0	28158.4	263	3	-	-
Stano2_03095.3	60	29.85	0	0	0	1	0	1	1	0	0	0	0	0.056	0	78747.8	709	6	HEM4	1.6e-39
Stano2_01488.3	68.75	37.68	0	0	0	1	0	1	1	1	0	0	0	0.105	0	99763.2	914	2	-	-
Stano2_20080.3	10	3.51	0	0	0	0	0	0	1	0	0	0	0	0.13	0	10290.6	91	3	-	-
Stano2_16212.3	10	3.51	0	0	0	0	0	0	1	0	0	0	0	0.108	0	10465.1	89	1	Nop25	5.7e-11
Stano2_15218.3	10	3.51	0	0	0	0	0	0	1	0	0	0	0	0.126	0	12561.7	110	2	SecD-TM1	0.07
Stano2_00591.3	10	3.51	0	0	0	0	0	0	1	0	0	0	0	0.134	4	20863	191	1	-	-
Stano2_03954.3	10	3.51	0	0	0	0	0	0	1	0	0	0	0	0.5	0	8492.77	79	1	-	-
Stano2_12823.3	10	3.51	0	0	0	0	0	0	1	0	0	0	0	0.108	0	5443.1	49	0	-	-
Stano2_00120.3	19.05	6.9	0	0	1	0	0	0	1	0	0	0	0	0.149	0	10106.5	90	1	BolA	5.8e-06
Stano2_11115.3	19.05	6.9	0	0	0	0	0	0	1	0.5	0	0	0	0.215	2	44310.9	394	6	-	-
Stano2_02899.3	10	3.51	0	0	0	0	0	0	1	0	0	0	0	0.213	0	16458.4	147	2	-	-
Stano2_02279.3	10	3.51	0	0	0	0	0	0	1	0	0	0	0	0.103	0	9105.15	87	0	-	-
Stano2_11407.3	10	3.51	0	0	0	0	0	0	1	0	0	0	0	0.101	0	26589.5	229	3	FHA	6.1e-11
Stano2_12216.3	10	3.51	0	0	0	0	0	0	1	0	0	0	0	0.125	0	15238.2	134	0	TBPIP	0.073
Stano2_11720.3	27.27	10.17	0	0	0	0	0	0.285714	1	0	0	0	0	0.1	0	29883.2	270	3	LAP1C	0.12
Stano2_15936.3	10	3.51	0	0	0	0	0	0	1	0	0	0	0	0.107	0	7268.01	68	0	-	-
Stano2_00260.3	10	3.51	0	0	0	0	0	0	1	0	0	0	0	0.103	0	7932.82	69	1	-	-
Stano2_05096.3	10	3.51	0	0	0	0	0	0	1	0	0	0	0	0.13	0	4168.68	34	1	-	-
Stano2_11527.3	10	3.51	0	0	0	0	0	0	1	0	0	0	0	0.12	0	11459.4	100	1	-	-
Stano2_13990.3	10	3.51	0	0	0	0	0	0	1	0	0	0	0	0.107	0	11188.4	100	1	-	-
Stano2_14115.3	10	3.51	0	0	0	0	0	0	1	0	0	0	0	0.107	0	11520.2	99	3	-	-
Stano2_08739.3	10	3.51	0	0	0	0	0	0	1	0	0	0	0	0.108	0	11431.3	100	3	-	-
Stano2_15841.3	10	3.51	0	0	0	0	0	0	1	0	0	0	0	0.33	9	26488.1	241	4	-	-
Stano2_06836.3	53.85	22.22	0	0	0	1	0	0.714286	1	0	0	0	0	0.219	4	50088.4	435	7	-	-
Stano2_02869.3	64.71	36.62	0	0	0	1	0	1	1	1	0	0	0	0.128	0	51289.1	455	3	Arrestin_N	4.4e-06
Stano2_09937.3	10	3.51	0	0	0	0	0	0	1	0	0	0	0	0.108	0	13705.9	121	1	-	-
Stano2_01977.3	10	3.51	0	0	0	0	0	0	1	0	0	0	0	0.107	0	6012.93	51	1	-	-
Stano2_00173.3	10	3.51	0	0	0	0	0	0	1	0	0	0	0	0.13	2	3978.44	40	1	-	-
Stano2_03167.3	10	3.51	0	0	0	0	0	0	1	0	0	0	0	0.128	0	18189.8	166	2	zf-C2H2_4	0.013
Stano2_05326.3	10	3.51	0	0	0	0	0	0	1	0	0	0	0	0.105	0	24537.3	223	1	-	-
Stano2_14432.3	19.05	6.9	0	0	0	0	0	0.142857	1	0	0	0	0	0.108	0	24701.2	222	3	DUF2236	0.068
Stano2_11732.3	10	3.51	0	0	0	0	0	0	1	0	0	0	0	0.118	0	5387.91	50	2	-	-
Stano2_00547.3	10	3.51	0	0	0	0	0	0	1	0	0	0	0	0.12	0	21493.5	192	4	-	-
Stano2_13445.3	10	3.51	0	0	0	0	0	0	1	0	0	0	0	0.336	2	15409.5	147	3	-	-
Stano2_11120.3	10	3.51	0	0	0	0	0	0	1	0	0	0	0	0.154	2	12936.9	119	1	-	-
Stano2_05084.3	10	3.51	0	0	0	0	0	0	1	0	0	0	0	0.099	0	16018	139	1	Glyco_hydro_39	0.012
Stano2_09498.3	68.75	34.78	0	0	0	1	0	1	1	1	0	0	0	0.588	20	12870.7	119	9	CFEM	0.0021
Stano2_02862.3	10	3.51	0	0	0	0	0	0	1	0	0	0	0	0.145	0	22625.2	202	4	-	-
Stano2_16514.3	9.09	10.17	0	0	0	0	0	0	1	0	0	0	0	0.123	0	57831.3	511	8	TPR_2	0.14
Stano2_00659.3	9.52	6.9	0	0	0	0	0	0	1	0	0	0	0	0.267	11	34535.9	312	0	Git3_C	0.0042
Stano2_13628.3	10	3.51	0	0	0	0	0	0	1	0	0	0	0	0.269	0	13518	118	2	-	-
Stano2_03644.3	9.52	6.9	0	0	0	0	0	0	1	0	0	0	0	0.109	0	48866.6	442	2	-	-
Stano2_11379.3	27.27	10.17	0	0	0	0	0	0.285714	1	0	0	0	0	0.105	0	23246.4	201	1	-	-
Stano2_15265.3	10	3.51	0	0	0	0	0	0	1	0	0	0	0	0.16	0	43461.7	390	9	-	-
Stano2_05560.3	68.75	34.78	0	0	0	1	0	1	1	1	0	0	0	0.25	3	101792	902	5	IncA	0.0074
Stano2_08976.3	10	3.51	0	0	0	0	0	0	1	0	0	0	0	0.099	0	5007.8	44	1	CDC27	0.00011
Stano2_13777.3	10	3.51	0	0	0	0	0	0	1	0	0	0	0	0.115	0	12668	114	2	-	-
Stano2_09078.3	9.52	6.9	0	0	0	0	0	0	1	0	0	0	0	0.109	0	5812.71	52	0	-	-
Stano2_12346.3	58.18	65.22	1	1	1	1	1	1	1	1	0	0	0	0.798	22	20627.3	204	2	CHRD	4e-05
Stano2_11270.3	10	3.51	0	0	0	0	0	0	1	0	0	0	0	0.109	0	9623.66	88	3	-	-
Stano2_08728.3	10	3.51	0	0	0	0	0	0	1	0	0	0	0	0.109	0	141841	1282	24	zf-C3HC4_2	4.7e-08
Stano2_06509.3	10	3.51	0	0	0	0	0	0	1	0	0	0	0	0.325	0	22189.7	190	0	Methyltransf_11	1.4e-08
Stano2_08129.3	10	3.51	0	0	0	0	0	0	1	0	0	0	0	0.273	0	25180	227	7	-	-
Stano2_07402.3	10	3.51	0	0	0	0	0	0	1	0	0	0	0	0.103	0	5885.59	50	0	-	-
Stano2_08755.3	10	3.51	0	0	0	0	0	0	1	0	0	0	0	0.18	4	12597.1	122	5	-	-
Stano2_08307.3	10	3.51	0	0	0	0	0	0	1	0	0	0	0	0.11	1	19256.3	170	3	-	-
Stano2_06714.3	10	3.51	0	0	0	0	0	0	1	0	0	0	0	0.141	0	13859.8	118	1	-	-
Stano2_00637.3	66.67	37.14	0	0	0	1	0	1	1	1	0	0	0	0.104	0	46078.3	401	5	-	-
Stano2_01117.3	10	3.51	0	0	0	0	0	0	1	0	0	0	0	0.253	5	11087	96	2	-	-
Stano2_16553.3	10	3.51	0	0	0	0	0	0	1	0	0	0	0	0.102	0	3881.38	36	0	-	-
Stano2_01026.3	25	16.39	0	0	1	0	1	0	1	0	0	0	0	0.055	0	28708.6	253	0	bZIP_2	0.0038
Stano2_14713.3	10	3.51	0	0	0	0	0	0	1	0	0	0	0	0.111	0	14594.4	128	4	-	-
Stano2_11868.3	10	3.51	0	0	0	0	0	0	1	0	0	0	0	0.104	0	24398.2	226	1	-	-
Stano2_08663.3	64.29	27.69	0	0	0	1	0	1	1	0	0	0	0	0.1	0	17206	153	0	-	-
Stano2_06003.3	60.61	34.29	0	0	0	0	0	1	1	1	0	0	0	0.124	1	46267	434	0	Herpes_gE	0.02
Stano2_01586.3	10	3.51	0	0	0	0	0	0	1	0	0	0	0	0.13	0	4964.79	44	0	-	-
Stano2_04353.3	10	3.51	0	0	0	0	0	0	1	0	0	0	0	0.791	13	14678.5	130	6	-	-
Stano2_00371.3	10	3.51	0	0	0	0	0	0	1	0	0	0	0	0.169	3	19072.7	165	0	-	-
Stano2_11775.3	10	3.51	0	0	0	0	0	0	1	0	0	0	0	0.11	0	17608	151	0	-	-
Stano2_16399.3	62.86	36.11	0	0	0	1	0	1	1	1	0	0	0	0.101	0	43148.7	395	2	-	-
Stano2_02667.3	9.52	6.9	0	0	0	0	0	0	1	0	0	0	0	0.567	22	55501.3	501	12	-	-
Stano2_02197.3	10	3.51	0	0	0	0	0	0	1	0	0	0	0	0.153	0	8151.33	72	4	-	-
Stano2_20015.3	10	3.51	0	0	0	0	0	0	1	0	0	0	0	0.125	0	4233.1	34	0	-	-
Stano2_11253.3	34.78	13.33	0	0	0	1	0	0.285714	1	0	0	0	0	0.1	1	37891.6	338	1	-	-
Stano2_07508.3	10	3.51	0	0	0	0	0	0	1	0	0	0	0	0.228	2	5918.81	54	1	PSRT	0.93
Stano2_05820.3	10	3.51	0	0	0	0	0	0	1	0	0	0	0	0.197	7	17726.2	161	1	-	-
Stano2_08567.3	10	3.51	0	0	0	0	0	0	1	0	0	0	0	0.132	0	23049.8	204	6	Muskelin_N	0.039
Stano2_00182.3	19.05	6.9	0	0	0	1	0	0	1	0	0	0	0	0.691	20	16981.2	156	3	Ribonuclease	0.11
Stano2_01733.3	51.85	25	0	0	0	0	0	0.857143	1	0	0	0	0	0.446	9	9858.5	90	1	-	-
Stano2_02045.3	66.67	37.14	0	0	0	1	0	1	1	1	0	0	0	0.757	20	47982	446	14	CDC45	0.017
Stano2_08057.3	10	3.51	0	0	0	0	0	0	1	0	0	0	0	0.154	9	13682.2	125	1	Citrate_synt	0.098
Stano2_04366.3	10	3.51	0	0	0	0	0	0	1	0	0	0	0	0.134	0	4604.18	41	2	-	-
Stano2_03955.3	62.86	36.11	0	0	0	1	0	1	1	1	0	0	0	0.791	7	7893.09	82	0	-	-
Stano2_03671.3	46.15	19.05	0	0	0	0	0	0.428571	1	1	0	0	0	0.12	0	114378	1019	2	-	-
Stano2_03600.3	10	3.51	0	0	0	0	0	0	1	0	0	0	0	0.116	0	22529	200	4	DUF308	0.088
Stano2_01411.3	10	3.51	0	0	0	0	0	0	1	0	0	0	0	0.149	0	261893	2441	2	-	-
Stano2_01999.3	10	3.51	0	0	0	0	0	0	1	0	0	0	0	0.052	0	56024.8	498	8	RNR_inhib	7e-24
Stano2_11017.3	10	3.51	0	0	0	0	0	0	1	0	0	0	0	0.113	0	14483	132	0	Bact_transglu_N	0.21
Stano2_06632.3	10	3.51	0	0	0	0	0	0	1	0	0	0	0	0.113	0	4716.22	46	3	-	-
Stano2_05037.3	10	3.51	0	0	0	0	0	0	1	0	0	0	0	0.157	0	10804.2	94	3	-	-
Stano2_13789.3	10	3.51	0	0	0	0	0	0	1	0	0	0	0	0.103	0	16209.3	146	0	SMC_Nse1	0.028
Stano2_12614.3	44.44	25	0	0	0	1	0	0.428571	1	0.5	0	0	0	0.129	0	34459.8	319	5	bZIP_1	1.2e-07
Stano2_16327.3	10	3.51	0	0	0	0	0	0	1	0	0	0	0	0.135	0	6062.84	55	2	-	-
Stano2_05697.3	66.67	37.14	0	0	0	1	0	1	1	1	0	0	0	0.687	21	19939.3	191	6	-	-
Stano2_15202.3	10	3.51	0	0	0	0	0	0	1	0	0	0	0	0.13	0	28576.5	257	4	-	-
Stano2_04251.3	10	3.51	0	0	0	0	0	0	1	0	0	0	0	0.178	9	8674.59	78	0	-	-
Stano2_12621.3	10	3.51	0	0	0	0	0	0	1	0	0	0	0	0.134	0	33329.5	308	0	-	-
Stano2_08967.3	10	3.51	0	0	0	0	0	0	1	0	0	0	0	0.106	0	6837.31	65	0	-	-
Stano2_00839.3	68.75	34.78	0	0	0	1	0	1	1	1	0	0	0	0.106	0	35554.3	311	4	XPG_I_2	0.19
Stano2_11042.3	10	3.51	0	0	0	0	0	0	1	0	0	0	0	0.272	21	4009.44	38	1	-	-
Stano2_03241.3	53.33	26.87	0	0	0	1	0	0.857143	1	0	0	0	0	0.106	0	102450	927	4	Acyl-CoA_dh_1	3.8e-43
Stano2_10396.3	61.11	38.36	0	0	0	1	0	1	1	1	0	0	0	0.281	0	63576.3	569	13	zf-C2H2	1.6
Stano2_02229.3	10	3.51	0	0	0	0	0	0	1	0	0	0	0	0.251	0	17135.3	153	1	-	-
Stano2_20075.3	10	3.51	0	0	0	0	0	0	1	0	0	0	0	0.114	0	6370.25	58	3	-	-
Stano2_06431.3	10	3.51	0	0	0	0	0	0	1	0	0	0	0	0.706	16	8331.91	78	5	-	-
Stano2_01982.3	19.05	6.9	0	0	0	0	0	0	1	0.5	0	0	0	0.147	0	25955.5	239	3	Fig1	3.7e-25
Stano2_01364.3	10	3.51	0	0	0	0	0	0	1	0	0	0	0	0.108	0	130353	1160	15	SNF2_N	5.4e-10
Stano2_04630.3	10	3.51	0	0	0	0	0	0	1	0	0	0	0	0.113	0	41688.1	372	0	-	-
Stano2_09514.3	10	3.51	0	0	0	0	0	0	1	0	0	0	0	0.105	0	6397.38	56	1	-	-
Stano2_15032.3	66.67	37.14	0	0	0	1	0	1	1	1	0	0	0	0.292	4	21643.6	189	1	DUF347	0.028
Stano2_09120.3	10	3.51	0	0	0	0	0	0	1	0	0	0	0	0.129	0	114981	1056	14	-	-
Stano2_08585.3	10	3.51	0	0	0	0	0	0	1	0	0	0	0	0.193	0	13128	117	4	-	-
Stano2_09628.3	10	3.51	0	0	0	0	0	0	1	0	0	0	0	0.127	2	10594.2	95	1	Couple_hipA	0.088
Stano2_06005.3	70.97	32.35	0	0	0	1	0	1	1	1	0	0	0	0.211	1	16198.1	144	0	DUF4328	0.0035
Stano2_14382.3	57.14	48.1	0	0	0	1	1	1	1	1	0	0	0	0.122	0	16811	149	6	-	-
Stano2_14189.3	10	3.51	0	0	0	0	0	0	1	0	0	0	0	0.19	0	22626.9	203	3	-	-
Stano2_10925.3	10	3.51	0	0	0	0	0	0	1	0	0	0	0	0.44	12	15097.3	131	3	MotB_plug	0.21
Stano2_12994.3	10	3.51	0	0	0	0	0	0	1	0	0	0	0	0.101	0	84977.1	777	13	-	-
Stano2_13907.3	10	3.51	0	0	0	0	0	0	1	0	0	0	0	0.099	0	48540.3	446	8	-	-
Stano2_15961.3	10	3.51	0	0	0	0	0	0	1	0	0	0	0	0.15	0	31400.7	292	4	Ank_2	2.2e-12
Stano2_15757.3	10	3.51	0	0	0	0	0	0	1	0	0	0	0	0.103	0	29643.6	265	3	-	-
Stano2_06347.3	10	3.51	0	0	0	0	0	0	1	0	0	0	0	0.115	0	13828.8	122	1	-	-
Stano2_02243.3	62.86	36.11	0	0	0	1	0	1	1	1	0	0	0	0.448	10	23196	213	4	zf-LITAF-like	0.06
Stano2_03121.3	30.77	19.05	0	0	0	0	0	0.428571	1	0	0	0	0	0.775	19	9432.97	92	0	-	-
Stano2_00470.3	10	3.51	0	0	0	0	0	0	1	0	0	0	0	0.103	0	40577.6	353	7	-	-
Stano2_07965.3	10	3.51	0	0	0	0	0	0	1	0	0	0	0	0.116	0	8754.78	83	0	-	-
Stano2_06923.3	10	3.51	0	0	0	0	0	0	1	0	0	0	0	0.104	0	20892.7	193	1	-	-
Stano2_04402.3	10	3.51	0	0	0	0	0	0	1	0	0	0	0	0.107	0	13612.9	116	2	-	-
Stano2_11312.3	40	16.13	1	0	0	0	0	0	1	1	0	0	0	0.109	0	31882.9	282	9	-	-
Stano2_06991.3	10	3.51	0	0	0	0	0	0	1	0	0	0	0	0.144	0	95509	843	4	Ribonuclease_3	7.3e-08
Stano2_13285.3	10	3.51	0	0	0	0	0	0	1	0	0	0	0	0.123	0	20406.9	185	5	DUF778	0.082
Stano2_10269.3	64.52	32.35	0	0	0	1	0	1	1	0.5	0	0	0	0.107	0	34159	291	6	-	-
Stano2_12962.3	10	3.51	0	0	0	0	0	0	1	0	0	0	0	0.11	6	5558.28	54	0	-	-
Stano2_07958.3	61.11	38.36	0	0	0	1	0	1	1	1	0	0	0	0.104	0	30534.6	274	11	-	-
Stano2_00928.3	10	3.51	0	0	0	0	0	0	1	0	0	0	0	0.1	0	46610.4	415	20	SET	1.5e-16
Stano2_15250.3	10	3.51	0	0	0	0	0	0	1	0	0	0	0	0.101	0	8827.99	79	0	-	-
Stano2_01921.3	10	3.51	0	0	0	0	0	0	1	0	0	0	0	0.262	13	4095.78	36	1	-	-
Stano2_01989.3	10	3.51	0	0	0	0	0	0	1	0	0	0	0	0.329	0	28361	260	0	Paramyxo_PNT	0.00066
Stano2_15971.3	10	3.51	0	0	0	0	0	0	1	0	0	0	0	0.104	0	24613.7	224	4	-	-
Stano2_16517.3	10	3.51	0	0	0	0	0	0	1	0	0	0	0	0.104	0	17787.9	157	6	CDC45	0.88
Stano2_05321.3	10	3.51	0	0	0	0	0	0	1	0	0	0	0	0.336	7	9568.08	87	0	SUA5	0.097
Stano2_05082.3	10	3.51	0	0	0	0	0	0	1	0	0	0	0	0.109	0	8709.74	78	2	-	-
Stano2_07806.3	10	3.51	0	0	0	0	0	0	1	0	0	0	0	0.114	3	11376.9	99	0	-	-
Stano2_05979.3	66.67	47.37	1	0	0	1	0	1	1	1	0	0	0	0.102	0	14905.8	136	1	Molybdopterin	0.038
Stano2_20107.3	10	3.51	0	0	0	0	0	0	1	0	0	0	0	0.102	0	8780.56	80	0	-	-
Stano2_09473.3	10	3.51	0	0	0	0	0	0	1	0	0	0	0	0.123	6	13497.3	128	0	VSP	0.038
Stano2_05466.3	66.67	32.84	0	0	0	0	0	1	1	1	0	0	0	0.119	0	42486.9	380	5	-	-
Stano2_07635.3	10	3.51	0	0	0	0	0	0	1	0	0	0	0	0.104	0	42033.9	373	1	-	-
Stano2_09172.3	10	3.51	0	0	0	0	0	0	1	0	0	0	0	0.12	0	19520.6	187	0	MRP-L20	0.0092
Stano2_20162.3	10	3.51	0	0	0	0	0	0	1	0	0	0	0	0.237	3	10113.6	91	6	-	-
Stano2_13208.3	68.75	37.68	0	0	0	1	0	1	1	1	0	0	0	0.114	0	21922.6	190	1	DUF4286	0.47
Stano2_01734.3	10	3.51	0	0	0	0	0	0	1	0	0	0	0	0.16	0	67430.7	609	0	-	-
Stano2_08168.3	10	3.51	0	0	0	0	0	0	1	0	0	0	0	0.287	0	76861.4	691	8	-	-
Stano2_11669.3	10	3.51	0	0	0	0	0	0	1	0	0	0	0	0.2	0	7727.14	72	2	-	-
Stano2_15612.3	10	3.51	0	0	0	0	0	0	1	0	0	0	0	0.104	7	6676.48	66	3	-	-
Stano2_04484.3	10	3.51	0	0	0	0	0	0	1	0	0	0	0	0.105	0	12386.9	113	3	-	-
Stano2_07562.3	10	3.51	0	0	0	0	0	0	1	0	0	0	0	0.799	10	16759.4	157	3	SKG6	0.0081
Stano2_11586.3	25	16.39	0	0	0	0	0	0	1	1	0	0	0	0.103	0	68753.9	598	12	DUF4414	0.68
Stano2_16474.3	10	3.51	0	0	0	0	0	0	1	0	0	0	0	0.139	0	12591.4	113	1	Cofilin_ADF	3.5e-05
Stano2_08333.3	10	3.51	0	0	0	0	0	0	1	0	0	0	0	0.12	1	11150.9	102	1	-	-
Stano2_14457.3	10	3.51	0	0	0	0	0	0	1	0	0	0	0	0.105	0	64015.7	587	9	Bacteriocin_IIc	0.013
Stano2_15880.3	10	3.51	0	0	0	0	0	0	1	0	0	0	0	0.109	0	10795.1	101	3	-	-
Stano2_06120.3	10	3.51	0	0	0	0	0	0	1	0	0	0	0	0.102	0	12179.3	107	1	DASH_Spc34	0.12
Stano2_11742.3	10	3.51	0	0	0	0	0	0	1	0	0	0	0	0.147	3	23488	219	5	IU_nuc_hydro	1.2e-18
Stano2_16320.3	10	3.51	0	0	0	0	0	0	1	0	0	0	0	0.11	0	8448.51	76	2	-	-
Stano2_05219.3	10	3.51	0	0	0	0	0	0	1	0	0	0	0	0.157	0	16846.7	149	1	-	-
Stano2_02345.3	10	3.51	0	0	0	0	0	0	1	0	0	0	0	0.108	0	49381.1	440	1	SecA_SW	0.039
Stano2_15228.3	10	3.51	0	0	0	0	0	0	1	0	0	0	0	0.114	0	30376.2	254	3	-	-
Stano2_13861.3	10	3.51	0	0	0	0	0	0	1	0	0	0	0	0.101	0	10006.2	94	0	-	-
Stano2_03401.3	10	3.51	0	0	0	0	0	0	1	0	0	0	0	0.143	0	12541.3	113	3	cEGF	5
Stano2_01746.3	10	3.51	0	0	0	0	0	0	1	0	0	0	0	0.102	0	68905.7	628	10	DUF1275	2.5e-30
Stano2_08032.3	10	3.51	0	0	0	0	0	0	1	0	0	0	0	0.12	0	6564.17	63	0	-	-
Stano2_15298.3	10	3.51	0	0	0	0	0	0	1	0	0	0	0	0.106	0	27765.3	238	4	-	-
Stano2_04739.3	10	3.51	0	0	0	0	0	0	1	0	0	0	0	0.105	0	22383	201	1	-	-
Stano2_10620.3	10	3.51	0	0	0	0	0	0	1	0	0	0	0	0.107	0	19910	179	0	-	-
Stano2_02238.3	10	3.51	0	0	0	0	0	0	1	0	0	0	0	0.297	5	14790.6	138	2	-	-
Stano2_14255.3	10	3.51	0	0	0	0	0	0	1	0	0	0	0	0.102	9	16333.3	146	4	Metallophos	0.062
Stano2_12211.3	10	3.51	0	0	0	0	0	0	1	0	0	0	0	0.114	0	8353.09	73	0	TIP_N	0.0072
Stano2_14253.3	19.05	6.9	0	0	0	0	0	0	1	0.5	0	0	0	0.228	0	53015.9	453	9	-	-
Stano2_14087.3	10	3.51	0	0	0	0	0	0	1	0	0	0	0	0.225	0	3142.63	30	1	-	-
Stano2_12672.3	10	3.51	0	0	0	0	0	0	1	0	0	0	0	0.162	3	5992.88	55	2	-	-
Stano2_09976.3	10	3.51	0	0	0	0	0	0	1	0	0	0	0	0.51	0	7407.45	66	0	-	-
Stano2_04955.3	10	3.51	0	0	0	0	0	0	1	0	0	0	0	0.162	0	30319.8	281	2	SKG6	2.8e-07
Stano2_16596.3	10	3.51	0	0	0	0	0	0	1	0	0	0	0	0.101	0	9571.53	86	2	DUF722	0.062
Stano2_00670.3	10	3.51	0	0	0	0	0	0	1	0	0	0	0	0.149	0	66351.1	612	6	adh_short	6.7e-29
Stano2_08254.3	10	3.51	0	0	0	0	0	0	1	0	0	0	0	0.183	0	16588.2	146	2	-	-
Stano2_12119.3	10	3.51	0	0	0	0	0	0	1	0	0	0	0	0.112	0	18029.5	164	1	-	-
Stano2_02840.3	10	3.51	0	0	0	0	0	0	1	0	0	0	0	0.124	2	6330.01	56	2	NinF	0.033
Stano2_07983.3	10	3.51	0	0	0	0	0	0	1	0	0	0	0	0.102	0	37439.7	334	7	-	-
Stano2_08364.3	10	3.51	0	0	0	0	0	0	1	0	0	0	0	0.103	0	15406.2	140	2	-	-
Stano2_00652.3	10	3.51	0	0	0	0	0	0	1	0	0	0	0	0.266	0	27231.5	246	0	-	-
Stano2_02583.3	10	3.51	0	0	0	0	0	0	1	0	0	0	0	0.21	3	22708.9	209	6	MCPVI	0.93
Stano2_01195.3	10	3.51	0	0	0	0	0	0	1	0	0	0	0	0.886	24	16794	158	6	-	-
Stano2_10461.3	10	3.51	0	0	0	0	0	0	1	0	0	0	0	0.282	0	9271.7	83	0	-	-
Stano2_00022.3	24	16.13	0	0	0	0	0	0.142857	1	0.5	0	0	0	0.334	13	80441.9	791	15	-	-
Stano2_04226.3	68.42	42.67	1	0	0	1	0	1	1	1	0	0	0	0.568	0	25913.6	234	3	Fasciclin	0.0063
Stano2_05704.3	27.27	10.17	0	0	0	0	0	0	1	1	0	0	0	0.189	0	39185.1	347	4	DUF2469	6
Stano2_15671.3	10	3.51	0	0	0	0	0	0	1	0	0	0	0	0.107	0	46593.6	415	13	-	-
Stano2_07792.3	10	3.51	0	0	0	0	0	0	1	0	0	0	0	0.12	0	4350.16	37	2	-	-
Stano2_11903.3	10	3.51	0	0	0	0	0	0	1	0	0	0	0	0.103	0	6750.47	59	1	-	-
Stano2_00121.3	10	3.51	0	0	0	0	0	0	1	0	0	0	0	0.12	0	5869.75	56	0	-	-
Stano2_02729.3	9.52	6.9	0	0	0	0	0	0	1	0	0	0	0	0.102	0	26227.6	229	4	DUF3328	1.3e-26
Stano2_02428.3	10	3.51	0	0	0	0	0	0	1	0	0	0	0	0.236	15	9751.92	90	3	-	-
Stano2_06802.3	9.52	6.9	0	0	0	0	0	0	1	0	0	0	0	0.11	0	89366.7	784	4	CblD	0.029
Stano2_03137.3	10	3.51	0	0	0	0	0	0	1	0	0	0	0	0.114	0	10401.8	92	3	-	-
Stano2_06193.3	10	3.51	0	0	0	0	0	0	1	0	0	0	0	0.144	0	8901.91	83	2	-	-
Stano2_12316.3	10	3.51	0	0	0	0	0	0	1	0	0	0	0	0.139	0	23708.4	205	6	-	-
Stano2_01204.3	10	3.51	0	0	0	0	0	0	1	0	0	0	0	0.219	0	80993.6	737	1	PilJ	0.055
Stano2_14901.3	46.15	22.22	0	0	0	1	0	0.285714	1	1	0	0	0	0.126	0	89577.1	818	2	Fib_alpha	0.013
Stano2_14418.3	62.07	30.3	0	0	0	0	0	0.857143	1	1	0	0	0	0.122	0	46526.7	404	11	-	-
Stano2_06168.3	10	3.51	0	0	0	0	0	0	1	0	0	0	0	0.103	0	41241.2	364	4	-	-
Stano2_06840.3	10	3.51	0	0	0	0	0	0	1	0	0	0	0	0.102	0	5378.03	48	2	-	-
Stano2_13724.3	10	3.51	0	0	0	0	0	0	1	0	0	0	0	0.412	0	14223.1	125	3	-	-
Stano2_15857.3	10	3.51	0	0	0	0	0	0	1	0	0	0	0	0.1	0	7982.87	75	3	-	-
Stano2_04111.3	10	3.51	0	0	0	0	0	0	1	0	0	0	0	0.165	2	10092.8	87	1	-	-
Stano2_15077.3	10	3.51	0	0	0	0	0	0	1	0	0	0	0	0.147	0	20340.5	175	1	-	-
Stano2_13456.3	10	3.51	0	0	0	0	0	0	1	0	0	0	0	0.708	27	9525.65	91	8	-	-
Stano2_00638.3	10	3.51	0	0	0	0	0	0	1	0	0	0	0	0.105	0	22458.2	203	1	AT_hook	0.066
Stano2_06403.3	10	3.51	0	0	0	0	0	0	1	0	0	0	0	0.105	0	34648.1	316	4	-	-
Stano2_09250.3	68.75	37.68	0	0	0	1	0	1	1	1	0	0	0	0.116	0	63653.2	572	6	Patatin	0.0021
Stano2_16093.3	10	3.51	0	0	0	0	0	0	1	0	0	0	0	0.135	5	12940.6	123	2	Esterase_phd	0.056
Stano2_10631.3	10	3.51	0	0	0	0	0	0	1	0	0	0	0	0.143	0	16053.8	142	1	-	-
Stano2_03486.3	10	3.51	0	0	0	0	0	0	1	0	0	0	0	0.104	0	19571.6	174	0	Ail_Lom	0.082
Stano2_14348.3	66.67	37.14	0	0	0	1	0	1	1	1	0	0	0	0.106	0	99391.9	917	19	-	-
Stano2_13563.3	62.86	36.11	0	0	0	1	0	1	1	1	0	0	0	0.108	0	48849.6	437	8	-	-
Stano2_05106.3	10	3.51	0	0	0	0	0	0	1	0	0	0	0	0.351	1	19565.1	172	6	DUF3286	0.14
Stano2_09493.3	10	3.51	0	0	0	0	0	0	1	0	0	0	0	0.153	0	38953.3	345	5	TCL1_MTCP1	0.057
Stano2_05226.3	10	3.51	0	0	0	0	0	0	1	0	0	0	0	0.151	0	12257.7	117	4	-	-
Stano2_10134.3	10	3.51	0	0	0	0	0	0	1	0	0	0	0	0.106	0	19590.1	180	0	-	-
Stano2_06395.3	10	3.51	0	0	0	0	0	0	1	0	0	0	0	0.102	0	4852.6	43	1	-	-
Stano2_01510.3	10	3.51	0	0	0	0	0	0	1	0	0	0	0	0.156	0	11402.3	104	5	-	-
Stano2_13192.3	9.52	6.9	0	0	0	0	0	0	1	0	0	0	0	0.117	0	13785.8	125	2	ADH_zinc_N	1.9e-10
Stano2_16211.3	10	3.51	0	0	0	0	0	0	1	0	0	0	0	0.105	0	32283.9	286	6	tRNA-synt_1	5.2e-68
Stano2_15789.3	19.05	6.9	0	0	0	0	0	0.142857	1	0	0	0	0	0.104	0	37872	350	0	-	-
Stano2_06238.3	64.52	32.35	0	0	0	1	0	0.857143	1	1	0	0	0	0.113	0	27755	246	0	Apolipoprotein	0.0036
Stano2_04395.3	66.67	37.14	0	0	0	1	0	1	1	1	0	0	0	0.104	0	66765.3	600	10	-	-
Stano2_20105.3	10	3.51	0	0	0	0	0	0	1	0	0	0	0	0.146	0	12146.8	107	6	Beta_helix	0.086
Stano2_08264.3	10	3.51	0	0	0	0	0	0	1	0	0	0	0	0.331	7	4148	40	1	-	-
Stano2_07467.3	10	3.51	0	0	0	0	0	0	1	0	0	0	0	0.193	8	23314.3	218	2	SKG6	0.0018
Stano2_14565.3	10	3.51	0	0	0	0	0	0	1	0	0	0	0	0.14	0	12603.6	110	0	-	-
Stano2_04571.3	19.05	6.9	0	0	0	0	0	0	1	0.5	0	0	0	0.33	9	22443.6	199	1	-	-
Stano2_01764.3	10	3.51	0	0	0	0	0	0	1	0	0	0	0	0.622	13	30671.6	274	1	F-box-like	0.39
Stano2_14708.3	10	3.51	0	0	0	0	0	0	1	0	0	0	0	0.375	0	44219.4	388	10	-	-
Stano2_11605.3	10	3.51	0	0	0	0	0	0	1	0	0	0	0	0.544	12	7647.72	70	1	FliC_SP	0.026
Stano2_14158.3	44.44	21.88	0	0	0	1	0	0.571429	1	0	0	0	0	0.102	0	68921.2	622	8	ZZ	1.1e-09
Stano2_06024.3	48	19.35	0	0	0	0	0	0.714286	1	0	0	0	0	0.113	11	23594.7	213	3	DUF4007	0.011
Stano2_00780.3	10	3.51	0	0	0	0	0	0	1	0	0	0	0	0.112	0	20475	176	2	BRE1	0.052
Stano2_15876.3	9.52	6.9	0	0	0	0	0	0	1	0	0	0	0	0.662	9	45359.9	404	5	-	-
Stano2_02054.3	10	3.51	0	0	0	0	0	0	1	0	0	0	0	0.125	0	61253.2	541	10	CpXC	0.46
Stano2_00481.3	10	3.51	0	0	0	0	0	0	1	0	0	0	0	0.372	17	3705.44	34	2	-	-
Stano2_05047.3	10	3.51	0	0	0	0	0	0	1	0	0	0	0	0.134	0	8548.05	80	2	-	-
Stano2_13364.3	10	3.51	0	0	0	0	0	0	1	0	0	0	0	0.148	8	14791.1	140	0	NAD_binding_10	1.3e-13
Stano2_08653.3	10	3.51	0	0	0	0	0	0	1	0	0	0	0	0.106	0	30995.3	279	1	TSC22	0.037
Stano2_01597.3	10	3.51	0	0	0	0	0	0	1	0	0	0	0	0.115	0	12062.8	103	2	-	-
Stano2_01053.3	10	3.51	0	0	0	0	0	0	1	0	0	0	0	0.145	0	23758.3	206	1	-	-
Stano2_05344.3	10	3.51	0	0	0	0	0	0	1	0	0	0	0	0.382	2	8136.37	74	2	-	-
Stano2_14669.3	68.75	34.78	0	0	0	1	0	1	1	1	0	0	0	0.099	0	21008.9	189	2	-	-
Stano2_16243.3	10	3.51	0	0	0	0	0	0	1	0	0	0	0	0.103	0	27556.6	251	0	Myosin_tail_1	0.0032
Stano2_02341.3	10	3.51	0	0	0	0	0	0	1	0	0	0	0	0.125	0	37673.1	329	6	-	-
Stano2_10635.3	10	3.51	0	0	0	0	0	0	1	0	0	0	0	0.336	3	8188.83	70	1	-	-
Stano2_13867.3	10	3.51	0	0	0	0	0	0	1	0	0	0	0	0.189	0	10890.6	99	5	7TM_GPCR_Srsx	0.052
Stano2_00365.3	19.05	6.9	0	0	0	0	0	0.142857	1	0	0	0	0	0.128	0	106354	950	26	zf-DHHC	1.9e-34
Stano2_07155.3	10	3.51	0	0	0	0	0	0	1	0	0	0	0	0.193	0	4121.84	36	4	-	-
Stano2_08861.3	10	3.51	0	0	0	0	0	0	1	0	0	0	0	0.11	0	33908.6	301	3	Lge1	1.4
Stano2_05840.3	19.05	6.9	0	0	0	0	0	0.142857	1	0	0	0	0	0.074	0	30313.3	262	4	-	-
Stano2_08745.3	10	3.51	0	0	0	0	0	0	1	0	0	0	0	0.115	0	7244.4	65	1	-	-
Stano2_07514.3	10	3.51	0	0	0	0	0	0	1	0	0	0	0	0.118	0	11916.6	109	3	-	-
Stano2_04435.3	10	3.51	0	0	0	0	0	0	1	0	0	0	0	0.115	6	23612.9	205	4	DUF2618	0.18
Stano2_08568.3	27.27	10.17	0	0	0	0	0	0	1	1	0	0	0	0.161	0	66351.2	587	13	-	-
Stano2_00745.3	62.07	30.3	0	0	0	0	0	0.857143	1	1	0	0	0	0.104	0	99970.2	940	7	BRCT	5.4e-08
Stano2_01958.3	58.18	65.22	1	1	1	1	1	1	1	1	0	0	0	0.816	27	22783.5	211	3	CHRD	6.3e-05
Stano2_16245.3	10	3.51	0	0	0	0	0	0	1	0	0	0	0	0.121	0	30573.5	281	0	-	-
Stano2_10272.3	10	3.51	0	0	0	0	0	0	1	0	0	0	0	0.156	0	12789.4	112	2	-	-
Stano2_07938.3	10	3.51	0	0	0	0	0	0	1	0	0	0	0	0.359	0	14393.6	126	1	Competence	0.13
Stano2_01215.3	10	3.51	0	0	0	0	0	0	1	0	0	0	0	0.226	5	4592.46	43	5	-	-
Stano2_11299.3	10	3.51	0	0	0	0	0	0	1	0	0	0	0	0.117	0	14215.3	134	0	-	-
Stano2_11168.3	10	3.51	0	0	0	0	0	0	1	0	0	0	0	0.101	0	14490.5	136	2	DUF2016	0.23
Stano2_02684.3	10	3.51	0	0	0	0	0	0	1	0	0	0	0	0.11	0	16541.3	143	0	-	-
Stano2_06669.3	10	3.51	0	0	0	0	0	0	1	0	0	0	0	0.351	4	18466.6	161	3	NTP_transferase	6.9e-19
Stano2_15631.3	10	3.51	0	0	0	0	0	0	1	0	0	0	0	0.127	0	7902.01	75	3	-	-
Stano2_11137.3	9.52	6.9	0	0	0	0	0	0	1	0	0	0	0	0.104	0	17980.5	158	0	Cast	0.0027
Stano2_01371.3	10	3.51	0	0	0	0	0	0	1	0	0	0	0	0.403	0	6328.22	58	0	UQ_con	7.5e-07
Stano2_06975.3	10	3.51	0	0	0	0	0	0	1	0	0	0	0	0.731	9	15846.2	158	1	-	-
Stano2_00439.3	19.05	6.9	0	0	0	0	0	0.142857	1	0	0	0	0	0.104	0	20080.1	183	5	-	-
Stano2_02343.3	10	3.51	0	0	0	0	0	0	1	0	0	0	0	0.664	0	14296.4	134	2	UQ_con	1.5e-09
Stano2_06535.3	10	3.51	0	0	0	0	0	0	1	0	0	0	0	0.135	0	19607.6	174	7	zf-C3HC4_2	2.6e-09
Stano2_14449.3	68.97	30.3	0	0	0	0	0	1	1	1	0	0	0	0.358	23	8586.82	82	8	-	-
Stano2_16520.3	10	3.51	0	0	0	0	0	0	1	0	0	0	0	0.787	18	26112.3	239	8	-	-
Stano2_10028.3	10	3.51	0	0	0	0	0	0	1	0	0	0	0	0.12	0	10266.2	90	1	-	-
Stano2_05540.3	10	3.51	0	0	0	0	0	0	1	0	0	0	0	0.106	0	58967.8	538	6	-	-
Stano2_02985.3	68.75	34.78	0	0	0	1	0	1	1	1	0	0	0	0.116	0	22326.2	196	2	FecCD	0.009
Stano2_04453.3	10	3.51	0	0	0	0	0	0	1	0	0	0	0	0.84	20	6642.51	61	0	-	-
Stano2_09557.3	10	3.51	0	0	0	0	0	0	1	0	0	0	0	0.204	0	54191.8	475	2	ATG16	1.5
Stano2_08172.3	38.46	19.05	0	0	0	1	0	0.142857	1	1	0	0	0	0.277	0	40865.3	353	6	-	-
Stano2_09298.3	10	3.51	0	0	0	0	0	0	1	0	0	0	0	0.115	0	6185.92	57	1	-	-
Stano2_02009.3	68.75	34.78	0	0	0	1	0	1	1	1	0	0	0	0.673	3	38548.6	351	0	-	-
Stano2_06016.3	10	3.51	0	0	0	0	0	0	1	0	0	0	0	0.105	0	3396.7	30	0	-	-
Stano2_04232.3	18.18	10.17	0	0	0	1	0	0	1	0	0	0	0	0.101	0	28242.2	250	3	-	-
Stano2_13053.3	19.05	6.9	0	0	0	0	0	0	1	0.5	0	0	0	0.127	0	24392.5	227	3	UBA	4.2e-05
Stano2_02821.3	10	3.51	0	0	0	0	0	0	1	0	0	0	0	0.153	0	53407.4	473	11	NUDE_C	7.9e-10
Stano2_07372.3	10	3.51	0	0	0	0	0	0	1	0	0	0	0	0.11	0	34192.5	303	8	-	-
Stano2_14751.3	10	3.51	0	0	0	0	0	0	1	0	0	0	0	0.114	0	78828.2	711	6	-	-
Stano2_12058.3	10	3.51	0	0	0	0	0	0	1	0	0	0	0	0.118	0	6812.55	64	0	-	-
Stano2_14660.3	10	3.51	0	0	0	0	0	0	1	0	0	0	0	0.13	3	7069.13	64	1	-	-
Stano2_14431.3	10	3.51	0	0	0	0	0	0	1	0	0	0	0	0.178	0	83706.5	738	12	-	-
Stano2_13338.3	10	3.51	0	0	0	0	0	0	1	0	0	0	0	0.189	0	9734.74	90	1	-	-
Stano2_20095.3	10	3.51	0	0	0	0	0	0	1	0	0	0	0	0.114	0	3865.48	32	0	-	-
Stano2_16597.3	10	3.51	0	0	0	0	0	0	1	0	0	0	0	0.103	0	17672.8	154	2	IRF	0.025
Stano2_13145.3	68.75	34.78	0	0	0	1	0	1	1	1	0	0	0	0.056	0	40626.6	367	5	-	-
Stano2_13019.3	10	3.51	0	0	0	0	0	0	1	0	0	0	0	0.194	2	9375.91	88	2	-	-
Stano2_14183.3	10	3.51	0	0	0	0	0	0	1	0	0	0	0	0.156	0	22308.5	198	3	-	-
Stano2_10767.3	10	3.51	0	0	0	0	0	0	1	0	0	0	0	0.127	0	31728.5	280	8	-	-
Stano2_11109.3	10	3.51	0	0	0	0	0	0	1	0	0	0	0	0.121	11	26082	242	10	WSC	0.00065
Stano2_01899.3	10	3.51	0	0	0	0	0	0	1	0	0	0	0	0.141	0	15774.1	142	1	-	-
Stano2_14544.3	27.27	10.17	0	0	1	0	0	0	1	0.5	0	0	0	0.107	0	6680.47	56	0	-	-
Stano2_02449.3	45.16	29.41	0	0	0	1	0	0.428571	1	1	0	0	0	0.107	0	42640.8	386	1	APC10	1.4e-30
Stano2_08774.3	10	3.51	0	0	0	0	0	0	1	0	0	0	0	0.114	0	22973.5	198	3	-	-
Stano2_03384.3	10	3.51	0	0	0	0	0	0	1	0	0	0	0	0.105	0	38484	356	5	-	-
Stano2_00494.3	17.39	13.33	0	0	0	0	0	0.142857	1	0	0	0	0	0.168	0	27200.9	238	4	-	-
Stano2_03134.3	62.86	36.11	0	0	0	1	0	1	1	1	0	0	0	0.381	0	21259	189	2	DUF2239	0.065
Stano2_13352.3	10	3.51	0	0	0	0	0	0	1	0	0	0	0	0.1	0	5377.37	48	0	-	-
Stano2_10562.3	10	3.51	0	0	0	0	0	0	1	0	0	0	0	0.141	0	118009	1058	14	HhH-GPD	1.6e-18
Stano2_11880.3	58.06	29.41	0	0	0	0	0	1	1	0.5	0	0	0	0.102	0	75309	684	34	IBR	7.7e-05
Stano2_06440.3	70.97	32.35	0	0	0	1	0	1	1	1	0	0	0	0.117	0	25541.1	220	4	-	-
Stano2_10118.3	40	19.35	0	0	0	1	0	0.285714	1	0.5	0	0	0	0.098	0	23908.2	215	1	-	-
Stano2_04565.3	10	3.51	0	0	0	0	0	0	1	0	0	0	0	0.201	4	20215.6	186	2	-	-
Stano2_09210.3	10	3.51	0	0	0	0	0	0	1	0	0	0	0	0.101	0	19502.9	183	4	Zn_Tnp_IS1595	0.061
Stano2_16424.3	10	3.51	0	0	0	0	0	0	1	0	0	0	0	0.121	0	5162.88	48	1	-	-
Stano2_07551.3	62.86	36.11	0	0	0	1	0	1	1	1	0	0	0	0.101	0	13682	125	0	Dehydrin	0.42
Stano2_02024.3	10	3.51	0	0	0	0	0	0	1	0	0	0	0	0.136	0	20505.9	190	2	MFS_1	0.036
Stano2_08159.3	10	3.51	0	0	0	0	0	0	1	0	0	0	0	0.116	0	27243.6	254	2	GluR_Homer-bdg	0.33
Stano2_06979.3	10	3.51	0	0	0	0	0	0	1	0	0	0	0	0.124	0	4304.94	39	1	-	-
Stano2_05004.3	10	3.51	0	0	0	0	0	0	1	0	0	0	0	0.111	0	4572.28	38	2	-	-
Stano2_12768.3	10	3.51	0	0	0	0	0	0	1	0	0	0	0	0.368	20	34601.4	319	2	Ras	0.032
Stano2_15358.3	32	16.13	0	0	0	0	0	0.428571	1	0	0	0	0	0.253	5	35947.5	322	10	-	-
Stano2_15834.3	10	3.51	0	0	0	0	0	0	1	0	0	0	0	0.107	0	16801.8	153	0	Glyco_hydro_3_C	1.4e-06
Stano2_04779.3	9.52	6.9	0	0	0	0	0	0	1	0	0	0	0	0.615	23	17193.7	163	5	-	-
Stano2_04360.3	55.17	27.27	0	0	0	1	0	0.714286	1	0.5	0	0	0	0.113	0	8084.87	72	0	APC_CDC26	7e-16
Stano2_13065.3	10	3.51	0	0	0	0	0	0	1	0	0	0	0	0.13	0	4388.91	40	2	-	-
Stano2_10400.3	10	3.51	0	0	0	0	0	0	1	0	0	0	0	0.113	0	5863.64	53	0	-	-
Stano2_09468.3	10	3.51	0	0	0	0	0	0	1	0	0	0	0	0.202	0	15255.7	143	0	-	-
Stano2_01640.3	10	3.51	0	0	0	0	0	0	1	0	0	0	0	0.129	0	3934.43	37	0	-	-
Stano2_16013.3	53.85	22.22	0	0	0	0	0	0.857143	1	0	0	0	0	0.098	0	74120.1	665	1	COMPASS-Shg1	4.8e-07
Stano2_06113.3	10	3.51	0	0	0	0	0	0	1	0	0	0	0	0.106	0	5606.04	48	1	DUF2947	0.036
Stano2_07761.3	10	3.51	0	0	0	0	0	0	1	0	0	0	0	0.144	0	15629	142	5	-	-
Stano2_07675.3	10	3.51	0	0	0	0	0	0	1	0	0	0	0	0.141	0	81348.3	736	15	Diphthamide_syn	3.1e-93
Stano2_04990.3	10	3.51	0	0	0	0	0	0	1	0	0	0	0	0.149	0	10910.7	96	3	-	-
Stano2_13153.3	10	3.51	0	0	0	0	0	0	1	0	0	0	0	0.137	0	18779.3	165	2	DUF3296	0.088
Stano2_10224.3	10	3.51	0	0	0	0	0	0	1	0	0	0	0	0.274	18	12665.2	114	0	p450	0.14
Stano2_01809.3	10	3.51	0	0	0	0	0	0	1	0	0	0	0	0.112	0	53364.2	490	8	POLO_box	0.017
Stano2_10839.3	65	46.75	0.5	0	0	1	1	1	1	1	0	0	0	0.555	8	31130.8	275	2	Git3	1e-13
Stano2_09380.3	10	3.51	0	0	0	0	0	0	1	0	0	0	0	0.13	0	8631.49	79	0	UDP-g_GGTase	0.12
Stano2_08915.3	10	3.51	0	0	0	0	0	0	1	0	0	0	0	0.161	0	4871.66	46	1	Ribosomal_S12	1.1e-12
Stano2_06704.3	10	3.51	0	0	0	0	0	0	1	0	0	0	0	0.243	0	18027.5	168	4	-	-
Stano2_13020.3	10	3.51	0	0	0	0	0	0	1	0	0	0	0	0.113	0	5230.06	45	1	-	-
Stano2_00085.3	10	3.51	0	0	0	0	0	0	1	0	0	0	0	0.152	3	12076.6	115	4	-	-
Stano2_15286.3	64.52	35.29	0	0	0	1	0	1	1	0.5	0	0	0	0.108	3	39241.5	345	4	-	-
Stano2_13457.3	10	3.51	0	0	0	0	0	0	1	0	0	0	0	0.776	27	9539.75	91	9	-	-
Stano2_03809.3	10	3.51	0	0	0	0	0	0	1	0	0	0	0	0.054	2	8707.81	81	1	-	-
Stano2_05294.3	70.97	35.29	0	0	0	1	0	1	1	1	0	0	0	0.108	2	42230.6	391	7	Formyl_trans_N	7.4e-23
Stano2_12426.3	10	3.51	0	0	0	0	0	0	1	0	0	0	0	0.189	0	82663.8	746	16	CobT	1.5
Stano2_03263.3	10	3.51	0	0	0	0	0	0	1	0	0	0	0	0.124	0	18290	170	0	-	-
Stano2_06259.3	10	3.51	0	0	0	0	0	0	1	0	0	0	0	0.709	14	85126.2	788	7	-	-
Stano2_07556.3	62.5	34.78	0	0	0	0	0	1	1	1	0	0	0	0.098	0	33163.8	299	2	HLH	3.7e-13
Stano2_10162.3	10	3.51	0	0	0	0	0	0	1	0	0	0	0	0.225	0	12947.8	116	2	-	-
Stano2_07270.3	10	3.51	0	0	0	0	0	0	1	0	0	0	0	0.12	0	9106.32	79	4	zf-C2H2	0.0044
Stano2_06171.3	60	29.85	0.5	0	0	0	0	1	1	0	0	0	0	0.122	0	53991.8	498	12	Abhydrolase_3	1.7e-45
Stano2_08593.3	19.05	6.9	0	0	1	0	0	0	1	0	0	0	0	0.115	0	9982.49	95	2	Ribonuc_L-PSP	1.2e-07
Stano2_02867.3	10	3.51	0	0	0	0	0	0	1	0	0	0	0	0.105	0	6461.26	56	1	-	-
Stano2_12007.3	62.5	31.88	1	0	0	0	0	0.714286	1	1	0	0	0	0.507	26	66670.8	624	3	Beta_helix	0.00045
Stano2_04519.3	10	3.51	0	0	0	0	0	0	1	0	0	0	0	0.132	0	6131.94	59	1	-	-
Stano2_12807.3	10	3.51	0	0	0	0	0	0	1	0	0	0	0	0.146	0	25723.1	230	3	-	-
Stano2_02824.3	10	3.51	0	0	0	0	0	0	1	0	0	0	0	0.186	5	107380	985	6	Mito_carr	1.1e-19
Stano2_01641.3	10	3.51	0	0	0	0	0	0	1	0	0	0	0	0.116	0	20386.5	186	3	-	-
Stano2_03273.3	10	3.51	0	0	0	0	0	0	1	0	0	0	0	0.14	4	8691.16	81	0	-	-
Stano2_11511.3	10	3.51	0	0	0	0	0	0	1	0	0	0	0	0.143	0	16131	141	0	-	-
Stano2_13492.3	10	3.51	0	0	0	0	0	0	1	0	0	0	0	0.116	0	41455.5	358	9	Polyhedrin	0.044
Stano2_06587.3	10	3.51	0	0	0	0	0	0	1	0	0	0	0	0.109	0	26116.6	231	3	Sporozoite_P67	0.11
Stano2_07091.3	10	3.51	0	0	0	0	0	0	1	0	0	0	0	0.107	0	9574.7	89	2	-	-
Stano2_00555.3	10	3.51	0	0	0	0	0	0	1	0	0	0	0	0.103	0	112096	981	22	His_Phos_1	7.7e-23
Stano2_13792.3	10	3.51	0	0	0	0	0	0	1	0	0	0	0	0.154	0	31171.9	272	3	-	-
Stano2_09881.3	10	3.51	0	0	0	0	0	0	1	0	0	0	0	0.112	0	5929.55	52	0	-	-
Stano2_08821.3	34.78	13.33	0	0	0	0	0	0.428571	1	0	0	0	0	0.12	0	62724.2	563	2	-	-
Stano2_15597.3	10	3.51	0	0	0	0	0	0	1	0	0	0	0	0.103	0	44130.3	397	5	-	-
Stano2_02370.3	10	3.51	0	0	0	0	0	0	1	0	0	0	0	0.125	0	13196.5	119	4	-	-
Stano2_01207.3	10	3.51	0	0	0	0	0	0	1	0	0	0	0	0.097	0	4156.65	35	0	-	-
Stano2_13624.3	10	3.51	0	0	0	0	0	0	1	0	0	0	0	0.11	0	41750.6	380	1	GlnE	0.043
Stano2_13135.3	10	3.51	0	0	0	0	0	0	1	0	0	0	0	0.1	0	36585.4	315	6	-	-
Stano2_04836.3	10	3.51	0	0	0	0	0	0	1	0	0	0	0	0.438	13	10752.5	102	4	-	-
Stano2_12391.3	57.14	27.69	0	0	0	0	0	0.714286	1	1	0	0	0	0.107	0	48438.5	448	8	-	-
Stano2_12701.3	33.33	16.39	0	0	0	1	0	0	1	1	0	0	0	0.122	0	40661.8	365	1	-	-
Stano2_09933.3	10	3.51	0	0	0	0	0	0	1	0	0	0	0	0.153	0	14736.9	134	2	-	-
Stano2_05215.3	64.71	39.44	0	0	0	1	0	1	1	1	0	0	0	0.113	0	38322.5	356	0	-	-
Stano2_05068.3	10	3.51	0	0	0	0	0	0	1	0	0	0	0	0.164	0	5310.19	47	0	-	-
Stano2_16589.3	10	3.51	0	0	0	0	0	0	1	0	0	0	0	0.108	0	126967	1130	14	SNF2_N	5.1e-10
Stano2_14012.3	10	3.51	0	0	0	0	0	0	1	0	0	0	0	0.103	0	28738.7	251	2	-	-
Stano2_07539.3	10	3.51	0	0	0	0	0	0	1	0	0	0	0	0.11	0	88118.1	780	10	Mus7	2e-108
Stano2_16365.3	19.05	6.9	0	0	0	0	0	0	1	0.5	0	0	0	0.358	6	11973.5	113	1	-	-
Stano2_02342.3	10	3.51	0	0	0	0	0	0	1	0	0	0	0	0.107	0	19225.7	168	5	YodL	0.39
Stano2_14679.3	10	3.51	0	0	0	0	0	0	1	0	0	0	0	0.102	0	5841.29	52	1	-	-
Stano2_03328.3	10	3.51	0	0	0	0	0	0	1	0	0	0	0	0.118	7	15074.7	141	3	-	-
Stano2_12014.3	10	3.51	0	0	0	0	0	0	1	0	0	0	0	0.127	0	6471.38	58	1	-	-
Stano2_01434.3	10	3.51	0	0	0	0	0	0	1	0	0	0	0	0.112	0	73055.5	667	0	-	-
Stano2_20142.3	66.67	29.85	0	0	0	1	0	0.857143	1	1	0	0	0	0.105	0	48862.6	459	5	-	-
Stano2_07308.3	10	3.51	0	0	0	0	0	0	1	0	0	0	0	0.2	6	5308.24	51	3	-	-
Stano2_09296.3	10	3.51	0	0	0	0	0	0	1	0	0	0	0	0.14	0	51520.2	450	10	Pkinase	1.7e-17
Stano2_08865.3	10	3.51	0	0	0	0	0	0	1	0	0	0	0	0.131	0	24457.8	213	3	BMFP	0.13
Stano2_16435.3	9.52	6.9	0	0	0	0	0	0	1	0	0	0	0	0.795	26	50725.2	494	20	Chitin_bind_1	3.2e-05
Stano2_15518.3	10	3.51	0	0	0	0	0	0	1	0	0	0	0	0.158	0	37999.5	338	2	Ank_2	6.8e-09
Stano2_13693.3	65.12	55	1	1	0	1	0	1	1	1	0	0	0	0.124	0	47275.3	419	6	F-box-like	2.2e-06
Stano2_05211.3	10	3.51	0	0	0	0	0	0	1	0	0	0	0	0.12	0	14398.6	124	4	-	-
Stano2_00972.3	60	26.87	0	0	0	1	0	1	1	0	0	0	0	0.182	8	41661.3	374	5	-	-
Stano2_11208.3	10	3.51	0	0	0	0	0	0	1	0	0	0	0	0.105	0	19095.5	170	0	-	-
Stano2_05937.3	10	3.51	0	0	0	0	0	0	1	0	0	0	0	0.105	0	7312.23	65	0	-	-
Stano2_10628.3	10	3.51	0	0	0	0	0	0	1	0	0	0	0	0.05	0	3861.51	33	1	-	-
Stano2_08422.3	38.46	19.05	0	0	0	0	0	0.571429	1	0	0	0	0	0.119	0	40148.4	358	6	Fungal_trans	1.5e-10
Stano2_02789.3	62.5	34.78	0	0	0	1	0	1	1	0.5	0	0	0	0.428	15	28140.6	258	3	-	-
Stano2_05817.3	10	3.51	0	0	0	0	0	0	1	0	0	0	0	0.888	0	23519.8	223	2	-	-
Stano2_16571.3	34.78	13.33	0	0	0	0	0	0.285714	1	0.5	0	0	0	0.905	26	19650.2	178	2	Toxin_ToxA	7.7e-80
Stano2_12595.3	10	3.51	0	0	0	0	0	0	1	0	0	0	0	0.106	0	6170.28	56	2	-	-
Stano2_09383.3	10	3.51	0	0	0	0	0	0	1	0	0	0	0	0.21	0	43756	394	3	-	-
Stano2_10023.3	19.05	6.9	0	0	0	0	0	0.142857	1	0	0	0	0	0.22	0	12127.1	105	1	Acyl_transf_3	3e-09
Stano2_05961.3	10	3.51	0	0	0	0	0	0	1	0	0	0	0	0.11	0	3795.46	35	1	-	-
Stano2_06497.3	10	3.51	0	0	0	0	0	0	1	0	0	0	0	0.111	0	8010.11	72	1	-	-
Stano2_13353.3	62.07	30.3	0	0	0	1	0	0.714286	1	1	0	0	0	0.1	0	51848.9	457	5	-	-
Stano2_11383.3	57.14	36.11	0	0	0	1	0	1	1	0.5	0	0	0	0.093	0	23123.1	209	4	Acetyltransf_3	1.1e-21
Stano2_16071.3	10	3.51	0	0	0	0	0	0	1	0	0	0	0	0.118	0	10948.5	102	0	-	-
Stano2_14263.3	10	3.51	0	0	0	0	0	0	1	0	0	0	0	0.102	0	11421.8	103	2	-	-
Stano2_05189.3	62.5	34.78	0	0	0	1	0	0.857143	1	1	0	0	0	0.097	0	131421	1178	3	-	-
Stano2_20130.3	10	3.51	0	0	0	0	0	0	1	0	0	0	0	0.135	0	10941.2	99	1	-	-
Stano2_02485.3	10	3.51	0	0	0	0	0	0	1	0	0	0	0	0.846	26	17225.7	159	0	-	-
Stano2_15962.3	10	3.51	0	0	0	0	0	0	1	0	0	0	0	0.317	13	6161.2	57	1	-	-
Stano2_07373.3	62.86	36.11	0	0	0	1	0	1	1	1	0	0	0	0.111	0	17759	154	1	-	-
Stano2_10500.3	60	46.75	0	0	0	1	1	1	1	1	0	0	0	0.117	0	55819.8	483	1	Mhr1	1.8e-29
Stano2_06560.3	9.52	6.9	0	0	0	0	0	0	1	0	0	0	0	0.1	0	44835.7	402	2	Cenp-B_dimeris	0.01
Stano2_12399.3	23.08	22.22	1	0	0	0	0	0	1	0	0	0	0	0.109	0	73631.9	645	5	Reo_sigmaC	1.2e-05
Stano2_13435.3	10	3.51	0	0	0	0	0	0	1	0	0	0	0	0.137	0	13659.9	116	2	F-box	0.00059
Stano2_10622.3	10	3.51	0	0	0	0	0	0	1	0	0	0	0	0.12	0	27833.5	248	1	Cu-oxidase_2	4.3e-16
Stano2_03365.3	10	3.51	0	0	0	0	0	0	1	0	0	0	0	0.132	0	11350.5	105	0	Trypan_glycop	0.047
Stano2_03262.3	62.07	27.27	0	0	0	1	0	1	1	0	0	0	0	0.136	0	15709.6	141	4	zf-H2C2_5	1.5
Stano2_08451.3	10	3.51	0	0	0	0	0	0	1	0	0	0	0	0.134	0	8829.07	79	0	-	-
Stano2_14073.3	60	29.85	0	0	0	1	0	0.857143	1	0.5	0	0	0	0.113	0	29333.6	264	3	HTH_24	0.09
Stano2_00344.3	19.05	6.9	0	0	0	1	0	0	1	0	0	0	0	0.107	0	28002.8	245	0	MtrG	0.24
Stano2_15306.3	10	3.51	0	0	0	0	0	0	1	0	0	0	0	0.162	0	9785.15	86	0	-	-
Stano2_09227.3	9.52	6.9	0	0	0	0	0	0	1	0	0	0	0	0.11	0	7124.57	76	3	-	-
Stano2_07354.3	62.86	36.11	0	0	0	1	0	1	1	1	0	0	0	0.137	0	25879.5	243	2	4HBT	0.043
Stano2_08052.3	10	3.51	0	0	0	0	0	0	1	0	0	0	0	0.159	2	26514.1	247	11	-	-
Stano2_02863.3	10	3.51	0	0	0	0	0	0	1	0	0	0	0	0.105	0	25203.7	221	9	zf-DHHC	8.3e-06
Stano2_08836.3	38.46	19.05	1	0	0	0	0	0.285714	1	0	0	0	0	0.109	0	36967.8	326	6	Pkinase_Tyr	0.00012
Stano2_16261.3	10	3.51	0	0	0	0	0	0	1	0	0	0	0	0.118	0	15895.7	145	2	-	-
Stano2_03462.3	10	3.51	0	0	0	0	0	0	1	0	0	0	0	0.133	0	13589.5	117	4	DUF641	0.12
Stano2_15821.3	10	3.51	0	0	0	0	0	0	1	0	0	0	0	0.125	0	28895.3	254	7	-	-
Stano2_10186.3	10	3.51	0	0	0	0	0	0	1	0	0	0	0	0.11	0	18274.9	165	1	-	-
Stano2_07255.3	10	3.51	0	0	0	0	0	0	1	0	0	0	0	0.46	3	9234.78	82	1	-	-
Stano2_15885.3	62.5	34.78	0	0	0	1	0	1	1	0.5	0	0	0	0.126	0	203860	1810	20	RasGEF	4.2e-46
Stano2_00520.3	10	3.51	0	0	0	0	0	0	1	0	0	0	0	0.23	0	25125.3	233	7	Tetraspannin	0.024
Stano2_06089.3	64.52	32.35	0	0	0	1	0	1	1	0.5	0	0	0	0.165	11	17859.3	160	5	-	-
Stano2_00042.3	10	3.51	0	0	0	0	0	0	1	0	0	0	0	0.176	0	55149.6	505	4	-	-
Stano2_01373.3	10	3.51	0	0	0	0	0	0	1	0	0	0	0	0.101	0	9571.53	86	2	DUF722	0.062
Stano2_09803.3	10	3.51	0	0	0	0	0	0	1	0	0	0	0	0.127	0	4364.96	40	0	-	-
Stano2_16078.3	10	3.51	0	0	0	0	0	0	1	0	0	0	0	0.155	6	28333.7	264	1	UCH	2e-12
Stano2_14022.3	10	3.51	0	0	0	0	0	0	1	0	0	0	0	0.134	0	17194.2	153	2	-	-
Stano2_10966.3	64.29	27.69	0	0	0	1	0	0.857143	1	0.5	0	0	0	0.12	0	60406.1	550	1	BSMAP	0.26
Stano2_15804.3	62.86	36.11	0	0	0	1	0	1	1	1	0	0	0	0.114	0	32686.9	287	0	TPR_16	1.1e-08
Stano2_12678.3	10	3.51	0	0	0	0	0	0	1	0	0	0	0	0.102	0	16799.8	152	4	-	-
Stano2_12653.3	68.75	31.88	0	0	0	1	0	1	1	1	0	0	0	0.103	0	86674.2	774	6	-	-
Stano2_09279.3	10	3.51	0	0	0	0	0	0	1	0	0	0	0	0.132	0	7499.38	69	1	-	-
Stano2_00407.3	10	3.51	0	0	0	0	0	0	1	0	0	0	0	0.103	0	9963.42	89	2	-	-
Stano2_02322.3	10	3.51	0	0	0	0	0	0	1	0	0	0	0	0.134	0	4594.44	40	1	-	-
Stano2_07564.3	10	3.51	0	0	0	0	0	0	1	0	0	0	0	0.122	0	13715.5	122	1	-	-
Stano2_13708.3	10	3.51	0	0	0	0	0	0	1	0	0	0	0	0.122	0	109310	1016	8	-	-
Stano2_00110.3	34.78	13.33	0	0	0	1	0	0	1	1	0	0	0	0.741	25	30858.9	290	32	-	-
Stano2_03218.3	9.52	6.9	0	0	0	0	0	0	1	0	0	0	0	0.117	0	80091.2	704	5	Pkinase	1.1e-13
Stano2_12795.3	44.44	25	0	0	0	1	0	0.428571	1	0.5	0	0	0	0.817	26	53962.1	520	9	-	-
Stano2_06642.3	10	3.51	0	0	0	0	0	0	1	0	0	0	0	0.105	0	13798.1	124	2	-	-
Stano2_08603.3	10	3.51	0	0	0	0	0	0	1	0	0	0	0	0.112	0	16007.1	148	4	-	-
Stano2_01225.3	59.26	25	0	0	0	1	0	0.857143	1	0	0	0	0	0.106	0	79618	716	21	FAA_hydrolase	4.6e-59
Stano2_14398.3	10	3.51	0	0	0	0	0	0	1	0	0	0	0	0.14	0	52396.9	477	0	-	-
Stano2_15299.3	10	3.51	0	0	0	0	0	0	1	0	0	0	0	0.175	5	21470.1	190	2	NMU	8.6
Stano2_11339.3	10	3.51	0	0	0	0	0	0	1	0	0	0	0	0.155	0	5277.75	47	0	-	-
Stano2_16204.3	10	3.51	0	0	0	0	0	0	1	0	0	0	0	0.109	0	21265.6	193	3	-	-
Stano2_00227.3	10	3.51	0	0	0	0	0	0	1	0	0	0	0	0.133	0	21250.4	193	10	-	-
Stano2_04786.3	62.86	36.11	0	0	0	1	0	1	1	1	0	0	0	0.543	8	42487.9	378	3	-	-
Stano2_13866.3	58.06	32.35	0	0	0	1	0	0.857143	1	0.5	0	0	0	0.12	0	63836.2	593	8	-	-
Stano2_14148.3	64.71	39.44	0	0	0	1	0	1	1	1	0	0	0	0.145	0	49795.9	444	10	-	-
Stano2_07058.3	66.67	32.84	0	0	0	1	0	1	1	0.5	0	0	0	0.11	0	38727.7	338	6	F-box	5.9e-09
Stano2_15485.3	10	3.51	0	0	0	0	0	0	1	0	0	0	0	0.102	0	3644.01	33	0	-	-
Stano2_13849.3	10	3.51	0	0	0	0	0	0	1	0	0	0	0	0.107	3	19470.9	179	6	-	-
Stano2_07870.3	10	3.51	0	0	0	0	0	0	1	0	0	0	0	0.112	13	5862.52	58	0	-	-
Stano2_14378.3	10	3.51	0	0	0	0	0	0	1	0	0	0	0	0.238	1	10395.1	95	1	-	-
Stano2_16128.3	10	3.51	0	0	0	0	0	0	1	0	0	0	0	0.124	0	53838.5	470	7	-	-
Stano2_01322.3	10	3.51	0	0	0	0	0	0	1	0	0	0	0	0.425	10	37789.2	341	9	DUF1375	3.8
Stano2_15840.3	10	3.51	0	0	0	0	0	0	1	0	0	0	0	0.327	18	13365.4	124	4	RCR	0.00058
Stano2_00887.3	64.71	36.62	0	0	0	1	0	1	1	1	0	0	0	0.728	9	26392	236	5	-	-
Stano2_12836.3	10	3.51	0	0	0	0	0	0	1	0	0	0	0	0.112	0	7281.49	63	0	-	-
Stano2_05216.3	17.39	13.33	0	0	0	0	0	0	1	0.5	0	0	0	0.258	0	38831.1	358	2	Rotamase	1.7
Stano2_12870.3	10	3.51	0	0	0	0	0	0	1	0	0	0	0	0.124	0	86358.8	782	9	NAD_binding_10	2.2e-07
Stano2_06035.3	61.11	38.36	0	0	0	1	0	1	1	1	0	0	0	0.638	20	50298.9	462	10	CENP-Q	0.00033
Stano2_15976.3	68.75	37.68	0	0	0	1	0	1	1	1	0	0	0	0.13	0	15556	142	1	Rifin_STEVOR	0.0013
Stano2_13512.3	68.75	31.88	0	0	0	1	0	1	1	1	0	0	0	0.953	8	30121.4	262	12	zf-H2C2_2	2.3e-05
Stano2_05278.3	10	3.51	0	0	0	0	0	0	1	0	0	0	0	0.26	0	17471.6	155	1	YaaC	0.072
Stano2_16335.3	10	3.51	0	0	0	0	0	0	1	0	0	0	0	0.104	0	34767.7	304	6	-	-
Stano2_08809.3	10	3.51	0	0	0	0	0	0	1	0	0	0	0	0.103	0	4760.14	42	0	-	-
Stano2_14282.3	62.07	30.3	0	0	0	0	0	0.857143	1	1	0	0	0	0.131	0	47163.4	423	6	-	-
Stano2_05804.3	22.22	38.36	0	0	0	0	1	0	1	1	0	0	0	0.652	24	20055	189	0	HsbA	2.3e-31
Stano2_07734.3	10	3.51	0	0	0	0	0	0	1	0	0	0	0	0.109	0	23841.8	219	4	-	-
Stano2_14225.3	10	3.51	0	0	0	0	0	0	1	0	0	0	0	0.132	0	7844.78	74	3	Adeno_PV	0.018
Stano2_10568.3	66.67	37.14	0	0	0	1	0	1	1	1	0	0	0	0.117	0	50261.1	446	3	DUF2363	0.0094
Stano2_20063.3	10	3.51	0	0	0	0	0	0	1	0	0	0	0	0.269	14	6128.1	57	2	-	-
Stano2_08033.3	10	3.51	0	0	0	0	0	0	1	0	0	0	0	0.057	0	19715.6	175	3	-	-
Stano2_13348.3	64.71	36.62	0	0	0	1	0	1	1	1	0	0	0	0.1	3	19060.7	181	0	-	-
Stano2_00258.3	60	29.85	0	0	0	0	0	1	1	0.5	0	0	0	0.111	0	43783.9	409	10	-	-
Stano2_00036.3	10	3.51	0	0	0	0	0	0	1	0	0	0	0	0.156	0	10589.5	96	4	-	-
Stano2_20183.3	10	3.51	0	0	0	0	0	0	1	0	0	0	0	0.135	0	10873.9	92	0	-	-
Stano2_00076.3	10	3.51	0	0	0	0	0	0	1	0	0	0	0	0.107	0	14159	128	2	-	-
Stano2_04920.3	10	3.51	0	0	0	0	0	0	1	0	0	0	0	0.117	0	7931.98	75	0	-	-
Stano2_11434.3	68.75	34.78	0	0	0	0	1	1	1	1	0	0	0	0.108	0	142648	1387	4	Ran_BP1	0.017
Stano2_06528.3	10	3.51	0	0	0	0	0	0	1	0	0	0	0	0.109	0	4959.47	47	1	-	-
Stano2_05795.3	53.33	29.85	0	0	0	0	0	0.857143	1	0.5	0	0	0	0.104	0	76531	680	8	p450	7.5e-32
Stano2_11917.3	21.43	24.62	0	0	0	0	0	0	1	1	0	0	0	0.119	0	78843.5	694	12	HET	2e-14
Stano2_12965.3	10	3.51	0	0	0	0	0	0	1	0	0	0	0	0.154	6	10023.2	94	1	-	-
Stano2_01042.3	10	3.51	0	0	0	0	0	0	1	0	0	0	0	0.271	2	202567	1846	28	-	-
Stano2_03816.3	10	3.51	0	0	0	0	0	0	1	0	0	0	0	0.105	0	69117.9	647	2	-	-
Stano2_10089.3	9.52	6.9	0	0	0	0	0	0	1	0	0	0	0	0.115	0	12295.8	112	4	DUF1793	7.6e-25
Stano2_01601.3	10	3.51	0	0	0	0	0	0	1	0	0	0	0	0.049	0	10382.4	90	2	-	-
Stano2_01417.3	64.71	36.62	0	0	0	1	0	1	1	1	0	0	0	0.12	5	27172.2	248	1	ABA_WDS	0.087
Stano2_15037.3	10	3.51	0	0	0	0	0	0	1	0	0	0	0	0.228	0	9204.48	81	0	-	-
Stano2_05118.3	10	3.51	0	0	0	0	0	0	1	0	0	0	0	0.101	0	37046.2	325	4	Pkinase_Tyr	1.1e-05
Stano2_20173.3	10	3.51	0	0	0	0	0	0	1	0	0	0	0	0.125	0	15971	145	3	-	-
Stano2_13419.3	10	3.51	0	0	0	0	0	0	1	0	0	0	0	0.118	0	13952.5	120	0	-	-
Stano2_01808.3	10	3.51	0	0	0	0	0	0	1	0	0	0	0	0.418	12	21379.6	201	1	-	-
Stano2_06271.3	19.05	6.9	0	0	0	0	0	0	1	0.5	0	0	0	0.109	0	79458.8	676	3	-	-
Stano2_09760.3	68.97	30.3	0	0	0	1	0	0.857143	1	1	0	0	0	0.112	3	21038.3	183	2	-	-
Stano2_04684.3	10	3.51	0	0	0	0	0	0	1	0	0	0	0	0.131	0	5241.25	44	1	-	-
Stano2_10308.3	10	3.51	0	0	0	0	0	0	1	0	0	0	0	0.101	0	4116.59	40	1	-	-
Stano2_06422.3	10	3.51	0	0	0	0	0	0	1	0	0	0	0	0.107	0	5189.01	45	0	-	-
Stano2_09361.3	64.71	36.62	0	0	0	1	0	1	1	1	0	0	0	0.114	0	20656.6	188	3	DUF2423	5.6e-19
Stano2_16384.3	10	3.51	0	0	0	0	0	0	1	0	0	0	0	0.157	0	10614.3	96	2	-	-
Stano2_08852.3	10	3.51	0	0	0	0	0	0	1	0	0	0	0	0.114	0	24077.7	210	2	-	-
Stano2_09075.3	10	3.51	0	0	0	0	0	0	1	0	0	0	0	0.569	6	14047.8	130	3	-	-
Stano2_11143.3	10	3.51	0	0	0	0	0	0	1	0	0	0	0	0.15	0	77411.2	688	7	-	-
Stano2_05796.3	10	3.51	0	0	0	0	0	0	1	0	0	0	0	0.101	0	6243.06	57	0	-	-
Stano2_02635.3	10	3.51	0	0	0	0	0	0	1	0	0	0	0	0.87	26	16428.9	154	8	-	-
Stano2_02194.3	10	3.51	0	0	0	0	0	0	1	0	0	0	0	0.105	0	29440.3	255	2	Adenine_glyco	0.16
Stano2_02185.3	21.43	24.62	0	0	0	0	0	0	1	1	0	0	0	0.107	0	72213.4	638	11	HET	1.3e-15
Stano2_12811.3	18.18	10.17	0	0	0	0	0	0	1	0.5	0	0	0	0.843	15	24960.2	223	12	-	-
Stano2_04332.3	10	3.51	0	0	0	0	0	0	1	0	0	0	0	0.118	0	53261.6	464	7	F-box-like	0.0026
Stano2_12985.3	10	3.51	0	0	0	0	0	0	1	0	0	0	0	0.105	0	12968.6	113	2	IL17	0.072
Stano2_12172.3	55.17	27.27	0	0	0	1	0	0.714286	1	0.5	0	0	0	0.208	0	96244.4	855	3	-	-
Stano2_11071.3	53.33	26.87	0	0	0	0	0	1	1	0	0	0	0	0.097	0	22126.2	191	3	DUF2306	1.3e-14
Stano2_16124.3	64.52	32.35	0	0	0	1	0	0.857143	1	1	0	0	0	0.13	0	23392.4	203	2	eIF-5_eIF-2B	0.014
Stano2_10717.3	10	3.51	0	0	0	0	0	0	1	0	0	0	0	0.103	0	13261.4	121	6	-	-
Stano2_02517.3	10	3.51	0	0	0	0	0	0	1	0	0	0	0	0.129	0	5991.41	51	0	-	-
Stano2_11259.3	10	3.51	0	0	0	0	0	0	1	0	0	0	0	0.21	0	15794.7	139	2	-	-
Stano2_04821.3	9.52	6.9	0	0	0	0	0	0	1	0	0	0	0	0.681	25	14029.8	133	4	Ecm33	0.49
Stano2_16329.3	10	3.51	0	0	0	0	0	0	1	0	0	0	0	0.123	0	19324.7	168	2	-	-
Stano2_00601.3	10	3.51	0	0	0	0	0	0	1	0	0	0	0	0.109	0	11562.2	106	3	THAP	0.052
Stano2_07801.3	10	3.51	0	0	0	0	0	0	1	0	0	0	0	0.529	3	6105.95	54	3	-	-
Stano2_08055.3	10	3.51	0	0	0	0	0	0	1	0	0	0	0	0.135	0	15483.7	138	1	DUF309	0.13
Stano2_00834.3	10	3.51	0	0	0	0	0	0	1	0	0	0	0	0.119	0	7025.17	65	1	-	-
Stano2_13809.3	10	3.51	0	0	0	0	0	0	1	0	0	0	0	0.109	0	14911	130	4	-	-
Stano2_15559.3	10	3.51	0	0	0	0	0	0	1	0	0	0	0	0.145	0	8655.82	81	0	-	-
Stano2_13306.3	10	3.51	0	0	0	0	0	0	1	0	0	0	0	0.214	0	9209.42	85	0	Rib_recp_KP_reg	0.035
Stano2_10104.3	10	3.51	0	0	0	0	0	0	1	0	0	0	0	0.272	0	62260.8	559	7	Ank_2	0.16
Stano2_01216.3	10	3.51	0	0	0	0	0	0	1	0	0	0	0	0.099	0	20842.5	185	3	-	-
Stano2_08252.3	66.67	37.14	0	0	0	1	0	1	1	1	0	0	0	0.104	0	32436.9	288	2	NADH_u_ox_C	2.1e-31
Stano2_05331.3	10	3.51	0	0	0	0	0	0	1	0	0	0	0	0.101	0	16582.9	148	5	-	-
Stano2_00569.3	10	3.51	0	0	0	0	0	0	1	0	0	0	0	0.112	0	45816.2	407	4	-	-
Stano2_20150.3	10	3.51	0	0	0	0	0	0	1	0	0	0	0	0.143	0	2795.13	26	0	-	-
Stano2_05530.3	10	3.51	0	0	0	0	0	0	1	0	0	0	0	0.137	5	79409.9	713	6	HET	1.5e-20
Stano2_11910.3	10	3.51	0	0	0	0	0	0	1	0	0	0	0	0.182	0	3655.28	34	2	-	-
Stano2_16285.3	10	3.51	0	0	0	0	0	0	1	0	0	0	0	0.217	0	4753.56	42	0	-	-
Stano2_00656.3	10	3.51	0	0	0	0	0	0	1	0	0	0	0	0.765	25	14794	137	1	DUF946	0.003
Stano2_16213.3	10	3.51	0	0	0	0	0	0	1	0	0	0	0	0.128	0	25267.4	230	2	tRNA-synt_1	1.2e-29
Stano2_20019.3	10	3.51	0	0	0	0	0	0	1	0	0	0	0	0.137	0	2477.73	25	8	-	-
Stano2_03597.3	10	3.51	0	0	0	0	0	0	1	0	0	0	0	0.111	0	40221.7	376	15	zf-RING_2	1.2e-06
Stano2_16002.3	10	3.51	0	0	0	0	0	0	1	0	0	0	0	0.337	0	22996	207	1	-	-
Stano2_01040.3	68.75	37.68	0	0	0	1	0	1	1	1	0	0	0	0.369	18	19029.8	173	3	-	-
Stano2_16480.3	10	3.51	0	0	0	0	0	0	1	0	0	0	0	0.123	0	7693.83	71	4	-	-
Stano2_08541.3	10	3.51	0	0	0	0	0	0	1	0	0	0	0	0.111	0	38048.4	329	4	FPL	0.13
Stano2_03642.3	10	3.51	0	0	0	0	0	0	1	0	0	0	0	0.098	0	6775.48	62	0	-	-
Stano2_13008.3	10	3.51	0	0	0	0	0	0	1	0	0	0	0	0.14	0	27048.8	241	2	AraC_binding	0.065
Stano2_16441.3	10	3.51	0	0	0	0	0	0	1	0	0	0	0	0.177	0	21783.4	193	4	-	-
Stano2_09703.3	19.05	6.9	0	0	1	0	0	0	1	0	0	0	0	0.133	2	8474.6	77	1	-	-
Stano2_09722.3	10	3.51	0	0	0	0	0	0	1	0	0	0	0	0.153	2	16911.7	149	1	-	-
Stano2_14578.3	10	3.51	0	0	0	0	0	0	1	0	0	0	0	0.148	0	21246.2	193	0	-	-
Stano2_05550.3	18.18	10.17	0	0	0	0	0	0	1	0.5	0	0	0	0.108	0	28734.6	254	3	SMN	0.12
Stano2_04131.3	10	3.51	0	0	0	0	0	0	1	0	0	0	0	0.156	0	23467.9	214	5	zf-C2H2	0.0018
Stano2_02634.3	10	3.51	0	0	0	0	0	0	1	0	0	0	0	0.13	0	10097.2	105	0	-	-
Stano2_16570.3	10	3.51	0	0	0	0	0	0	1	0	0	0	0	0.101	0	8830.73	85	1	-	-
Stano2_15870.3	60	29.85	0	0	0	1	0	1	1	0	0	0	0	0.103	0	31445.2	274	5	-	-
Stano2_15897.3	10	3.51	0	0	0	0	0	0	1	0	0	0	0	0.133	10	66164.1	596	11	EI24	0.38
Stano2_01253.3	19.05	6.9	0	0	0	1	0	0	1	0	0	0	0	0.78	15	24435.3	226	0	DUF2360	4.2
Stano2_07980.3	10	3.51	0	0	0	0	0	0	1	0	0	0	0	0.106	0	33906.3	298	4	-	-
Stano2_14779.3	64.29	27.69	0	0	0	1	0	1	1	0	0	0	0	0.862	23	12253.9	112	4	-	-
Stano2_07318.3	10	3.51	0	0	0	0	0	0	1	0	0	0	0	0.874	25	33456.4	315	2	DUF2384	0.39
Stano2_02800.3	10	3.51	0	0	0	0	0	0	1	0	0	0	0	0.103	0	6774.33	61	0	-	-
Stano2_10687.3	10	3.51	0	0	0	0	0	0	1	0	0	0	0	0.416	17	16841.3	160	5	-	-
Stano2_02956.3	10	3.51	0	0	0	0	0	0	1	0	0	0	0	0.149	0	6658.01	61	0	PsbM	0.33
Stano2_07538.3	62.07	27.27	0	0	0	0	0	0.857143	1	1	0	0	0	0.433	19	13916.7	131	0	DUF2613	0.25
Stano2_06217.3	10	3.51	0	0	0	0	0	0	1	0	0	0	0	0.122	0	23595.1	217	3	-	-
Stano2_16326.3	10	3.51	0	0	0	0	0	0	1	0	0	0	0	0.135	0	8821.68	83	3	-	-
Stano2_01741.3	10	3.51	0	0	0	0	0	0	1	0	0	0	0	0.125	0	50542.1	462	6	RRM_5	5.9e-06
Stano2_11845.3	10	3.51	0	0	0	0	0	0	1	0	0	0	0	0.685	22	15050.3	138	2	-	-
Stano2_02151.3	10	3.51	0	0	0	0	0	0	1	0	0	0	0	0.457	0	15540.1	136	4	-	-
Stano2_07027.3	10	3.51	0	0	0	0	0	0	1	0	0	0	0	0.103	0	4851.31	45	0	-	-
Stano2_02351.3	48	19.35	0	0	0	0	0	0.428571	1	1	0	0	0	0.104	0	87447.8	796	5	MoaC	6.8e-44
Stano2_04816.3	10	3.51	0	0	0	0	0	0	1	0	0	0	0	0.134	0	4084.81	37	1	-	-
Stano2_09642.3	10	3.51	0	0	0	0	0	0	1	0	0	0	0	0.313	0	7760.9	68	0	-	-
Stano2_12326.3	64.52	32.35	0	0	0	0	0	1	1	1	0	0	0	0.155	3	19556.8	185	4	-	-
Stano2_11255.3	10	3.51	0	0	0	0	0	0	1	0	0	0	0	0.674	2	14811.4	137	3	-	-
Stano2_04208.3	10	3.51	0	0	0	0	0	0	1	0	0	0	0	0.121	2	13888.6	128	3	-	-
Stano2_00359.3	10	3.51	0	0	0	0	0	0	1	0	0	0	0	0.1	0	6729.68	61	0	-	-
Stano2_02338.3	10	3.51	0	0	0	0	0	0	1	0	0	0	0	0.091	0	34621.9	306	3	PA26	0.12
Stano2_14984.3	10	3.51	0	0	0	0	0	0	1	0	0	0	0	0.098	0	2824.3	24	0	Ribosomal_S19	1.1e-05
Stano2_12930.3	10	3.51	0	0	0	0	0	0	1	0	0	0	0	0.33	0	46244.9	409	2	Pkinase	7.8e-07
Stano2_09282.3	26.09	13.33	0	0	0	1	0	0	1	0.5	0	0	0	0.198	0	17610.6	161	0	MGC-24	0.071
Stano2_01305.3	10	3.51	0	0	0	0	0	0	1	0	0	0	0	0.105	0	10477.2	91	2	F-box	0.065
Stano2_02703.3	34.78	13.33	0	0	0	1	0	0	1	1	0	0	0	0.123	0	30042.5	276	2	-	-
Stano2_00719.3	10	3.51	0	0	0	0	0	0	1	0	0	0	0	0.157	0	43421.1	383	2	-	-
Stano2_14887.3	10	3.51	0	0	0	0	0	0	1	0	0	0	0	0.267	0	85734.9	781	7	-	-
Stano2_00221.3	64.52	32.35	0	0	0	0	0	1	1	1	0	0	0	0.12	0	30515.2	282	6	zf-C4H2	0.095
Stano2_10335.3	10	3.51	0	0	0	0	0	0	1	0	0	0	0	0.1	0	28955.2	258	0	SAM_1	1.2e-17
Stano2_14112.3	10	3.51	0	0	0	0	0	0	1	0	0	0	0	0.163	4	99483	877	22	HET	1.5e-25
Stano2_04667.3	10	3.51	0	0	0	0	0	0	1	0	0	0	0	0.123	0	23479.8	209	2	-	-
Stano2_16216.3	10	3.51	0	0	0	0	0	0	1	0	0	0	0	0.116	0	4587.21	43	1	-	-
Stano2_15056.3	10	3.51	0	0	0	0	0	0	1	0	0	0	0	0.221	8	28831.5	265	6	CHCH	0.0036
Stano2_00207.3	10	3.51	0	0	0	0	0	0	1	0	0	0	0	0.124	0	22162	200	1	-	-
Stano2_12612.3	58.06	32.35	0	0	0	1	0	0.714286	1	1	0	0	0	0.125	0	26130.3	236	2	-	-
Stano2_02657.3	10	3.51	0	0	0	0	0	0	1	0	0	0	0	0.112	0	11045.7	98	3	-	-
Stano2_00964.3	9.52	6.9	0	0	0	0	0	0	1	0	0	0	0	0.175	0	21809.3	184	1	-	-
Stano2_06579.3	10	3.51	0	0	0	0	0	0	1	0	0	0	0	0.126	0	30894.8	271	4	-	-
Stano2_03819.3	68.75	34.78	0	0	0	1	0	1	1	1	0	0	0	0.131	0	21098.6	193	0	-	-
Stano2_10405.3	10	3.51	0	0	0	0	0	0	1	0	0	0	0	0.204	0	9152.53	84	2	IPPT	0.00093
Stano2_16167.3	10	3.51	0	0	0	0	0	0	1	0	0	0	0	0.126	15	5133.86	48	0	-	-
Stano2_11537.3	10	3.51	0	0	0	0	0	0	1	0	0	0	0	0.102	0	6243.01	55	2	-	-
Stano2_03324.3	10	3.51	0	0	0	0	0	0	1	0	0	0	0	0.122	0	7992.17	73	2	-	-
Stano2_07602.3	10	3.51	0	0	0	0	0	0	1	0	0	0	0	0.192	0	5202.17	46	0	-	-
Stano2_20078.3	10	3.51	0	0	0	0	0	0	1	0	0	0	0	0.715	16	12145	117	16	-	-
Stano2_06588.3	18.18	10.17	0	0	0	0	0	0	1	0.5	0	0	0	0.105	0	49686.9	449	5	-	-
Stano2_16166.3	10	3.51	0	0	0	0	0	0	1	0	0	0	0	0.11	5	13736.4	132	6	-	-
Stano2_01997.3	10	3.51	0	0	0	0	0	0	1	0	0	0	0	0.11	0	12183.1	104	4	BTB	0.00074
Stano2_00379.3	10	3.51	0	0	0	0	0	0	1	0	0	0	0	0.107	0	33278.9	301	5	TPR_12	0.17
Stano2_01028.3	10	3.51	0	0	0	0	0	0	1	0	0	0	0	0.108	0	5883.77	53	0	-	-
Stano2_04362.3	10	3.51	0	0	0	0	0	0	1	0	0	0	0	0.72	18	169991	1693	2	Baculo_PEP_C	1.3
Stano2_07946.3	10	3.51	0	0	0	0	0	0	1	0	0	0	0	0.324	0	24371.6	223	4	Dpoe2NT	0.18
[truncated: 1,530 more rows]
