# Supplementary material for: A comparative hidden Markov model analysis pipeline identifies proteins characteristic of cereal-infecting fungi
Source: BMC Genomics. 2013 Nov 20;14:807. doi: 10.1186/1471-2164-14-807 (PMC3914424; doi:10.1186/1471-2164-14-807)
Supplement: Additional file 2 — Table listing the properties of the predicted pathogen-associated proteins in F. oxysporum. [file 1471-2164-14-807-S2.xlsx]

## Sheet: FOXG_Protein_Information
			Hemibiotrophic cereal pathogen hits				Necrotrophic cereal pathogen hits				Biotrophic cereal pathogen hits								PFAM domain
Protein ID	Cereal F-measure	Pathogen F-measure	Fusaria	Magnaporthe	Mycosphaerella	Setosphaeria	Cercospora	Cochliobolus	Stagonospora	Pyrenophora	Ustilago	Puccinia	Blumeria	SignalP	WolfPSort	Molecular weight	Sequence length	Cysteines	PFAM Domain hit	PFAM E-value
FOXG_15966	0	3.51	0	0	0	0	0	0	0	0	0	0	0	0.151	0	12151.9	104	0	Methyltransf_23	6.7e-06
FOXG_04780	18.18	10.17	1	0	0	0	0	0	0	0	0	0	0	0.108	0	12191.4	112	0	nsp8	0.17
FOXG_04557	0	3.51	0	0	0	0	0	0	0	0	0	0	0	0.149	0	50971.1	463	7	-	-
FOXG_17205	0	3.51	0	0	0	0	0	0	0	0	0	0	0	0.122	2	11103.6	102	1	-	-
FOXG_08789	0	3.51	0	0	0	0	0	0	0	0	0	0	0	0.103	0	14126.8	127	2	HATPase_c_3	0.13
FOXG_14295	0	3.51	0	0	0	0	0	0	0	0	0	0	0	0.205	10	19567.4	176	2	-	-
FOXG_01221	0	3.51	0	0	0	0	0	0	0	0	0	0	0	0.159	0	31959	289	9	DUF2235	5e-09
FOXG_03821	0	6.9	0	0	0	0	0	0	0	0	0	0	0	0.211	0	45197.1	402	7	-	-
FOXG_17153	17.39	13.33	0.5	0	0	0	0	0	1	0	0	0	0	0.141	4	23494.4	213	4	Amidohydro_5	1e-13
FOXG_13613	0	3.51	0	0	0	0	0	0	0	0	0	0	0	0.107	0	14840.3	132	2	DUF2201_N	0.015
FOXG_04978	0	3.51	0	0	0	0	0	0	0	0	0	0	0	0.109	0	26988.9	251	4	Ank_2	5.3e-17
FOXG_15640	0	3.51	0	0	0	0	0	0	0	0	0	0	0	0.227	0	21511.1	198	6	-	-
FOXG_14696	0	3.51	0	0	0	0	0	0	0	0	0	0	0	0.132	0	24949.5	214	3	-	-
FOXG_06517	0	3.51	0	0	0	0	0	0	0	0	0	0	0	0.099	0	19756.2	176	3	HLH	0.0001
FOXG_15959	0	3.51	0	0	0	0	0	0	0	0	0	0	0	0.1	0	26141.3	233	4	-	-
FOXG_17326	0	3.51	0	0	0	0	0	0	0	0	0	0	0	0.106	0	41811.3	376	8	-	-
FOXG_10545	17.39	13.33	1	0	0	0	0	0	0	0	0	0	0	0.105	0	53505.8	494	0	HLH	3.8e-12
FOXG_13771	17.39	13.33	1	0	0	0	0	0	0	0	0	0	0	0.055	0	42147.1	368	7	Nucleoplasmin	0.17
FOXG_08540	17.39	13.33	1	0	0	0	0	0	0	0	0	0	0	0.102	0	36775.4	317	4	-	-
FOXG_01333	17.39	13.33	1	0	0	0	0	0	0	0	0	0	0	0.893	23	45897.3	446	6	-	-
FOXG_14746	0	3.51	0	0	0	0	0	0	0	0	0	0	0	0.161	0	11166.9	99	2	-	-
FOXG_10086	0	3.51	0	0	0	0	0	0	0	0	0	0	0	0.105	0	16145.3	146	2	-	-
FOXG_00914	0	3.51	0	0	0	0	0	0	0	0	0	0	0	0.101	0	5611.49	46	0	-	-
FOXG_17091	0	3.51	0	0	0	0	0	0	0	0	0	0	0	0.117	0	12263.1	111	4	-	-
FOXG_09316	0	3.51	0	0	0	0	0	0	0	0	0	0	0	0.108	0	24792.5	221	3	-	-
FOXG_01237	0	3.51	0	0	0	0	0	0	0	0	0	0	0	0.144	0	51479	455	5	Chitin_synth_1N	8.4e-15
FOXG_07860	0	3.51	0	0	0	0	0	0	0	0	0	0	0	0.113	0	18570.7	161	4	-	-
FOXG_15869	0	3.51	0	0	0	0	0	0	0	0	0	0	0	0.18	0	3485.06	31	0	-	-
FOXG_09113	54.55	37.14	0	0	0	0	0	1	0	1	0	0	0	0.791	27	11023.2	103	8	-	-
FOXG_10862	0	3.51	0	0	0	0	0	0	0	0	0	0	0	0.101	0	46660.8	448	16	-	-
FOXG_14377	9.52	6.9	0	0	0	0	0	0	0	0.5	0	0	0	0.107	0	53426.9	470	10	DUF2841	0.15
FOXG_11808	0	3.51	0	0	0	0	0	0	0	0	0	0	0	0.117	0	30121.2	269	10	Zn_clus	1.4e-09
FOXG_12593	0	3.51	0	0	0	0	0	0	0	0	0	0	0	0.165	0	30999	273	3	-	-
FOXG_14174	0	3.51	0	0	0	0	0	0	0	0	0	0	0	0.141	2	33750	294	7	-	-
FOXG_16799	0	3.51	0	0	0	0	0	0	0	0	0	0	0	0.104	0	20483	180	1	-	-
FOXG_07281	0	3.51	0	0	0	0	0	0	0	0	0	0	0	0.143	0	48374.1	418	4	Dimer_Tnp_hAT	5.8e-19
FOXG_12430	0	3.51	0	0	0	0	0	0	0	0	0	0	0	0.117	0	18773.2	162	5	EzrA	0.00022
FOXG_07169	0	3.51	0	0	0	0	0	0	0	0	0	0	0	0.144	0	14294	130	5	-	-
FOXG_16345	0	3.51	0	0	0	0	0	0	0	0	0	0	0	0.144	0	14294	130	5	-	-
FOXG_11841	0	3.51	0	0	0	0	0	0	0	0	0	0	0	0.125	0	13077	119	0	YjcZ	0.19
FOXG_04432	0	3.51	0	0	0	0	0	0	0	0	0	0	0	0.346	0	45493	411	3	-	-
FOXG_02415	0	3.51	0	0	0	0	0	0	0	0	0	0	0	0.124	0	26582.3	228	5	-	-
FOXG_15513	0	3.51	0	0	0	0	0	0	0	0	0	0	0	0.113	0	27062.7	236	2	-	-
FOXG_07888	0	3.51	0	0	0	0	0	0	0	0	0	0	0	0.127	0	1903.19	18	0	-	-
FOXG_10228	0	3.51	0	0	0	0	0	0	0	0	0	0	0	0.139	0	19865.9	179	3	-	-
FOXG_17702	0	3.51	0	0	0	0	0	0	0	0	0	0	0	0.103	0	16261.3	143	2	bZIP_1	2.2e-06
FOXG_03993	18.18	10.17	1	0	0	0	0	0	0	0	0	0	0	0.728	13	33002.1	297	6	-	-
FOXG_15173	0	6.9	0	0	0	0	0	0	0	0	0	0	0	0.117	2	25507.7	230	4	DUF1752	3.3e-07
FOXG_13318	0	3.51	0	0	0	0	0	0	0	0	0	0	0	0.108	0	13752.4	118	1	-	-
FOXG_10279	18.18	10.17	1	0	0	0	0	0	0	0	0	0	0	0.108	0	12284.3	108	1	-	-
FOXG_10986	16	16.13	1	0	0	0	0	0	0	0	0	0	0	0.105	0	16548.4	144	2	-	-
FOXG_15017	0	3.51	0	0	0	0	0	0	0	0	0	0	0	0.119	0	6338.84	57	0	-	-
FOXG_14110	0	3.51	0	0	0	0	0	0	0	0	0	0	0	0.102	0	42000.2	365	5	PARP	4.8e-35
FOXG_17726	0	3.51	0	0	0	0	0	0	0	0	0	0	0	0.254	9	14873.3	138	2	-	-
FOXG_13970	0	3.51	0	0	0	0	0	0	0	0	0	0	0	0.111	0	28878.8	266	5	-	-
FOXG_16161	0	3.51	0	0	0	0	0	0	0	0	0	0	0	0.113	0	13131.1	115	1	-	-
FOXG_07030	0	3.51	0	0	0	0	0	0	0	0	0	0	0	0.103	0	11892.3	112	4	-	-
FOXG_12314	9.09	10.17	0.5	0	0	0	0	0	0	0	0	0	0	0.419	22	25088.5	237	5	-	-
FOXG_10028	0	3.51	0	0	0	0	0	0	0	0	0	0	0	0.103	0	11590.1	106	0	GlyL_C	0.45
FOXG_17642	0	3.51	0	0	0	0	0	0	0	0	0	0	0	0.258	4	16363.3	147	1	Acyl_transf_3	0.0059
FOXG_02950	0	3.51	0	0	0	0	0	0	0	0	0	0	0	0.114	0	14503	121	0	-	-
FOXG_06890	0	3.51	0	0	0	0	0	0	0	0	0	0	0	0.539	5	12450.3	113	3	-	-
FOXG_17728	0	3.51	0	0	0	0	0	0	0	0	0	0	0	0.106	0	27186	251	7	TNFR_c6	0.14
FOXG_05042	18.18	10.17	1	0	0	0	0	0	0	0	0	0	0	0.73	22	85388.8	846	14	-	-
FOXG_10191	9.52	6.9	0.5	0	0	0	0	0	0	0	0	0	0	0.12	0	13959	118	0	HLH	0.00063
FOXG_14898	0	3.51	0	0	0	0	0	0	0	0	0	0	0	0.117	0	19411.2	172	3	BTB	0.0015
FOXG_07547	0	3.51	0	0	0	0	0	0	0	0	0	0	0	0.425	0	29771.4	259	3	Nbs1_C	0.32
FOXG_13485	0	3.51	0	0	0	0	0	0	0	0	0	0	0	0.137	0	15382.5	142	0	-	-
FOXG_02713	9.52	6.9	0	0	0	0	0	0.142857	0	0	0	0	0	0.124	0	33359.9	295	6	-	-
FOXG_02580	0	3.51	0	0	0	0	0	0	0	0	0	0	0	0.138	15	41970.8	379	3	Mus7	0.047
FOXG_17718	0	3.51	0	0	0	0	0	0	0	0	0	0	0	0.102	0	19905.5	178	2	-	-
FOXG_16175	0	3.51	0	0	0	0	0	0	0	0	0	0	0	0.162	0	15071	133	1	Pkinase	1.2e-11
FOXG_16061	17.39	13.33	1	0	0	0	0	0	0	0	0	0	0	0.133	0	37974.8	340	7	bZIP_1	1.1e-08
FOXG_08340	0	3.51	0	0	0	0	0	0	0	0	0	0	0	0.304	0	11632.4	111	7	-	-
FOXG_11597	0	3.51	0	0	0	0	0	0	0	0	0	0	0	0.158	2	4020.68	37	2	-	-
FOXG_11682	0	3.51	0	0	0	0	0	0	0	0	0	0	0	0.135	0	5492.45	49	0	-	-
FOXG_03566	0	3.51	0	0	0	0	0	0	0	0	0	0	0	0.206	15	27427.4	278	5	-	-
FOXG_08166	0	3.51	0	0	0	0	0	0	0	0	0	0	0	0.105	0	12217.8	111	1	-	-
FOXG_10202	0	3.51	0	0	0	0	0	0	0	0	0	0	0	0.1	0	55156.1	497	9	-	-
FOXG_09612	9.52	6.9	0.5	0	0	0	0	0	0	0	0	0	0	0.101	0	38847.9	352	4	-	-
FOXG_16248	0	3.51	0	0	0	0	0	0	0	0	0	0	0	0.136	0	24998.4	221	2	-	-
FOXG_09965	0	3.51	0	0	0	0	0	0	0	0	0	0	0	0.676	13	19988	186	3	Fungal_trans_2	2.9e-10
FOXG_09563	0	3.51	0	0	0	0	0	0	0	0	0	0	0	0.176	0	27535	240	4	-	-
FOXG_04687	0	3.51	0	0	0	0	0	0	0	0	0	0	0	0.548	7	12592.4	115	4	L_biotic_typeA	0.17
FOXG_02640	0	3.51	0	0	0	0	0	0	0	0	0	0	0	0.163	0	43959.5	390	10	DUF1073	0.076
FOXG_15674	0	3.51	0	0	0	0	0	0	0	0	0	0	0	0.111	0	57835.6	527	1	Cauli_VI	0.62
FOXG_05697	0	3.51	0	0	0	0	0	0	0	0	0	0	0	0.103	0	20178.9	178	1	-	-
FOXG_15637	0	6.9	0	0	0	0	0	0	0	0	0	0	0	0.111	0	23679.3	210	4	zf-C2H2_jaz	3.1e-06
FOXG_15079	9.52	6.9	0.5	0	0	0	0	0	0	0	0	0	0	0.1	0	19281.5	178	5	Pol_alpha_B_N	0.097
FOXG_01949	9.52	6.9	0.5	0	0	0	0	0	0	0	0	0	0	0.105	0	11107.2	102	0	-	-
FOXG_06238	9.52	6.9	0.5	0	0	0	0	0	0	0	0	0	0	0.113	0	52022.2	461	7	CRISPR_Cse2	0.17
FOXG_07505	26.09	13.33	1	0	0	0	0	0	1	0	0	0	0	0.105	0	17015.8	152	8	-	-
FOXG_10389	0	6.9	0	0	0	0	0	0	0	0	0	0	0	0.136	0	19055.7	168	4	-	-
FOXG_17079	0	3.51	0	0	0	0	0	0	0	0	0	0	0	0.133	0	16199.1	146	3	-	-
FOXG_16068	0	3.51	0	0	0	0	0	0	0	0	0	0	0	0.111	0	22224.7	204	3	-	-
FOXG_12477	0	3.51	0	0	0	0	0	0	0	0	0	0	0	0.114	0	24401.6	220	1	Pkinase	0.0028
FOXG_16130	0	3.51	0	0	0	0	0	0	0	0	0	0	0	0.136	0	24998.4	221	2	-	-
FOXG_06472	9.09	10.17	0.5	0	0	0	0	0	0	0	0	0	0	0.271	0	43049.3	378	4	SbcCD_C	3.1e-05
FOXG_06996	17.39	13.33	1	0	0	0	0	0	0	0	0	0	0	0.209	0	41027.2	371	6	bZIP_1	2.8e-08
FOXG_17694	0	3.51	0	0	0	0	0	0	0	0	0	0	0	0.109	0	13498.2	118	1	-	-
FOXG_03593	9.52	6.9	0.5	0	0	0	0	0	0	0	0	0	0	0.121	0	11738.6	101	2	-	-
FOXG_12798	0	3.51	0	0	0	0	0	0	0	0	0	0	0	0.141	0	17339.7	162	5	DUF1138	6.3
FOXG_00855	0	3.51	0	0	0	0	0	0	0	0	0	0	0	0.107	0	25325	240	0	-	-
FOXG_14430	0	3.51	0	0	0	0	0	0	0	0	0	0	0	0.18	0	16884.2	147	3	Acetyltransf_11	0.12
FOXG_00529	9.52	6.9	0.5	0	0	0	0	0	0	0	0	0	0	0.117	0	39341.9	349	2	CRT10	0.031
FOXG_12168	18.18	10.17	1	0	0	0	0	0	0	0	0	0	0	0.794	13	28726	264	10	-	-
FOXG_07942	0	3.51	0	0	0	0	0	0	0	0	0	0	0	0.12	0	12066	111	2	Adenylsucc_synt	1.2e-11
FOXG_10131	0	3.51	0	0	0	0	0	0	0	0	0	0	0	0.106	0	14413.5	126	3	-	-
FOXG_15509	0	3.51	0	0	0	0	0	0	0	0	0	0	0	0.151	0	12151.9	104	0	Methyltransf_23	6.7e-06
FOXG_07893	18.18	10.17	1	0	0	0	0	0	0	0	0	0	0	0.115	0	59499.7	538	7	-	-
FOXG_01409	0	3.51	0	0	0	0	0	0	0	0	0	0	0	0.12	0	12844.7	120	3	AMP-binding	2.6e-12
FOXG_10054	0	3.51	0	0	0	0	0	0	0	0	0	0	0	0.109	0	28381.5	248	2	-	-
FOXG_06738	18.18	10.17	0.5	0	0	0	0	0	0	0.5	0	0	0	0.198	0	40557.6	351	4	-	-
FOXG_07207	0	3.51	0	0	0	0	0	0	0	0	0	0	0	0.86	18	12518.7	110	5	-	-
FOXG_09483	0	3.51	0	0	0	0	0	0	0	0	0	0	0	0.101	0	11331.7	101	0	Syntaxin-6_N	0.051
FOXG_13993	0	3.51	0	0	0	0	0	0	0	0	0	0	0	0.135	0	49076.1	432	9	zf-CCHC	0.3
FOXG_07072	0	3.51	0	0	0	0	0	0	0	0	0	0	0	0.101	0	13848.6	120	2	-	-
FOXG_08797	0	3.51	0	0	0	0	0	0	0	0	0	0	0	0.149	6	30165.5	274	5	-	-
FOXG_16685	0	3.51	0	0	0	0	0	0	0	0	0	0	0	0.109	0	23898.1	204	2	-	-
FOXG_16432	0	3.51	0	0	0	0	0	0	0	0	0	0	0	0.178	0	16272.6	142	2	p450	0.00041
FOXG_08174	0	10.17	0	0	0	0	0	0	0	0	0	0	0	0.136	0	8396.4	76	0	-	-
FOXG_17683	0	3.51	0	0	0	0	0	0	0	0	0	0	0	0.105	0	58286.3	506	7	-	-
FOXG_12750	25.81	29.41	1	0	0	0	0	0.142857	0	0	0	0	1	0.131	0	55703.2	503	3	MIP	1.1e-46
FOXG_11875	0	3.51	0	0	0	0	0	0	0	0	0	0	0	0.063	2	17857.6	157	5	Fungal_trans	0.00065
FOXG_00120	0	3.51	0	0	0	0	0	0	0	0	0	0	0	0.188	4	8084.58	74	2	-	-
FOXG_00392	9.52	6.9	0.5	0	0	0	0	0	0	0	0	0	0	0.101	0	19329.9	171	1	-	-
FOXG_00620	18.18	10.17	1	0	0	0	0	0	0	0	0	0	0	0.102	0	75941	675	10	Phage_T7_Capsid	0.12
FOXG_03813	0	3.51	0	0	0	0	0	0	0	0	0	0	0	0.128	5	11043.7	100	3	-	-
FOXG_02614	0	3.51	0	0	0	0	0	0	0	0	0	0	0	0.137	0	3606.34	29	2	-	-
FOXG_07380	18.18	10.17	1	0	0	0	0	0	0	0	0	0	0	0.099	0	64162.3	578	14	MFS_1	6.9e-17
FOXG_00042	9.52	6.9	0.5	0	0	0	0	0	0	0	0	0	0	0.124	0	43264.3	408	0	CAP_N	0.042
FOXG_07231	0	3.51	0	0	0	0	0	0	0	0	0	0	0	0.116	3	10351.3	107	3	-	-
FOXG_15904	0	3.51	0	0	0	0	0	0	0	0	0	0	0	0.11	0	11068.4	100	1	-	-
FOXG_16976	0	3.51	0	0	0	0	0	0	0	0	0	0	0	0.109	0	21224.2	187	0	-	-
FOXG_09008	9.52	6.9	0.5	0	0	0	0	0	0	0	0	0	0	0.112	0	13665.5	119	0	AAA_12	9e-10
FOXG_16946	9.09	10.17	0.5	0	0	0	0	0	0	0	0	0	0	0.101	0	17526.7	145	1	-	-
FOXG_13563	0	3.51	0	0	0	0	0	0	0	0	0	0	0	0.119	2	15228.9	142	1	-	-
FOXG_14765	0	3.51	0	0	0	0	0	0	0	0	0	0	0	0.125	0	17128.5	153	2	-	-
FOXG_08623	9.09	10.17	0	0	0	0	0	0	0	0.5	0	0	0	0.117	0	21170	197	0	PP-binding	0.00024
FOXG_14560	0	3.51	0	0	0	0	0	0	0	0	0	0	0	0.105	0	23870.8	220	7	Zn_clus	0.00023
FOXG_12273	0	6.9	0	0	0	0	0	0	0	0	0	0	0	0.064	2	50431.6	455	4	DUF2538	0.18
FOXG_17075	0	3.51	0	0	0	0	0	0	0	0	0	0	0	0.177	0	13994	123	2	-	-
FOXG_15002	0	3.51	0	0	0	0	0	0	0	0	0	0	0	0.121	6	22884.4	202	5	HMG_box	9.6e-08
FOXG_15440	9.52	6.9	0.5	0	0	0	0	0	0	0	0	0	0	0.108	0	17549.1	150	0	DUF2561	0.052
FOXG_05510	0	3.51	0	0	0	0	0	0	0	0	0	0	0	0.138	4	40497	364	4	DUF3405	3.1e-36
FOXG_14240	0	3.51	0	0	0	0	0	0	0	0	0	0	0	0.115	0	17750	158	4	zf-BED	0.22
FOXG_16994	0	3.51	0	0	0	0	0	0	0	0	0	0	0	0.119	0	33001.1	297	2	Gal4_dimer	0.12
FOXG_06895	0	3.51	0	0	0	0	0	0	0	0	0	0	0	0.381	12	19685.5	180	8	-	-
FOXG_17046	0	3.51	0	0	0	0	0	0	0	0	0	0	0	0.101	0	11235.5	99	1	-	-
FOXG_09827	0	3.51	0	0	0	0	0	0	0	0	0	0	0	0.114	0	9675.47	87	2	TRAPPC-Trs85	0.28
FOXG_09236	0	10.17	0	0	0	0	0	0	0	0	0	0	0	0.129	0	13862.7	129	0	DUF1681	2.2e-40
FOXG_16872	0	6.9	0	0	0	0	0	0	0	0	0	0	0	0.166	9	24538	214	5	APH	9.5e-08
FOXG_06027	0	3.51	0	0	0	0	0	0	0	0	0	0	0	0.137	0	18566.2	159	1	-	-
FOXG_10076	0	3.51	0	0	0	0	0	0	0	0	0	0	0	0.102	0	10434.1	90	0	-	-
FOXG_08924	0	19.35	0	0	0	0	0	0	0	0	0	0	0	0.223	5	47806.5	430	4	NAD_binding_6	0.00055
FOXG_00246	0	3.51	0	0	0	0	0	0	0	0	0	0	0	0.157	0	5010.91	44	0	-	-
FOXG_15814	0	3.51	0	0	0	0	0	0	0	0	0	0	0	0.118	0	12402.3	106	3	-	-
FOXG_08350	0	3.51	0	0	0	0	0	0	0	0	0	0	0	0.116	0	12580	113	2	-	-
FOXG_12978	0	6.9	0	0	0	0	0	0	0	0	0	0	0	0.115	0	66267.6	582	8	zf-Sec23_Sec24	0.019
FOXG_11155	0	3.51	0	0	0	0	0	0	0	0	0	0	0	0.114	0	38771.6	342	0	-	-
FOXG_01744	9.52	6.9	0.5	0	0	0	0	0	0	0	0	0	0	0.106	0	20008.9	177	4	-	-
FOXG_06469	0	3.51	0	0	0	0	0	0	0	0	0	0	0	0.108	0	37769.2	325	6	Fungal_trans	0.033
FOXG_15957	0	3.51	0	0	0	0	0	0	0	0	0	0	0	0.129	6	29851.5	271	1	FAD_binding_8	3.3e-07
FOXG_01818	0	3.51	0	0	0	0	0	0	0	0	0	0	0	0.111	0	21249.2	190	2	-	-
FOXG_03852	0	3.51	0	0	0	0	0	0	0	0	0	0	0	0.162	21	33817.2	308	4	-	-
FOXG_04734	0	3.51	0	0	0	0	0	0	0	0	0	0	0	0.099	0	15731.7	136	2	-	-
FOXG_11655	0	3.51	0	0	0	0	0	0	0	0	0	0	0	0.1	0	54040	471	7	SUZ	0.078
FOXG_10503	9.52	6.9	0.5	0	0	0	0	0	0	0	0	0	0	0.286	12	11974.7	105	1	-	-
FOXG_13177	0	3.51	0	0	0	0	0	0	0	0	0	0	0	0.217	0	13738.8	118	2	Vac_ImportDeg	0.051
FOXG_01587	0	6.9	0	0	0	0	0	0	0	0	0	0	0	0.103	0	16864.4	154	1	ADH_zinc_N	1.7e-10
FOXG_00787	0	3.51	0	0	0	0	0	0	0	0	0	0	0	0.126	0	13120.9	118	2	-	-
FOXG_10308	0	3.51	0	0	0	0	0	0	0	0	0	0	0	0.116	0	27410.2	232	2	DUF2146	0.034
FOXG_16114	0	3.51	0	0	0	0	0	0	0	0	0	0	0	0.112	0	16162.1	143	1	-	-
FOXG_04311	0	6.9	0	0	0	0	0	0	0	0	0	0	0	0.271	6	39464.2	348	7	-	-
FOXG_03448	16.67	16.39	1	0	0	0	0	0	0	0	0	0	0	0.116	0	27796	242	13	-	-
FOXG_01499	0	3.51	0	0	0	0	0	0	0	0	0	0	0	0.549	9	23759.3	212	10	-	-
FOXG_13632	35.71	24.62	1	0	0	1	0	0.285714	0	0	0	0	0	0.718	26	13159.4	117	6	-	-
FOXG_05672	0	6.9	0	0	0	0	0	0	0	0	0	0	0	0.118	0	58855.7	522	15	-	-
FOXG_08620	0	3.51	0	0	0	0	0	0	0	0	0	0	0	0.101	0	18122	164	4	-	-
FOXG_10125	0	3.51	0	0	0	0	0	0	0	0	0	0	0	0.103	0	30622.5	278	4	-	-
FOXG_14303	0	3.51	0	0	0	0	0	0	0	0	0	0	0	0.111	0	29071.3	262	5	-	-
FOXG_12513	0	3.51	0	0	0	0	0	0	0	0	0	0	0	0.115	0	32869.8	286	6	SNF2_N	1.2e-26
FOXG_10448	0	3.51	0	0	0	0	0	0	0	0	0	0	0	0.194	0	10046.9	90	2	-	-
FOXG_11819	0	3.51	0	0	0	0	0	0	0	0	0	0	0	0.107	0	14926.1	131	5	-	-
FOXG_02495	0	3.51	0	0	0	0	0	0	0	0	0	0	0	0.17	9	20236.8	186	2	Clostridium_P47	1.3e-12
FOXG_11924	42.86	24.62	0.5	0	0	0	0	0.714286	0	0	0	0	0	0.117	0	19840.4	173	1	-	-
FOXG_05726	51.61	32.35	1	0	0	0	0	0.857143	0	0	0	0	0	0.209	0	110595	968	23	NACHT	1.2e-10
FOXG_04470	0	3.51	0	0	0	0	0	0	0	0	0	0	0	0.126	0	48237.1	429	7	zf-met	0.0024
FOXG_08338	0	3.51	0	0	0	0	0	0	0	0	0	0	0	0.102	0	11888	113	4	RAP1	0.47
FOXG_13362	24	16.13	0	0	0	0	0	0.428571	0	0	0	0	0	0.158	0	36614.4	326	6	Med15	0.19
FOXG_16144	9.52	6.9	0.5	0	0	0	0	0	0	0	0	0	0	0.104	0	26272.5	237	3	HLH	7.7e-05
FOXG_14365	0	3.51	0	0	0	0	0	0	0	0	0	0	0	0.311	7	15227.4	140	9	CFEM	0.00035
FOXG_04337	18.18	10.17	1	0	0	0	0	0	0	0	0	0	0	0.132	0	46652.6	425	9	zf-TAZ	7.5
FOXG_16105	0	3.51	0	0	0	0	0	0	0	0	0	0	0	0.18	0	33343.2	295	2	DUF1499	3.2
FOXG_14772	0	3.51	0	0	0	0	0	0	0	0	0	0	0	0.103	0	28178.5	245	7	-	-
FOXG_02053	0	3.51	0	0	0	0	0	0	0	0	0	0	0	0.619	0	18280.7	165	5	-	-
FOXG_08262	9.52	6.9	0.5	0	0	0	0	0	0	0	0	0	0	0.145	0	40014.3	361	4	RabGAP-TBC	4.1e-18
FOXG_14745	0	3.51	0	0	0	0	0	0	0	0	0	0	0	0.103	0	11831.2	104	0	IncA	0.0093
FOXG_15953	0	3.51	0	0	0	0	0	0	0	0	0	0	0	0.102	0	12750.4	118	0	Methyltransf_18	1.3e-06
FOXG_07226	0	6.9	0	0	0	0	0	0	0	0	0	0	0	0.118	0	15301	141	3	Sugar_tr	5e-05
FOXG_00728	0	3.51	0	0	0	0	0	0	0	0	0	0	0	0.098	0	32805.6	291	0	Ferric_reduct	0.0006
FOXG_09078	0	3.51	0	0	0	0	0	0	0	0	0	0	0	0.196	19	11200.7	102	2	CD34_antigen	0.017
FOXG_10145	7.69	19.05	0	0	0	0	0	0.142857	0	0	0	0	0	0.108	0	30342	276	2	FAD-oxidase_C	3.6e-20
FOXG_06355	0	3.51	0	0	0	0	0	0	0	0	0	0	0	0.776	24	11695.8	108	3	-	-
FOXG_16640	0	3.51	0	0	0	0	0	0	0	0	0	0	0	0.13	0	6394.21	58	5	-	-
FOXG_12007	0	3.51	0	0	0	0	0	0	0	0	0	0	0	0.102	0	22924.2	202	3	DUF3449	0.18
FOXG_12629	0	3.51	0	0	0	0	0	0	0	0	0	0	0	0.125	0	12572.3	109	5	-	-
FOXG_16454	0	3.51	0	0	0	0	0	0	0	0	0	0	0	0.365	2	3788.64	34	0	-	-
FOXG_06871	0	3.51	0	0	0	0	0	0	0	0	0	0	0	0.1	0	12741.2	112	4	-	-
FOXG_12615	9.52	6.9	0.5	0	0	0	0	0	0	0	0	0	0	0.11	0	5919.61	48	1	-	-
FOXG_04686	0	3.51	0	0	0	0	0	0	0	0	0	0	0	0.104	0	17302.6	152	1	-	-
FOXG_07115	0	3.51	0	0	0	0	0	0	0	0	0	0	0	0.136	0	14315.4	127	1	-	-
FOXG_15917	0	3.51	0	0	0	0	0	0	0	0	0	0	0	0.186	2	11958	114	0	-	-
FOXG_10098	0	3.51	0	0	0	0	0	0	0	0	0	0	0	0.803	25	20942.9	197	0	Asp	9.8e-23
FOXG_07171	0	3.51	0	0	0	0	0	0	0	0	0	0	0	0.105	0	11504.9	102	0	DUF2164	0.026
FOXG_17460	0	3.51	0	0	0	0	0	0	0	0	0	0	0	0.674	22	20551.2	186	3	peroxidase	4.3e-09
FOXG_16468	0	6.9	0	0	0	0	0	0	0	0	0	0	0	0.458	8	46951.8	408	7	DUF1967	0.14
FOXG_04035	0	3.51	0	0	0	0	0	0	0	0	0	0	0	0.108	0	55175.7	491	5	-	-
FOXG_11599	26.67	26.87	1	0	0	0	1	0	0	0.5	0	0	0	0.106	0	23899.4	214	3	BTB	0.002
FOXG_02607	0	3.51	0	0	0	0	0	0	0	0	0	0	0	0.145	0	30268.2	272	11	Zn_clus	5.5e-09
FOXG_15577	0	3.51	0	0	0	0	0	0	0	0	0	0	0	0.164	8	13267.3	120	2	-	-
FOXG_10525	0	3.51	0	0	0	0	0	0	0	0	0	0	0	0.106	0	30344.5	263	1	Daxx	0.12
FOXG_06963	0	3.51	0	0	0	0	0	0	0	0	0	0	0	0.13	0	21216.9	186	0	TPP_enzyme_M	1e-08
FOXG_15075	0	3.51	0	0	0	0	0	0	0	0	0	0	0	0.322	4	6843.15	60	1	-	-
FOXG_16887	0	3.51	0	0	0	0	0	0	0	0	0	0	0	0.203	0	25604.1	226	0	-	-
FOXG_07441	0	3.51	0	0	0	0	0	0	0	0	0	0	0	0.103	0	22941.7	203	2	-	-
FOXG_13833	0	3.51	0	0	0	0	0	0	0	0	0	0	0	0.154	0	12048.7	109	3	-	-
FOXG_13751	16.67	16.39	1	0	0	0	0	0	0	0	0	0	0	0.105	0	50635.7	449	7	Zn_clus	0.00021
FOXG_15898	16	19.35	1	0	0	0	0	0	0	0	0	0	0	0.117	0	35577.8	310	4	-	-
FOXG_12445	17.39	13.33	1	0	0	0	0	0	0	0	0	0	0	0.161	0	32201.3	288	5	Myosin_tail_1	0.00028
FOXG_04766	0	3.51	0	0	0	0	0	0	0	0	0	0	0	0.125	0	12646.5	109	4	-	-
FOXG_10611	0	3.51	0	0	0	0	0	0	0	0	0	0	0	0.353	0	16399.9	149	1	DUF2732	0.17
FOXG_05418	0	3.51	0	0	0	0	0	0	0	0	0	0	0	0.104	0	30484.6	280	6	-	-
FOXG_08881	9.52	6.9	0.5	0	0	0	0	0	0	0	0	0	0	0.161	7	49498.6	443	10	Na_Ca_ex	3.7e-06
FOXG_16022	0	10.17	0	0	0	0	0	0	0	0	0	0	0	0.112	0	49088.5	436	4	-	-
FOXG_09741	0	3.51	0	0	0	0	0	0	0	0	0	0	0	0.103	0	4861.71	41	0	FAD_binding_3	0.086
FOXG_10962	0	3.51	0	0	0	0	0	0	0	0	0	0	0	0.127	0	3882.62	33	1	-	-
FOXG_08281	9.52	6.9	0.5	0	0	0	0	0	0	0	0	0	0	0.105	0	128166	1148	23	-	-
FOXG_17676	0	3.51	0	0	0	0	0	0	0	0	0	0	0	0.144	0	25587.7	224	5	-	-
FOXG_16444	0	3.51	0	0	0	0	0	0	0	0	0	0	0	0.138	2	5885.81	51	0	-	-
FOXG_13664	9.09	10.17	0.5	0	0	0	0	0	0	0	0	0	0	0.101	0	52373.2	454	7	-	-
FOXG_14466	0	3.51	0	0	0	0	0	0	0	0	0	0	0	0.102	0	56127.4	503	6	-	-
FOXG_16982	0	3.51	0	0	0	0	0	0	0	0	0	0	0	0.138	0	69476.4	615	11	Peptidase_S8	4.2e-11
FOXG_02549	9.09	10.17	0.5	0	0	0	0	0	0	0	0	0	0	0.856	27	46166.2	445	7	Endotoxin_C	0.13
FOXG_07242	17.39	13.33	1	0	0	0	0	0	0	0	0	0	0	0.13	0	11173.5	99	2	-	-
FOXG_16030	0	3.51	0	0	0	0	0	0	0	0	0	0	0	0.111	0	17004.4	152	3	-	-
FOXG_12603	0	3.51	0	0	0	0	0	0	0	0	0	0	0	0.103	0	9550.03	85	0	-	-
FOXG_05732	0	3.51	0	0	0	0	0	0	0	0	0	0	0	0.12	0	12742.5	115	0	-	-
FOXG_07183	9.52	6.9	0.5	0	0	0	0	0	0	0	0	0	0	0.12	0	16811.1	149	2	HLH	3.1e-05
FOXG_00991	0	3.51	0	0	0	0	0	0	0	0	0	0	0	0.152	0	35546	312	9	Fungal_trans	0.00018
FOXG_16093	0	6.9	0	0	0	0	0	0	0	0	0	0	0	0.141	0	55281.2	495	8	PIF1	1.3e-07
FOXG_08667	0	3.51	0	0	0	0	0	0	0	0	0	0	0	0.119	0	24234.6	210	3	-	-
FOXG_02516	0	3.51	0	0	0	0	0	0	0	0	0	0	0	0.256	2	10468.2	92	0	DUF3358	0.0015
FOXG_03292	9.52	6.9	0.5	0	0	0	0	0	0	0	0	0	0	0.103	0	53499.9	480	3	-	-
FOXG_08685	0	3.51	0	0	0	0	0	0	0	0	0	0	0	0.114	0	13744.6	123	5	-	-
FOXG_09938	18.18	10.17	1	0	0	0	0	0	0	0	0	0	0	0.119	0	23984.2	211	10	GATA	4.2e-14
FOXG_06403	0	3.51	0	0	0	0	0	0	0	0	0	0	0	0.301	6	7907.3	69	0	RTA1	0.11
FOXG_01991	0	3.51	0	0	0	0	0	0	0	0	0	0	0	0.146	0	6602.79	61	2	-	-
FOXG_17247	0	3.51	0	0	0	0	0	0	0	0	0	0	0	0.112	0	40920.5	370	2	-	-
FOXG_14333	0	3.51	0	0	0	0	0	0	0	0	0	0	0	0.112	0	28257.2	249	2	-	-
FOXG_07272	0	3.51	0	0	0	0	0	0	0	0	0	0	0	0.112	0	13827	116	3	-	-
FOXG_15561	0	3.51	0	0	0	0	0	0	0	0	0	0	0	0.167	7	11456.1	105	1	-	-
FOXG_02923	0	3.51	0	0	0	0	0	0	0	0	0	0	0	0.21	2	11325.2	101	2	GST_N_3	8.9e-11
FOXG_14845	0	6.9	0	0	0	0	0	0	0	0	0	0	0	0.108	0	26826.1	233	2	Ku_PK_bind	0.23
FOXG_13147	0	3.51	0	0	0	0	0	0	0	0	0	0	0	0.112	0	20546	184	1	CagX	0.12
FOXG_16261	0	10.17	0	0	0	0	0	0	0	0	0	0	0	0.406	0	16390.5	150	2	Vezatin	0.59
FOXG_13275	17.39	13.33	1	0	0	0	0	0	0	0	0	0	0	0.582	26	14508.1	139	8	-	-
FOXG_15446	9.52	6.9	0	0	0	0	0	0	1	0	0	0	0	0.104	2	22410.9	199	2	DUF572	0.11
FOXG_16510	29.63	21.88	1	0	0	0	1	0	0	0.5	0	0	0	0.138	1	44134.2	386	9	-	-
FOXG_07856	0	3.51	0	0	0	0	0	0	0	0	0	0	0	0.14	0	18059.5	156	11	-	-
FOXG_00889	0	3.51	0	0	0	0	0	0	0	0	0	0	0	0.205	0	29234.4	253	0	DUF3450	4.9e-05
FOXG_07287	0	3.51	0	0	0	0	0	0	0	0	0	0	0	0.148	0	24397	218	4	HLH	0.00062
FOXG_08744	0	3.51	0	0	0	0	0	0	0	0	0	0	0	0.103	0	17914.5	156	3	K_oxygenase	0.00079
FOXG_06931	0	3.51	0	0	0	0	0	0	0	0	0	0	0	0.151	0	15303.1	136	7	-	-
FOXG_13698	0	3.51	0	0	0	0	0	0	0	0	0	0	0	0.281	8	20579.1	184	2	-	-
FOXG_05593	0	3.51	0	0	0	0	0	0	0	0	0	0	0	0.104	0	13459.1	119	0	-	-
FOXG_09560	0	3.51	0	0	0	0	0	0	0	0	0	0	0	0.106	0	12142.8	107	2	-	-
FOXG_07199	9.09	10.17	0.5	0	0	0	0	0	0	0	0	0	0	0.125	0	36206.5	316	7	-	-
FOXG_02719	0	3.51	0	0	0	0	0	0	0	0	0	0	0	0.77	21	15413.2	142	6	-	-
FOXG_07284	0	3.51	0	0	0	0	0	0	0	0	0	0	0	0.102	0	22896.7	206	2	BicD	0.00059
FOXG_04759	0	3.51	0	0	0	0	0	0	0	0	0	0	0	0.124	3	11025.5	101	4	Abhydrolase_3	1.2e-10
FOXG_04818	0	6.9	0	0	0	0	0	0	0	0	0	0	0	0.104	0	41359.9	370	5	DUF4141	2.5
FOXG_13093	0	3.51	0	0	0	0	0	0	0	0	0	0	0	0.135	0	8368.55	70	2	-	-
FOXG_10405	16	19.35	1	0	0	0	0	0	0	0	0	0	0	0.496	15	26418	246	10	-	-
FOXG_15975	0	3.51	0	0	0	0	0	0	0	0	0	0	0	0.103	0	39599.2	347	3	DUF869	0.0014
FOXG_05571	0	3.51	0	0	0	0	0	0	0	0	0	0	0	0.099	0	38400.4	337	7	-	-
FOXG_08271	18.18	10.17	1	0	0	0	0	0	0	0	0	0	0	0.146	0	58840.9	506	6	-	-
FOXG_13352	0	3.51	0	0	0	0	0	0	0	0	0	0	0	0.11	0	37401.7	335	5	-	-
FOXG_09655	0	3.51	0	0	0	0	0	0	0	0	0	0	0	0.142	0	36471.8	322	9	-	-
FOXG_10224	0	3.51	0	0	0	0	0	0	0	0	0	0	0	0.107	0	14905.3	137	2	Med3	0.0067
FOXG_14456	0	3.51	0	0	0	0	0	0	0	0	0	0	0	0.104	0	8277.22	78	1	-	-
FOXG_10065	0	3.51	0	0	0	0	0	0	0	0	0	0	0	0.12	0	16709.1	144	2	-	-
FOXG_06497	0	3.51	0	0	0	0	0	0	0	0	0	0	0	0.107	0	4312.93	36	0	-	-
FOXG_14222	9.09	10.17	0	0	0	0	0	0	0	0.5	0	0	0	0.121	0	148672	1286	20	PIF1	2.3e-27
FOXG_16263	0	3.51	0	0	0	0	0	0	0	0	0	0	0	0.381	12	19685.5	180	8	-	-
FOXG_05475	0	3.51	0	0	0	0	0	0	0	0	0	0	0	0.413	4	10948.6	99	0	-	-
FOXG_14482	0	3.51	0	0	0	0	0	0	0	0	0	0	0	0.114	0	20917.1	184	3	Thi4	0.17
FOXG_06866	9.52	6.9	0.5	0	0	0	0	0	0	0	0	0	0	0.102	0	31405.2	282	6	HLH	0.0001
FOXG_09010	0	3.51	0	0	0	0	0	0	0	0	0	0	0	0.105	0	18664.9	167	2	GAS	0.0024
FOXG_12606	0	3.51	0	0	0	0	0	0	0	0	0	0	0	0.103	0	16089.2	138	2	-	-
FOXG_08614	0	3.51	0	0	0	0	0	0	0	0	0	0	0	0.116	0	9500.63	85	0	Svf1	2.4e-05
FOXG_07337	0	6.9	0	0	0	0	0	0	0	0	0	0	0	0.106	0	80666.1	709	7	Dimer_Tnp_hAT	8e-05
FOXG_10603	0	3.51	0	0	0	0	0	0	0	0	0	0	0	0.139	0	14568.7	128	2	-	-
FOXG_04504	0	3.51	0	0	0	0	0	0	0	0	0	0	0	0.101	0	41345.6	376	10	-	-
FOXG_07307	0	3.51	0	0	0	0	0	0	0	0	0	0	0	0.099	0	19756.2	176	3	HLH	0.0001
FOXG_00649	0	6.9	0	0	0	0	0	0	0	0	0	0	0	0.105	0	22660.9	197	5	-	-
FOXG_12745	0	3.51	0	0	0	0	0	0	0	0	0	0	0	0.111	0	84820.9	768	5	-	-
FOXG_01049	0	3.51	0	0	0	0	0	0	0	0	0	0	0	0.109	0	11813.9	107	5	-	-
FOXG_14067	0	3.51	0	0	0	0	0	0	0	0	0	0	0	0.101	0	14258.2	128	4	-	-
FOXG_12474	0	3.51	0	0	0	0	0	0	0	0	0	0	0	0.135	0	14558.8	134	2	-	-
FOXG_05120	0	3.51	0	0	0	0	0	0	0	0	0	0	0	0.153	0	5235.87	49	0	Amino_oxidase	0.0057
FOXG_09678	29.63	21.88	1	0	0	1	0	0.142857	0	0	0	0	0	0.103	0	28016.9	247	0	SRR1	0.00011
FOXG_16573	0	3.51	0	0	0	0	0	0	0	0	0	0	0	0.106	0	41357.8	366	3	-	-
FOXG_14750	0	6.9	0	0	0	0	0	0	0	0	0	0	0	0.158	0	27347.8	245	8	Solute_trans_a	2.4e-12
FOXG_16115	0	3.51	0	0	0	0	0	0	0	0	0	0	0	0.381	12	19685.5	180	8	-	-
FOXG_16193	17.39	13.33	0	0	0	0	0	0	0	0.5	0	1	0	0.137	0	82492.3	726	10	Dimer_Tnp_hAT	1.3e-18
FOXG_13923	0	3.51	0	0	0	0	0	0	0	0	0	0	0	0.191	0	16869.8	148	3	-	-
FOXG_06920	0	3.51	0	0	0	0	0	0	0	0	0	0	0	0.067	3	6299.98	59	0	-	-
FOXG_00411	0	3.51	0	0	0	0	0	0	0	0	0	0	0	0.113	2	12683.2	116	7	-	-
FOXG_11565	9.52	6.9	0.5	0	0	0	0	0	0	0	0	0	0	0.29	3	12920	113	2	-	-
FOXG_15837	0	3.51	0	0	0	0	0	0	0	0	0	0	0	0.315	0	25931.5	236	4	Pyr_redox	3.6e-19
FOXG_15560	0	3.51	0	0	0	0	0	0	0	0	0	0	0	0.153	0	10259.9	90	0	-	-
FOXG_07295	0	3.51	0	0	0	0	0	0	0	0	0	0	0	0.13	0	131189	1142	31	Pneumo_matrix	0.15
FOXG_11297	0	3.51	0	0	0	0	0	0	0	0	0	0	0	0.112	0	29522.4	263	3	-	-
FOXG_05990	17.39	13.33	1	0	0	0	0	0	0	0	0	0	0	0.112	0	25533.6	230	2	DUF2157	0.12
FOXG_06618	0	3.51	0	0	0	0	0	0	0	0	0	0	0	0.575	7	19804.6	185	3	-	-
FOXG_09216	0	3.51	0	0	0	0	0	0	0	0	0	0	0	0.123	9	12276.2	113	2	Pox_A14	0.01
FOXG_10815	0	3.51	0	0	0	0	0	0	0	0	0	0	0	0.203	0	6453.57	55	1	DUF3701	0.073
FOXG_08809	0	3.51	0	0	0	0	0	0	0	0	0	0	0	0.198	0	9930.32	90	2	Acetyltransf_1	4.5e-05
FOXG_00853	0	3.51	0	0	0	0	0	0	0	0	0	0	0	0.086	0	11348.1	104	3	-	-
FOXG_08312	0	3.51	0	0	0	0	0	0	0	0	0	0	0	0.115	0	15884	142	6	-	-
FOXG_10025	0	3.51	0	0	0	0	0	0	0	0	0	0	0	0.108	0	9666.01	82	0	DUF4160	0.051
FOXG_11007	0	3.51	0	0	0	0	0	0	0	0	0	0	0	0.132	0	19505.5	177	2	Sporozoite_P67	0.034
FOXG_04404	18.18	10.17	1	0	0	0	0	0	0	0	0	0	0	0.1	0	15205.7	131	0	-	-
FOXG_07397	0	3.51	0	0	0	0	0	0	0	0	0	0	0	0.106	0	12522.5	112	5	-	-
FOXG_08208	0	3.51	0	0	0	0	0	0	0	0	0	0	0	0.103	0	23339.8	209	1	-	-
FOXG_04334	0	3.51	0	0	0	0	0	0	0	0	0	0	0	0.104	0	18165.6	165	3	Glycolipid_bind	0.045
FOXG_15905	0	3.51	0	0	0	0	0	0	0	0	0	0	0	0.148	0	13923.8	127	2	Abhydrolase_6	0.0042
FOXG_14022	0	3.51	0	0	0	0	0	0	0	0	0	0	0	0.102	0	19297.8	168	1	NESP55	0.00094
FOXG_14764	0	3.51	0	0	0	0	0	0	0	0	0	0	0	0.122	0	18614.3	164	3	-	-
FOXG_15142	0	3.51	0	0	0	0	0	0	0	0	0	0	0	0.287	7	14462	137	1	SCAMP	0.065
FOXG_14334	0	3.51	0	0	0	0	0	0	0	0	0	0	0	0.262	5	19521.1	184	4	-	-
FOXG_05784	17.39	13.33	1	0	0	0	0	0	0	0	0	0	0	0.889	12	10877.4	99	6	-	-
FOXG_06765	0	3.51	0	0	0	0	0	0	0	0	0	0	0	0.107	0	4312.93	36	0	-	-
FOXG_16752	9.09	10.17	0	0	0	0	0	0	0	0	0	0	1	0.117	0	60108	545	9	FRQ	3.5e-157
FOXG_10186	0	3.51	0	0	0	0	0	0	0	0	0	0	0	0.741	25	23114	210	0	Trypsin_2	0.18
FOXG_15705	0	3.51	0	0	0	0	0	0	0	0	0	0	0	0.11	0	30392.7	265	1	-	-
FOXG_02718	0	6.9	0	0	0	0	0	0	0	0	0	0	0	0.114	0	161779	1456	14	-	-
FOXG_05783	0	6.9	0	0	0	0	0	0	0	0	0	0	0	0.134	0	214220	1882	32	Helitron_like_N	1.4e-41
FOXG_05409	0	3.51	0	0	0	0	0	0	0	0	0	0	0	0.286	0	12615.1	111	5	-	-
FOXG_13392	0	3.51	0	0	0	0	0	0	0	0	0	0	0	0.14	0	22830.6	195	6	Crust_neurohorm	0.41
FOXG_15583	0	3.51	0	0	0	0	0	0	0	0	0	0	0	0.254	0	43759.8	404	8	-	-
FOXG_14408	0	3.51	0	0	0	0	0	0	0	0	0	0	0	0.12	2	13195.4	124	5	-	-
FOXG_15729	0	3.51	0	0	0	0	0	0	0	0	0	0	0	0.137	0	14673.4	128	0	FAD_binding_3	1.1e-08
FOXG_12408	18.18	10.17	1	0	0	0	0	0	0	0	0	0	0	0.715	25	48910.9	466	14	-	-
FOXG_15994	0	3.51	0	0	0	0	0	0	0	0	0	0	0	0.171	0	12356.3	111	5	-	-
FOXG_14494	0	3.51	0	0	0	0	0	0	0	0	0	0	0	0.136	0	17877.3	159	0	-	-
FOXG_03956	0	3.51	0	0	0	0	0	0	0	0	0	0	0	0.111	0	8965.16	76	3	-	-
FOXG_05244	18.18	10.17	1	0	0	0	0	0	0	0	0	0	0	0.127	0	70870.3	643	8	-	-
FOXG_04559	0	3.51	0	0	0	0	0	0	0	0	0	0	0	0.462	0	17928.2	153	3	-	-
FOXG_07497	0	3.51	0	0	0	0	0	0	0	0	0	0	0	0.145	0	21891.6	182	4	HET	0.00092
FOXG_07969	0	3.51	0	0	0	0	0	0	0	0	0	0	0	0.1	0	36140.2	332	0	-	-
FOXG_17572	0	3.51	0	0	0	0	0	0	0	0	0	0	0	0.564	25	15580.3	151	3	-	-
FOXG_02973	16.67	16.39	1	0	0	0	0	0	0	0	0	0	0	0.113	0	54105.6	484	4	Spc7	0.0033
FOXG_10410	9.52	6.9	0.5	0	0	0	0	0	0	0	0	0	0	0.103	0	64513.6	580	7	AAT	8.1e-27
FOXG_09596	0	3.51	0	0	0	0	0	0	0	0	0	0	0	0.117	0	57603.7	504	10	-	-
FOXG_11760	0	3.51	0	0	0	0	0	0	0	0	0	0	0	0.102	0	15647.9	140	0	Fungal_trans	0.0054
FOXG_03953	0	3.51	0	0	0	0	0	0	0	0	0	0	0	0.212	9	27215.8	240	2	DNA_pol_lambd_f	0.02
FOXG_05848	0	3.51	0	0	0	0	0	0	0	0	0	0	0	0.103	0	11876.3	105	5	DUF1615	0.041
FOXG_14181	0	3.51	0	0	0	0	0	0	0	0	0	0	0	0.22	0	32805.1	295	8	-	-
FOXG_14371	0	3.51	0	0	0	0	0	0	0	0	0	0	0	0.176	0	15890.4	141	3	DUF2722	6.2e-05
FOXG_08850	9.52	6.9	0.5	0	0	0	0	0	0	0	0	0	0	0.89	16	12891.7	117	3	-	-
FOXG_06193	0	6.9	0	0	0	0	0	0	0	0	0	0	0	0.1	0	19418.2	164	2	-	-
FOXG_09642	0	3.51	0	0	0	0	0	0	0	0	0	0	0	0.354	0	11869	103	3	-	-
FOXG_15649	0	3.51	0	0	0	0	0	0	0	0	0	0	0	0.187	0	4789.5	43	1	-	-
FOXG_00275	0	3.51	0	0	0	0	0	0	0	0	0	0	0	0.168	9	10430	95	0	-	-
FOXG_13368	9.52	6.9	0	0	0	1	0	0	0	0	0	0	0	0.127	0	27237.2	239	2	-	-
FOXG_06192	0	3.51	0	0	0	0	0	0	0	0	0	0	0	0.108	0	19972.5	179	2	-	-
FOXG_05858	9.52	6.9	0.5	0	0	0	0	0	0	0	0	0	0	0.125	0	12977.4	115	7	-	-
FOXG_11428	0	3.51	0	0	0	0	0	0	0	0	0	0	0	0.43	23	23424.8	225	1	SRA1	0.13
FOXG_14160	0	3.51	0	0	0	0	0	0	0	0	0	0	0	0.125	0	12389.9	114	0	-	-
FOXG_04051	18.18	10.17	1	0	0	0	0	0	0	0	0	0	0	0.207	14	13191.3	121	4	Miro	0.024
FOXG_16508	0	3.51	0	0	0	0	0	0	0	0	0	0	0	0.1	0	32208.7	298	2	DUF3433	1.7e-14
FOXG_17548	0	3.51	0	0	0	0	0	0	0	0	0	0	0	0.283	0	11653.6	107	1	-	-
FOXG_11508	17.39	13.33	1	0	0	0	0	0	0	0	0	0	0	0.122	0	54164.9	487	0	DUF1510	0.66
FOXG_16437	18.18	10.17	1	0	0	0	0	0	0	0	0	0	0	0.106	0	28741.2	261	5	-	-
FOXG_17655	0	3.51	0	0	0	0	0	0	0	0	0	0	0	0.122	5	38110.3	351	5	COesterase	1e-23
FOXG_17117	16.67	16.39	1	0	0	0	0	0	0	0	0	0	0	0.154	0	48622.8	429	10	-	-
FOXG_09003	0	3.51	0	0	0	0	0	0	0	0	0	0	0	0.126	0	12021.7	107	3	DUF2312	0.0038
FOXG_11314	9.52	6.9	0.5	0	0	0	0	0	0	0	0	0	0	0.157	1	39326.4	351	8	SET	7.6e-08
FOXG_06108	0	3.51	0	0	0	0	0	0	0	0	0	0	0	0.101	0	14931.2	133	3	-	-
FOXG_16020	18.18	10.17	1	0	0	0	0	0	0	0	0	0	0	0.108	0	59733.7	534	6	Cast	0.056
FOXG_12723	0	3.51	0	0	0	0	0	0	0	0	0	0	0	0.147	12	3606.24	33	0	-	-
FOXG_02485	0	3.51	0	0	0	0	0	0	0	0	0	0	0	0.11	0	10928.4	104	0	Big_1	0.002
FOXG_17626	23.08	19.05	1	0	0	0	1	0	0	0	0	0	0	0.276	10	14153.4	128	1	-	-
FOXG_13035	18.18	10.17	1	0	0	0	0	0	0	0	0	0	0	0.119	0	46521.1	424	0	-	-
FOXG_05260	0	3.51	0	0	0	0	0	0	0	0	0	0	0	0.105	0	17397.8	155	1	Formyl_trans_C	2.5e-05
FOXG_16521	18.18	10.17	1	0	0	0	0	0	0	0	0	0	0	0.77	23	31613.5	295	0	HisKA	0.18
FOXG_17120	0	3.51	0	0	0	0	0	0	0	0	0	0	0	0.103	0	7732.7	67	0	-	-
FOXG_10567	0	3.51	0	0	0	0	0	0	0	0	0	0	0	0.1	0	7081.61	61	0	-	-
FOXG_08723	0	6.9	0	0	0	0	0	0	0	0	0	0	0	0.115	0	62303.8	551	9	-	-
FOXG_11761	0	3.51	0	0	0	0	0	0	0	0	0	0	0	0.113	0	18327.2	164	2	-	-
FOXG_06268	18.18	10.17	1	0	0	0	0	0	0	0	0	0	0	0.229	0	91872.8	832	4	-	-
FOXG_05681	0	3.51	0	0	0	0	0	0	0	0	0	0	0	0.291	0	27004.1	238	5	-	-
FOXG_10527	0	6.9	0	0	0	0	0	0	0	0	0	0	0	0.107	0	22042	203	0	-	-
FOXG_11331	18.18	10.17	1	0	0	0	0	0	0	0	0	0	0	0.1	0	36336.8	332	4	-	-
FOXG_12234	0	3.51	0	0	0	0	0	0	0	0	0	0	0	0.107	0	26932.7	244	1	PLDc_2	0.0055
FOXG_07710	0	3.51	0	0	0	0	0	0	0	0	0	0	0	0.351	8	25049.5	229	2	Sugar_tr	3.3e-27
FOXG_15785	0	3.51	0	0	0	0	0	0	0	0	0	0	0	0.223	4	7653.68	70	1	-	-
FOXG_14814	0	3.51	0	0	0	0	0	0	0	0	0	0	0	0.097	0	24258.2	213	4	-	-
FOXG_00402	17.39	13.33	1	0	0	0	0	0	0	0	0	0	0	0.101	0	33673.4	305	9	-	-
FOXG_16827	18.18	10.17	1	0	0	0	0	0	0	0	0	0	0	0.14	0	43645.2	380	6	-	-
FOXG_06067	9.52	6.9	0.5	0	0	0	0	0	0	0	0	0	0	0.103	0	90620.5	836	6	Abhydrolase_6	9.5e-14
FOXG_09033	0	3.51	0	0	0	0	0	0	0	0	0	0	0	0.218	1	15270.8	130	1	-	-
FOXG_17268	0	3.51	0	0	0	0	0	0	0	0	0	0	0	0.168	0	15613.3	134	7	-	-
FOXG_04736	0	3.51	0	0	0	0	0	0	0	0	0	0	0	0.118	0	18557.1	165	2	-	-
FOXG_10244	0	3.51	0	0	0	0	0	0	0	0	0	0	0	0.136	0	26457.1	238	3	-	-
FOXG_07225	0	3.51	0	0	0	0	0	0	0	0	0	0	0	0.222	0	7964.37	67	2	HET	0.011
FOXG_02715	9.52	6.9	0.5	0	0	0	0	0	0	0	0	0	0	0.102	0	53794.9	474	10	fn1	0.33
FOXG_14304	0	6.9	0	0	0	0	0	0	0	0	0	0	0	0.108	0	7750.74	67	2	p450	7.5e-10
FOXG_12451	0	3.51	0	0	0	0	0	0	0	0	0	0	0	0.248	4	4760.48	43	2	-	-
FOXG_16336	0	3.51	0	0	0	0	0	0	0	0	0	0	0	0.138	0	7193.12	60	0	DDE_Tnp_1_7	0.066
FOXG_05824	18.18	10.17	1	0	0	0	0	0	0	0	0	0	0	0.107	0	27810.7	250	2	Cytotoxic	0.066
FOXG_09521	0	3.51	0	0	0	0	0	0	0	0	0	0	0	0.131	0	18549.7	167	0	-	-
FOXG_17125	0	3.51	0	0	0	0	0	0	0	0	0	0	0	0.061	0	22608.7	193	8	-	-
FOXG_13042	0	3.51	0	0	0	0	0	0	0	0	0	0	0	0.132	0	40002.5	362	6	EppA_BapA	0.18
FOXG_10127	0	3.51	0	0	0	0	0	0	0	0	0	0	0	0.111	0	12689.5	112	0	Ank_4	0.0034
FOXG_15515	0	3.51	0	0	0	0	0	0	0	0	0	0	0	0.055	0	25390.2	228	1	-	-
FOXG_15888	0	3.51	0	0	0	0	0	0	0	0	0	0	0	0.1	0	5001.73	45	1	-	-
FOXG_03686	0	3.51	0	0	0	0	0	0	0	0	0	0	0	0.055	0	16557.6	150	0	-	-
FOXG_14048	0	3.51	0	0	0	0	0	0	0	0	0	0	0	0.1	0	16054.2	145	2	-	-
FOXG_06614	0	3.51	0	0	0	0	0	0	0	0	0	0	0	0.106	0	17264.4	150	4	-	-
FOXG_06867	0	3.51	0	0	0	0	0	0	0	0	0	0	0	0.114	0	5576.42	49	1	-	-
FOXG_06908	0	3.51	0	0	0	0	0	0	0	0	0	0	0	0.133	0	59079.6	549	6	-	-
FOXG_04920	0	3.51	0	0	0	0	0	0	0	0	0	0	0	0.125	0	18923.7	167	0	-	-
FOXG_07132	0	3.51	0	0	0	0	0	0	0	0	0	0	0	0.77	0	24975.1	225	5	-	-
FOXG_05651	0	3.51	0	0	0	0	0	0	0	0	0	0	0	0.11	0	26637.7	241	2	Homeobox_KN	3.1e-15
FOXG_05569	0	3.51	0	0	0	0	0	0	0	0	0	0	0	0.105	0	48319.9	428	3	-	-
FOXG_17611	18.18	10.17	0.5	0	0	0	0	0	0	0.5	0	0	0	0.105	0	19352.7	175	6	Zn_clus	9.5e-05
FOXG_08890	0	3.51	0	0	0	0	0	0	0	0	0	0	0	0.14	0	15436.8	143	9	-	-
FOXG_15005	0	3.51	0	0	0	0	0	0	0	0	0	0	0	0.104	0	39088.7	343	4	Dimer_Tnp_hAT	6e-13
FOXG_16479	0	3.51	0	0	0	0	0	0	0	0	0	0	0	0.102	0	18220.9	161	0	Phyto_Pns9_10	0.27
FOXG_14242	0	3.51	0	0	0	0	0	0	0	0	0	0	0	0.11	0	24987.7	226	2	-	-
FOXG_14138	0	3.51	0	0	0	0	0	0	0	0	0	0	0	0.125	0	8137.1	72	1	Phe_ZIP	0.53
FOXG_10972	0	3.51	0	0	0	0	0	0	0	0	0	0	0	0.113	0	45253.4	403	6	HET	1.5e-26
FOXG_14755	0	3.51	0	0	0	0	0	0	0	0	0	0	0	0.101	0	10649.4	99	0	-	-
FOXG_13535	0	3.51	0	0	0	0	0	0	0	0	0	0	0	0.179	16	5893	55	3	-	-
FOXG_09001	0	6.9	0	0	0	0	0	0	0	0	0	0	0	0.111	0	47113.6	441	9	-	-
FOXG_17077	0	3.51	0	0	0	0	0	0	0	0	0	0	0	0.114	0	33841.6	299	4	Saf-Nte_pilin	0.26
FOXG_06964	0	3.51	0	0	0	0	0	0	0	0	0	0	0	0.164	0	8578.88	79	1	FAD_binding_3	0.00016
FOXG_15128	17.39	13.33	1	0	0	0	0	0	0	0	0	0	0	0.103	0	29510.6	265	0	-	-
FOXG_01634	0	3.51	0	0	0	0	0	0	0	0	0	0	0	0.103	0	43044.7	377	4	CENP-I	3e-30
FOXG_03189	0	3.51	0	0	0	0	0	0	0	0	0	0	0	0.574	19	15783.2	142	2	DUF1515	0.02
FOXG_08283	0	3.51	0	0	0	0	0	0	0	0	0	0	0	0.107	0	11240.7	104	3	-	-
FOXG_01649	0	3.51	0	0	0	0	0	0	0	0	0	0	0	0.108	0	15123.5	135	1	-	-
FOXG_17464	0	3.51	0	0	0	0	0	0	0	0	0	0	0	0.303	2	16315.1	145	4	-	-
FOXG_10963	0	3.51	0	0	0	0	0	0	0	0	0	0	0	0.136	0	36935.6	328	4	-	-
FOXG_07130	0	3.51	0	0	0	0	0	0	0	0	0	0	0	0.099	0	19811.3	175	1	HLH	1e-07
FOXG_16889	0	6.9	0	0	0	0	0	0	0	0	0	0	0	0.098	0	26970	234	3	CorA	7.4
FOXG_01387	0	6.9	0	0	0	0	0	0	0	0	0	0	0	0.107	0	27783	240	0	SnoaL_2	7.8e-07
FOXG_12546	0	3.51	0	0	0	0	0	0	0	0	0	0	0	0.133	0	16199.1	146	3	-	-
FOXG_14726	0	3.51	0	0	0	0	0	0	0	0	0	0	0	0.196	0	13778.8	126	5	-	-
FOXG_07271	0	3.51	0	0	0	0	0	0	0	0	0	0	0	0.101	0	31226.3	274	6	SF-assemblin	0.027
FOXG_02783	0	3.51	0	0	0	0	0	0	0	0	0	0	0	0.129	0	14828.3	132	2	-	-
FOXG_17311	0	6.9	0	0	0	0	0	0	0	0	0	0	0	0.106	0	52698.4	462	6	-	-
FOXG_02925	0	3.51	0	0	0	0	0	0	0	0	0	0	0	0.105	0	24023.9	208	1	-	-
FOXG_05850	0	3.51	0	0	0	0	0	0	0	0	0	0	0	0.147	0	21943.5	197	4	-	-
FOXG_00002	0	3.51	0	0	0	0	0	0	0	0	0	0	0	0.224	0	28277.1	271	0	-	-
FOXG_15224	0	6.9	0	0	0	0	0	0	0	0	0	0	0	0.19	0	24298.5	221	5	7TMR-DISM_7TM	2.4
FOXG_14621	0	3.51	0	0	0	0	0	0	0	0	0	0	0	0.1	0	16081.5	150	6	-	-
FOXG_15306	0	3.51	0	0	0	0	0	0	0	0	0	0	0	0.328	1	18710	164	2	-	-
FOXG_13155	17.39	13.33	1	0	0	0	0	0	0	0	0	0	0	0.109	0	39969.4	362	5	Fungal_trans_2	2.6e-05
FOXG_01277	0	3.51	0	0	0	0	0	0	0	0	0	0	0	0.119	0	24633.8	204	2	-	-
FOXG_14399	0	3.51	0	0	0	0	0	0	0	0	0	0	0	0.144	0	12278.3	101	3	-	-
FOXG_07117	0	3.51	0	0	0	0	0	0	0	0	0	0	0	0.113	0	26563.4	233	4	-	-
FOXG_02652	0	3.51	0	0	0	0	0	0	0	0	0	0	0	0.1	0	5832.5	51	0	DUF4208	0.047
FOXG_14722	0	3.51	0	0	0	0	0	0	0	0	0	0	0	0.097	0	34599.5	304	3	-	-
FOXG_00969	0	3.51	0	0	0	0	0	0	0	0	0	0	0	0.172	0	11472.1	102	3	-	-
FOXG_06131	0	3.51	0	0	0	0	0	0	0	0	0	0	0	0.105	0	46212.1	416	1	-	-
FOXG_04261	0	3.51	0	0	0	0	0	0	0	0	0	0	0	0.118	0	52478.7	467	9	F-box-like	0.029
FOXG_09828	0	3.51	0	0	0	0	0	0	0	0	0	0	0	0.052	0	7288.04	63	0	-	-
FOXG_13606	0	3.51	0	0	0	0	0	0	0	0	0	0	0	0.105	0	12823.4	112	5	-	-
FOXG_16216	0	3.51	0	0	0	0	0	0	0	0	0	0	0	0.103	0	15472.3	142	3	HLH	3.5e-05
FOXG_14918	0	3.51	0	0	0	0	0	0	0	0	0	0	0	0.128	0	16669.7	147	3	LigB	0.079
FOXG_07327	0	3.51	0	0	0	0	0	0	0	0	0	0	0	0.107	0	4312.93	36	0	-	-
FOXG_14911	0	6.9	0	0	0	0	0	0	0	0	0	0	0	0.107	0	25399.8	222	2	-	-
FOXG_00992	0	3.51	0	0	0	0	0	0	0	0	0	0	0	0.273	2	9107.9	79	2	-	-
FOXG_00810	0	3.51	0	0	0	0	0	0	0	0	0	0	0	0.119	0	23149.1	209	1	V-SNARE_C	0.012
FOXG_17265	0	3.51	0	0	0	0	0	0	0	0	0	0	0	0.131	0	14965.2	138	2	-	-
FOXG_11402	0	3.51	0	0	0	0	0	0	0	0	0	0	0	0.051	0	15421.6	140	7	-	-
FOXG_07352	0	3.51	0	0	0	0	0	0	0	0	0	0	0	0.105	0	5441.16	50	2	-	-
FOXG_07308	0	3.51	0	0	0	0	0	0	0	0	0	0	0	0.139	0	51748.9	448	8	-	-
FOXG_02788	0	3.51	0	0	0	0	0	0	0	0	0	0	0	0.113	0	14596.9	123	1	-	-
FOXG_16274	0	3.51	0	0	0	0	0	0	0	0	0	0	0	0.17	0	41435.1	366	3	TSC22	0.25
FOXG_13710	0	3.51	0	0	0	0	0	0	0	0	0	0	0	0.174	0	17721.7	159	6	-	-
FOXG_06862	0	3.51	0	0	0	0	0	0	0	0	0	0	0	0.103	0	36392.5	315	2	HTH_Tnp_Tc5	2.6e-08
FOXG_16102	0	6.9	0	0	0	0	0	0	0	0	0	0	0	0.227	0	17514.5	157	2	DUF3043	0.016
FOXG_08591	0	3.51	0	0	0	0	0	0	0	0	0	0	0	0.199	0	18050.4	154	0	DNA_primase_lrg	0.0047
FOXG_14096	0	3.51	0	0	0	0	0	0	0	0	0	0	0	0.101	0	13189	118	0	STAT2_C	0.083
FOXG_09650	0	3.51	0	0	0	0	0	0	0	0	0	0	0	0.106	0	30769.4	273	3	Mito_fiss_reg	0.094
FOXG_02569	9.52	6.9	0.5	0	0	0	0	0	0	0	0	0	0	0.099	0	26581.8	237	1	-	-
FOXG_16477	18.18	10.17	1	0	0	0	0	0	0	0	0	0	0	0.11	0	62533.9	552	0	-	-
FOXG_11143	0	6.9	0	0	0	0	0	0	0	0	0	0	0	0.117	0	14570.7	126	2	-	-
FOXG_15081	0	3.51	0	0	0	0	0	0	0	0	0	0	0	0.144	0	12278.3	101	3	-	-
FOXG_16947	0	3.51	0	0	0	0	0	0	0	0	0	0	0	0.224	0	50738.8	445	9	-	-
FOXG_00119	0	3.51	0	0	0	0	0	0	0	0	0	0	0	0.184	0	28339.6	254	2	-	-
FOXG_14170	0	3.51	0	0	0	0	0	0	0	0	0	0	0	0.106	0	12307	108	3	DUF3414	0.04
FOXG_11637	9.52	6.9	0.5	0	0	0	0	0	0	0	0	0	0	0.104	0	17790.1	154	4	DUF1655	0.21
FOXG_13718	0	3.51	0	0	0	0	0	0	0	0	0	0	0	0.11	0	17943.5	153	4	DDE_3	0.019
FOXG_08392	0	6.9	0	0	0	0	0	0	0	0	0	0	0	0.141	0	26603.7	229	2	Fungal_trans	0.069
FOXG_09415	0	3.51	0	0	0	0	0	0	0	0	0	0	0	0.778	11	15158.6	134	1	Filament_head	0.023
FOXG_14458	0	3.51	0	0	0	0	0	0	0	0	0	0	0	0.131	3	11302.1	103	1	Git3_C	8.1e-05
FOXG_13776	9.09	10.17	0.5	0	0	0	0	0	0	0	0	0	0	0.111	0	49111.8	425	5	-	-
FOXG_07617	0	3.51	0	0	0	0	0	0	0	0	0	0	0	0.119	0	25664.4	233	0	-	-
FOXG_11990	0	3.51	0	0	0	0	0	0	0	0	0	0	0	0.588	18	12983.8	126	6	-	-
FOXG_13709	9.09	10.17	0	0	0	0	1	0	0	0	0	0	0	0.136	0	10161.7	90	0	Fungal_trans_2	2.8e-12
FOXG_15991	0	3.51	0	0	0	0	0	0	0	0	0	0	0	0.111	0	5216	44	0	ADH_zinc_N_2	0.0002
FOXG_03087	0	3.51	0	0	0	0	0	0	0	0	0	0	0	0.316	0	20148.3	178	3	-	-
FOXG_05577	0	3.51	0	0	0	0	0	0	0	0	0	0	0	0.123	0	26577.7	235	4	Fungal_trans_2	0.00077
FOXG_02526	0	3.51	0	0	0	0	0	0	0	0	0	0	0	0.192	6	15620.7	138	1	-	-
FOXG_06079	0	3.51	0	0	0	0	0	0	0	0	0	0	0	0.241	0	10016.8	95	0	-	-
FOXG_16652	9.09	10.17	0	1	0	0	0	0	0	0	0	0	0	0.105	0	152070	1355	16	-	-
FOXG_14801	9.52	6.9	0.5	0	0	0	0	0	0	0	0	0	0	0.101	1	48389.1	454	29	PAN_4	1.4
FOXG_03350	0	3.51	0	0	0	0	0	0	0	0	0	0	0	0.104	0	20733.7	188	0	Wzz	0.026
FOXG_05851	9.52	6.9	0.5	0	0	0	0	0	0	0	0	0	0	0.124	0	14114.4	122	2	DUF3986	0.18
FOXG_01992	0	3.51	0	0	0	0	0	0	0	0	0	0	0	0.067	0	16175.6	145	1	-	-
FOXG_15316	0	3.51	0	0	0	0	0	0	0	0	0	0	0	0.101	1	26487.5	224	4	COesterase	0.0021
FOXG_12652	0	3.51	0	0	0	0	0	0	0	0	0	0	0	0.169	0	14772.9	131	0	-	-
FOXG_11039	18.18	10.17	1	0	0	0	0	0	0	0	0	0	0	0.104	0	26050.9	222	3	-	-
FOXG_06072	0	3.51	0	0	0	0	0	0	0	0	0	0	0	0.105	0	12683.1	115	1	HTH_15	0.025
FOXG_13454	0	3.51	0	0	0	0	0	0	0	0	0	0	0	0.098	0	43244	385	5	YliH	0.14
FOXG_06876	0	3.51	0	0	0	0	0	0	0	0	0	0	0	0.211	0	42845.1	377	5	Dimer_Tnp_hAT	3.7e-11
FOXG_06490	0	3.51	0	0	0	0	0	0	0	0	0	0	0	0.404	0	19292.1	165	2	-	-
FOXG_16360	0	3.51	0	0	0	0	0	0	0	0	0	0	0	0.404	0	19292.1	165	2	-	-
FOXG_00277	9.52	6.9	0.5	0	0	0	0	0	0	0	0	0	0	0.773	20	68308.3	624	0	Glyco_hydro_18	5.5e-42
FOXG_14166	0	3.51	0	0	0	0	0	0	0	0	0	0	0	0.101	0	12893.4	114	1	Saccharop_dh_N	0.019
FOXG_10893	0	3.51	0	0	0	0	0	0	0	0	0	0	0	0.142	0	26243	237	5	Fungal_trans_2	1.8e-08
FOXG_08215	0	6.9	0	0	0	0	0	0	0	0	0	0	0	0.116	0	57114.3	518	2	-	-
FOXG_15766	0	3.51	0	0	0	0	0	0	0	0	0	0	0	0.1	0	24239.9	215	3	-	-
FOXG_12040	0	3.51	0	0	0	0	0	0	0	0	0	0	0	0.124	3	14437.5	127	2	-	-
FOXG_13985	0	3.51	0	0	0	0	0	0	0	0	0	0	0	0.103	0	16089.2	138	2	-	-
FOXG_03634	0	3.51	0	0	0	0	0	0	0	0	0	0	0	0.118	0	20425.5	182	1	-	-
FOXG_09240	0	3.51	0	0	0	0	0	0	0	0	0	0	0	0.273	16	5122.79	48	0	-	-
FOXG_14370	0	3.51	0	0	0	0	0	0	0	0	0	0	0	0.103	0	38810.6	345	8	NACHT	5.7e-09
FOXG_10187	0	3.51	0	0	0	0	0	0	0	0	0	0	0	0.48	0	6941	62	0	AAA	0.0018
FOXG_07571	0	3.51	0	0	0	0	0	0	0	0	0	0	0	0.1	4	16224.6	153	1	-	-
FOXG_14132	0	3.51	0	0	0	0	0	0	0	0	0	0	0	0.13	0	33007.2	293	6	zf-C2H2_4	0.007
FOXG_10583	0	3.51	0	0	0	0	0	0	0	0	0	0	0	0.119	0	19546.3	181	1	DUF3039	0.12
FOXG_17463	0	3.51	0	0	0	0	0	0	0	0	0	0	0	0.113	0	15680	140	3	-	-
FOXG_15786	0	3.51	0	0	0	0	0	0	0	0	0	0	0	0.101	3	41446.4	373	6	Glyco_hydro_43	8.1e-22
FOXG_03857	0	3.51	0	0	0	0	0	0	0	0	0	0	0	0.104	0	17304.2	163	1	-	-
FOXG_06678	0	10.17	0	0	0	0	0	0	0	0	0	0	0	0.131	0	77897.1	687	10	MULE	4e-07
FOXG_00091	0	3.51	0	0	0	0	0	0	0	0	0	0	0	0.145	0	15008.8	142	0	-	-
FOXG_13159	0	3.51	0	0	0	0	0	0	0	0	0	0	0	0.109	1	12924.5	112	7	-	-
FOXG_14055	0	3.51	0	0	0	0	0	0	0	0	0	0	0	0.149	0	45934.2	412	11	Patatin	3.4e-07
FOXG_16519	0	3.51	0	0	0	0	0	0	0	0	0	0	0	0.108	4	36418.7	329	7	-	-
FOXG_11166	0	3.51	0	0	0	0	0	0	0	0	0	0	0	0.156	0	4722.52	42	1	-	-
FOXG_08933	0	3.51	0	0	0	0	0	0	0	0	0	0	0	0.111	0	40836.3	364	11	-	-
FOXG_14367	0	3.51	0	0	0	0	0	0	0	0	0	0	0	0.115	0	5546.49	50	0	-	-
FOXG_16042	0	3.51	0	0	0	0	0	0	0	0	0	0	0	0.108	0	12351.2	107	2	Prefoldin	0.076
FOXG_06625	9.52	6.9	0.5	0	0	0	0	0	0	0	0	0	0	0.111	0	200044	1772	24	WD40	3.5e-13
FOXG_14205	0	3.51	0	0	0	0	0	0	0	0	0	0	0	0.215	0	33607.4	303	3	Methyltransf_11	0.00036
FOXG_10908	0	3.51	0	0	0	0	0	0	0	0	0	0	0	0.309	0	28792.9	255	9	-	-
FOXG_01727	0	3.51	0	0	0	0	0	0	0	0	0	0	0	0.106	0	14774.7	139	3	CbiC	0.094
FOXG_12351	0	3.51	0	0	0	0	0	0	0	0	0	0	0	0.24	0	8554.18	72	1	-	-
FOXG_11723	0	3.51	0	0	0	0	0	0	0	0	0	0	0	0.116	0	12104.2	110	0	ApbA_C	1.6e-20
FOXG_09990	0	3.51	0	0	0	0	0	0	0	0	0	0	0	0.099	0	17008.4	152	3	Rtt106	0.068
FOXG_15336	7.69	19.05	0.5	0	0	0	0	0	0	0	0	0	0	0.144	0	15266.2	142	4	-	-
FOXG_05665	0	3.51	0	0	0	0	0	0	0	0	0	0	0	0.291	20	29845.1	280	2	Rax2	7.4e-05
FOXG_08775	0	3.51	0	0	0	0	0	0	0	0	0	0	0	0.109	0	16700.4	153	4	-	-
FOXG_08790	0	3.51	0	0	0	0	0	0	0	0	0	0	0	0.114	0	15325.3	135	0	-	-
FOXG_09709	0	3.51	0	0	0	0	0	0	0	0	0	0	0	0.111	0	16146.4	139	4	-	-
FOXG_06152	0	6.9	0	0	0	0	0	0	0	0	0	0	0	0.115	0	26596.2	230	0	DUF3584	0.00031
FOXG_17766	9.09	10.17	0.5	0	0	0	0	0	0	0	0	0	0	0.122	0	88187.5	806	2	-	-
FOXG_12626	0	3.51	0	0	0	0	0	0	0	0	0	0	0	0.103	0	12263.9	108	1	-	-
FOXG_16262	0	3.51	0	0	0	0	0	0	0	0	0	0	0	0.106	0	17458.7	152	2	SKIP_SNW	0.19
FOXG_16683	0	3.51	0	0	0	0	0	0	0	0	0	0	0	0.11	0	23429.7	212	4	Aminotran_3	1.5e-18
FOXG_06868	0	3.51	0	0	0	0	0	0	0	0	0	0	0	0.156	0	43073.8	394	3	HLH	2.2e-12
FOXG_06775	0	6.9	0	0	0	0	0	0	0	0	0	0	0	0.106	0	84905	746	10	Dimer_Tnp_hAT	8.5e-05
FOXG_07488	0	3.51	0	0	0	0	0	0	0	0	0	0	0	0.101	0	28780.6	262	2	-	-
FOXG_04282	0	3.51	0	0	0	0	0	0	0	0	0	0	0	0.105	0	13163.6	126	4	-	-
FOXG_11238	0	3.51	0	0	0	0	0	0	0	0	0	0	0	0.102	0	13607.4	122	3	-	-
FOXG_13964	0	3.51	0	0	0	0	0	0	0	0	0	0	0	0.107	0	11650.9	99	5	GAGA	0.022
FOXG_06652	0	3.51	0	0	0	0	0	0	0	0	0	0	0	0.24	2	32537.7	289	7	-	-
FOXG_15925	0	3.51	0	0	0	0	0	0	0	0	0	0	0	0.1	0	19846	171	1	DUF3140	0.0017
FOXG_15350	0	3.51	0	0	0	0	0	0	0	0	0	0	0	0.067	6	28058.2	250	1	-	-
FOXG_11619	17.39	13.33	1	0	0	0	0	0	0	0	0	0	0	0.13	0	33685.3	305	1	HLH	1.6e-12
FOXG_02701	16	16.13	1	0	0	0	0	0	0	0	0	0	0	0.128	0	56029	509	7	RecO_C	0.34
FOXG_13169	0	3.51	0	0	0	0	0	0	0	0	0	0	0	0.107	0	29000.4	257	4	AAA_16	0.0016
FOXG_09358	0	3.51	0	0	0	0	0	0	0	0	0	0	0	0.111	4	14394.5	134	0	RP-C_C	0.066
FOXG_00533	0	3.51	0	0	0	0	0	0	0	0	0	0	0	0.103	6	10927	104	2	-	-
FOXG_16234	18.18	10.17	1	0	0	0	0	0	0	0	0	0	0	0.101	0	26180.5	233	8	bZIP_1	3.4e-08
FOXG_11852	0	3.51	0	0	0	0	0	0	0	0	0	0	0	0.169	0	15276.5	136	3	-	-
FOXG_01051	0	3.51	0	0	0	0	0	0	0	0	0	0	0	0.347	0	2336	20	1	-	-
FOXG_12704	0	3.51	0	0	0	0	0	0	0	0	0	0	0	0.103	0	49944.8	436	14	-	-
FOXG_15169	0	3.51	0	0	0	0	0	0	0	0	0	0	0	0.099	0	24259.1	219	4	HLH	1.2e-07
FOXG_12348	16.67	16.39	1	0	0	0	0	0	0	0	0	0	0	0.315	3	17115.9	162	3	DUF4267	5e-26
FOXG_06498	0	6.9	0	0	0	0	0	0	0	0	0	0	0	0.183	2	19157.7	171	2	-	-
FOXG_14787	0	3.51	0	0	0	0	0	0	0	0	0	0	0	0.125	0	23935.3	218	1	AATase	0.0037
FOXG_13567	0	3.51	0	0	0	0	0	0	0	0	0	0	0	0.703	18	23209.9	222	6	-	-
FOXG_04938	0	3.51	0	0	0	0	0	0	0	0	0	0	0	0.099	1	17552.9	147	1	Med18	1e-14
FOXG_16911	0	6.9	0	0	0	0	0	0	0	0	0	0	0	0.174	0	23970.4	208	3	-	-
FOXG_13559	0	3.51	0	0	0	0	0	0	0	0	0	0	0	0.104	0	17614.8	146	3	-	-
FOXG_08722	0	6.9	0	0	0	0	0	0	0	0	0	0	0	0.716	6	25063.7	230	4	-	-
FOXG_00937	0	3.51	0	0	0	0	0	0	0	0	0	0	0	0.11	0	12756.9	109	2	-	-
FOXG_11099	0	3.51	0	0	0	0	0	0	0	0	0	0	0	0.103	0	16957.1	150	0	-	-
FOXG_10450	0	3.51	0	0	0	0	0	0	0	0	0	0	0	0.134	0	14233.6	124	4	-	-
FOXG_07811	9.52	6.9	0	0	0	1	0	0	0	0	0	0	0	0.269	14	9999.21	93	2	adh_short	0.0016
FOXG_16219	0	3.51	0	0	0	0	0	0	0	0	0	0	0	0.234	0	45138.6	398	6	-	-
FOXG_07044	0	3.51	0	0	0	0	0	0	0	0	0	0	0	0.135	5	21362.4	189	6	-	-
FOXG_02721	0	3.51	0	0	0	0	0	0	0	0	0	0	0	0.337	10	14918.4	135	1	NMT	0.12
FOXG_04034	0	3.51	0	0	0	0	0	0	0	0	0	0	0	0.203	0	76483.8	677	7	DUF3883	0.0022
FOXG_07184	0	3.51	0	0	0	0	0	0	0	0	0	0	0	0.166	2	30804.4	288	1	DUF3659	6.2e-10
FOXG_13520	0	6.9	0	0	0	0	0	0	0	0	0	0	0	0.935	9	57032	514	11	Peptidase_MA_2	0.018
FOXG_17010	0	6.9	0	0	0	0	0	0	0	0	0	0	0	0.111	0	50682.9	443	4	-	-
FOXG_08929	0	3.51	0	0	0	0	0	0	0	0	0	0	0	0.104	0	21911.5	194	11	Zn_clus	1.3e-09
FOXG_06296	0	3.51	0	0	0	0	0	0	0	0	0	0	0	0.126	0	15531.3	139	1	-	-
FOXG_12889	0	3.51	0	0	0	0	0	0	0	0	0	0	0	0.271	11	15732.4	144	2	-	-
FOXG_14269	0	3.51	0	0	0	0	0	0	0	0	0	0	0	0.102	0	45160.6	397	8	Viral_helicase1	3.6e-06
FOXG_07537	0	3.51	0	0	0	0	0	0	0	0	0	0	0	0.114	0	36321.4	316	9	-	-
FOXG_07371	0	3.51	0	0	0	0	0	0	0	0	0	0	0	0.306	24	12940.1	129	2	-	-
FOXG_06958	0	3.51	0	0	0	0	0	0	0	0	0	0	0	0.193	7	8508.7	80	0	Ldh_1_N	5.7e-07
FOXG_16984	0	3.51	0	0	0	0	0	0	0	0	0	0	0	0.101	1	14095.3	128	6	zf-C3HC4	0.0023
FOXG_08802	0	3.51	0	0	0	0	0	0	0	0	0	0	0	0.135	0	35302.2	306	9	DUF164	0.18
FOXG_04982	0	3.51	0	0	0	0	0	0	0	0	0	0	0	0.103	0	7757.44	73	0	-	-
FOXG_07548	0	3.51	0	0	0	0	0	0	0	0	0	0	0	0.101	0	10924.4	103	1	-	-
FOXG_16625	0	3.51	0	0	0	0	0	0	0	0	0	0	0	0.14	0	15891.9	141	3	PLU-1	0.019
FOXG_00639	0	3.51	0	0	0	0	0	0	0	0	0	0	0	0.112	0	28573.2	247	1	Cluap1	0.0038
FOXG_13963	0	3.51	0	0	0	0	0	0	0	0	0	0	0	0.104	0	13271.5	118	2	Matrilin_ccoil	0.045
FOXG_11856	0	6.9	0	0	0	0	0	0	0	0	0	0	0	0.165	0	16011	146	5	-	-
FOXG_06624	0	3.51	0	0	0	0	0	0	0	0	0	0	0	0.091	0	5124.19	44	1	-	-
FOXG_17249	0	3.51	0	0	0	0	0	0	0	0	0	0	0	0.474	6	14116.4	127	2	-	-
FOXG_04832	0	3.51	0	0	0	0	0	0	0	0	0	0	0	0.151	0	18353.9	160	2	p450	4.5e-09
FOXG_04097	0	3.51	0	0	0	0	0	0	0	0	0	0	0	0.105	0	5998.46	55	0	DUF963	0.025
FOXG_14507	25	16.39	0	0	0	1	0	0.142857	0	0.5	0	0	0	0.892	19	21542.6	199	11	PHF5	1.2
FOXG_14719	0	3.51	0	0	0	0	0	0	0	0	0	0	0	0.134	0	13135.6	115	4	Arc	0.25
FOXG_16077	0	3.51	0	0	0	0	0	0	0	0	0	0	0	0.104	0	39377.7	347	6	Peptidase_C48	1.5e-07
FOXG_04777	0	3.51	0	0	0	0	0	0	0	0	0	0	0	0.239	0	22851.5	204	4	Lar_restr_allev	0.11
FOXG_16757	0	3.51	0	0	0	0	0	0	0	0	0	0	0	0.116	0	11181.8	100	1	-	-
FOXG_13135	0	3.51	0	0	0	0	0	0	0	0	0	0	0	0.107	0	33147.3	291	3	-	-
FOXG_12093	0	3.51	0	0	0	0	0	0	0	0	0	0	0	0.15	0	12043.9	107	2	-	-
FOXG_11490	33.33	16.39	0.5	0	0	0	0	0.428571	0	0	0	0	0	0.249	0	58791.1	514	16	Chitin_synth_2	1.8e-09
FOXG_17524	0	3.51	0	0	0	0	0	0	0	0	0	0	0	0.803	24	20216.5	187	3	-	-
FOXG_09145	9.09	10.17	0.5	0	0	0	0	0	0	0	0	0	0	0.128	0	11734.1	104	2	DUF1040	0.09
FOXG_13317	0	3.51	0	0	0	0	0	0	0	0	0	0	0	0.104	0	40972.3	371	4	HET	1.4e-20
FOXG_15498	0	3.51	0	0	0	0	0	0	0	0	0	0	0	0.198	2	11913.7	109	5	-	-
FOXG_02236	0	6.9	0	0	0	0	0	0	0	0	0	0	0	0.12	0	18911.3	173	9	Zn_clus	6.9e-10
FOXG_16179	0	3.51	0	0	0	0	0	0	0	0	0	0	0	0.159	0	7052.82	62	0	-	-
FOXG_01917	0	3.51	0	0	0	0	0	0	0	0	0	0	0	0.12	0	15387	137	1	-	-
FOXG_16500	17.39	13.33	1	0	0	0	0	0	0	0	0	0	0	0.141	7	18769.6	178	4	-	-
FOXG_00640	17.39	13.33	1	0	0	0	0	0	0	0	0	0	0	0.343	13	56376.1	533	3	-	-
FOXG_12438	0	3.51	0	0	0	0	0	0	0	0	0	0	0	0.101	0	98149.7	853	3	-	-
FOXG_09004	0	3.51	0	0	0	0	0	0	0	0	0	0	0	0.108	0	20525	178	4	-	-
FOXG_03063	0	3.51	0	0	0	0	0	0	0	0	0	0	0	0.117	0	26680.1	241	3	-	-
FOXG_15952	0	3.51	0	0	0	0	0	0	0	0	0	0	0	0.218	0	21848.9	193	5	Fungal_trans_2	0.072
FOXG_09101	0	3.51	0	0	0	0	0	0	0	0	0	0	0	0.124	0	26310.2	234	6	Ank_2	0.023
FOXG_08263	9.09	10.17	0.5	0	0	0	0	0	0	0	0	0	0	0.052	0	42117.3	385	0	Prominin	0.022
FOXG_12097	0	3.51	0	0	0	0	0	0	0	0	0	0	0	0.11	0	11742.6	100	2	-	-
FOXG_08004	0	3.51	0	0	0	0	0	0	0	0	0	0	0	0.124	0	19154.8	170	3	UFD1	1.5e-30
FOXG_09013	0	3.51	0	0	0	0	0	0	0	0	0	0	0	0.125	0	16955.3	155	1	DUF1380	0.063
FOXG_03395	0	3.51	0	0	0	0	0	0	0	0	0	0	0	0.114	0	2638.01	22	0	-	-
FOXG_02943	0	3.51	0	0	0	0	0	0	0	0	0	0	0	0.1	0	21046.2	185	2	DUF908	0.037
FOXG_16273	0	3.51	0	0	0	0	0	0	0	0	0	0	0	0.106	0	74130.2	660	10	DUF2497	0.088
FOXG_01358	0	3.51	0	0	0	0	0	0	0	0	0	0	0	0.158	0	77876.5	694	17	Ank	0.58
FOXG_02548	9.52	6.9	0.5	0	0	0	0	0	0	0	0	0	0	0.152	23	23060.4	208	13	PAN_4	0.0012
FOXG_07208	0	3.51	0	0	0	0	0	0	0	0	0	0	0	0.575	7	19804.6	185	3	-	-
FOXG_07328	0	3.51	0	0	0	0	0	0	0	0	0	0	0	0.098	0	23551.7	213	1	HLH	0.024
FOXG_16059	0	3.51	0	0	0	0	0	0	0	0	0	0	0	0.1	0	62086.2	574	4	-	-
FOXG_01055	0	3.51	0	0	0	0	0	0	0	0	0	0	0	0.122	0	25566	219	4	DUF2072	0.03
FOXG_17045	0	3.51	0	0	0	0	0	0	0	0	0	0	0	0.1	0	15460.4	135	2	AKNA	0.017
FOXG_14093	9.52	6.9	0.5	0	0	0	0	0	0	0	0	0	0	0.112	0	32654	288	4	DUF4200	0.05
FOXG_07662	0	3.51	0	0	0	0	0	0	0	0	0	0	0	0.12	0	16696.9	156	1	-	-
FOXG_14880	0	6.9	0	0	0	0	0	0	0	0	0	0	0	0.109	0	53778.1	497	6	-	-
FOXG_04903	0	3.51	0	0	0	0	0	0	0	0	0	0	0	0.099	0	13879.7	122	3	-	-
FOXG_16641	0	3.51	0	0	0	0	0	0	0	0	0	0	0	0.112	0	20860.4	192	3	-	-
FOXG_05923	0	3.51	0	0	0	0	0	0	0	0	0	0	0	0.1	2	17076.5	157	1	ALIX_LYPXL_bnd	0.1
FOXG_05743	0	3.51	0	0	0	0	0	0	0	0	0	0	0	0.123	0	14784.2	132	1	-	-
FOXG_15948	0	3.51	0	0	0	0	0	0	0	0	0	0	0	0.58	6	6367.2	57	1	Sugar_tr	0.00043
FOXG_00716	0	3.51	0	0	0	0	0	0	0	0	0	0	0	0.101	1	25144.9	227	2	SpoIIIAH	0.039
FOXG_03695	0	3.51	0	0	0	0	0	0	0	0	0	0	0	0.109	0	25733.2	228	3	-	-
FOXG_04383	0	3.51	0	0	0	0	0	0	0	0	0	0	0	0.106	0	21090.5	181	4	-	-
FOXG_09587	0	3.51	0	0	0	0	0	0	0	0	0	0	0	0.187	0	12958.7	115	3	-	-
FOXG_06663	0	3.51	0	0	0	0	0	0	0	0	0	0	0	0.107	0	13751.1	124	0	-	-
FOXG_06128	18.18	10.17	1	0	0	0	0	0	0	0	0	0	0	0.859	20	119604	1188	0	-	-
FOXG_10741	0	3.51	0	0	0	0	0	0	0	0	0	0	0	0.349	0	11860.7	105	1	-	-
FOXG_14034	0	3.51	0	0	0	0	0	0	0	0	0	0	0	0.104	0	43116.4	373	8	zf-C2H2_4	0.0083
FOXG_17591	0	3.51	0	0	0	0	0	0	0	0	0	0	0	0.145	0	23350.1	211	1	Fungal_trans_2	0.14
FOXG_16327	0	3.51	0	0	0	0	0	0	0	0	0	0	0	0.118	0	56142	493	8	Pkinase	6.3e-20
FOXG_08975	0	3.51	0	0	0	0	0	0	0	0	0	0	0	0.133	0	15655.3	137	0	Homeobox_KN	9.8e-14
FOXG_01285	0	3.51	0	0	0	0	0	0	0	0	0	0	0	0.145	0	50614.4	443	3	-	-
FOXG_02977	0	3.51	0	0	0	0	0	0	0	0	0	0	0	0.235	2	11777.5	105	3	-	-
FOXG_01954	0	3.51	0	0	0	0	0	0	0	0	0	0	0	0.323	9	14817.2	135	5	-	-
FOXG_10686	0	3.51	0	0	0	0	0	0	0	0	0	0	0	0.165	0	24832.6	218	1	-	-
FOXG_12490	0	3.51	0	0	0	0	0	0	0	0	0	0	0	0.112	0	24576.9	216	0	VASP_tetra	0.04
FOXG_03454	18.18	10.17	1	0	0	0	0	0	0	0	0	0	0	0.111	0	19440.1	168	11	DUF2318	0.12
FOXG_03942	0	3.51	0	0	0	0	0	0	0	0	0	0	0	0.294	0	7054.35	67	2	MFS_1	0.00097
FOXG_14051	0	3.51	0	0	0	0	0	0	0	0	0	0	0	0.098	0	21083.2	181	6	NapB	0.031
FOXG_04391	0	3.51	0	0	0	0	0	0	0	0	0	0	0	0.108	0	9899.16	85	1	DUF1886	0.01
FOXG_10056	0	3.51	0	0	0	0	0	0	0	0	0	0	0	0.109	0	23378.3	208	1	-	-
FOXG_15967	0	3.51	0	0	0	0	0	0	0	0	0	0	0	0.121	0	15579.9	132	3	Chromo	0.28
FOXG_00861	0	3.51	0	0	0	0	0	0	0	0	0	0	0	0.103	0	11031.9	105	1	-	-
FOXG_09002	0	3.51	0	0	0	0	0	0	0	0	0	0	0	0.106	0	29907.8	267	4	-	-
FOXG_07504	0	3.51	0	0	0	0	0	0	0	0	0	0	0	0.114	0	19113.1	173	0	-	-
FOXG_14056	0	3.51	0	0	0	0	0	0	0	0	0	0	0	0.1	0	14469.4	135	2	-	-
FOXG_08370	9.52	6.9	0.5	0	0	0	0	0	0	0	0	0	0	0.168	0	37163.7	340	9	Pput2613-deam	0.17
FOXG_09360	0	3.51	0	0	0	0	0	0	0	0	0	0	0	0.155	8	12318.1	109	7	Cyd_oper_YbgE	0.15
FOXG_09328	0	6.9	0	0	0	0	0	0	0	0	0	0	0	0.243	2	23569.6	210	0	-	-
FOXG_16243	0	10.17	0	0	0	0	0	0	0	0	0	0	0	0.151	0	54430	476	11	MULE	1.2e-16
FOXG_07245	0	10.17	0	0	0	0	0	0	0	0	0	0	0	0.131	0	77897.1	687	10	MULE	4e-07
FOXG_14315	0	3.51	0	0	0	0	0	0	0	0	0	0	0	0.697	13	11159.8	101	6	-	-
FOXG_10493	0	3.51	0	0	0	0	0	0	0	0	0	0	0	0.101	3	5077.63	45	0	-	-
FOXG_08366	0	3.51	0	0	0	0	0	0	0	0	0	0	0	0.102	0	13128.3	125	1	-	-
FOXG_04065	0	3.51	0	0	0	0	0	0	0	0	0	0	0	0.107	0	13959.7	118	0	DUF3425	0.011
FOXG_09953	9.52	6.9	0.5	0	0	0	0	0	0	0	0	0	0	0.658	1	25465.9	224	5	-	-
FOXG_15743	9.52	6.9	0.5	0	0	0	0	0	0	0	0	0	0	0.112	1	30641.1	275	4	-	-
FOXG_04040	18.18	10.17	1	0	0	0	0	0	0	0	0	0	0	0.184	25	94410.4	997	57	Stig1	0.00047
FOXG_12962	0	3.51	0	0	0	0	0	0	0	0	0	0	0	0.123	0	18753.3	174	4	NmrA	8.4e-07
FOXG_14167	17.39	13.33	1	0	0	0	0	0	0	0	0	0	0	0.101	0	40809.8	356	7	-	-
FOXG_12401	0	3.51	0	0	0	0	0	0	0	0	0	0	0	0.143	0	13562.2	123	2	-	-
FOXG_15708	0	3.51	0	0	0	0	0	0	0	0	0	0	0	0.114	0	334451	2952	52	Helitron_like_N	9.7e-42
FOXG_06227	18.18	10.17	1	0	0	0	0	0	0	0	0	0	0	0.125	0	12883.4	114	4	-	-
FOXG_06611	0	3.51	0	0	0	0	0	0	0	0	0	0	0	0.345	0	13235.8	122	4	-	-
FOXG_12455	0	6.9	0	0	0	0	0	0	0	0	0	0	0	0.114	0	31297.9	278	6	DisA-linker	0.073
FOXG_05062	0	3.51	0	0	0	0	0	0	0	0	0	0	0	0.104	0	15929	140	5	-	-
FOXG_10775	0	13.33	0	0	0	0	0	0	0	0	0	0	0	0.057	0	35897	310	6	-	-
FOXG_05900	0	3.51	0	0	0	0	0	0	0	0	0	0	0	0.12	0	7744.83	69	2	-	-
FOXG_11738	18.18	10.17	1	0	0	0	0	0	0	0	0	0	0	0.868	21	28096	261	3	CBM_4_9	0.0057
FOXG_06636	0	3.51	0	0	0	0	0	0	0	0	0	0	0	0.1	0	23541.8	203	3	Mating_N	9.8
FOXG_07298	0	3.51	0	0	0	0	0	0	0	0	0	0	0	0.183	2	13289.1	123	7	-	-
FOXG_07097	0	3.51	0	0	0	0	0	0	0	0	0	0	0	0.172	0	16587.3	151	3	-	-
FOXG_12570	0	3.51	0	0	0	0	0	0	0	0	0	0	0	0.111	0	28878.8	266	5	-	-
FOXG_14766	0	3.51	0	0	0	0	0	0	0	0	0	0	0	0.103	0	13656.7	115	4	ATP-synt_G	2.1
FOXG_15500	0	3.51	0	0	0	0	0	0	0	0	0	0	0	0.129	5	29853.4	271	1	FAD_binding_8	3.3e-07
FOXG_07203	0	3.51	0	0	0	0	0	0	0	0	0	0	0	0.091	0	5124.19	44	1	-	-
FOXG_06806	0	10.17	0	0	0	0	0	0	0	0	0	0	0	0.125	0	32695.2	291	5	-	-
FOXG_10055	0	3.51	0	0	0	0	0	0	0	0	0	0	0	0.1	0	15906.6	141	1	-	-
FOXG_15108	17.39	13.33	1	0	0	0	0	0	0	0	0	0	0	0.148	0	37513.1	343	2	HLH	5.7e-10
FOXG_17278	0	6.9	0	0	0	0	0	0	0	0	0	0	0	0.142	0	197833	1763	19	-	-
FOXG_10146	0	3.51	0	0	0	0	0	0	0	0	0	0	0	0.118	0	18938.3	171	2	PLA1	0.0052
FOXG_04648	9.52	6.9	0.5	0	0	0	0	0	0	0	0	0	0	0.103	0	35876.8	321	6	bZIP_1	1.6e-09
FOXG_05573	0	3.51	0	0	0	0	0	0	0	0	0	0	0	0.101	0	76270.4	689	11	APH	1.5e-05
FOXG_02517	0	3.51	0	0	0	0	0	0	0	0	0	0	0	0.116	0	11505.3	103	3	Peptidase_M1	3.6e-10
FOXG_14343	0	3.51	0	0	0	0	0	0	0	0	0	0	0	0.27	2	9987.71	88	1	-	-
FOXG_01395	0	3.51	0	0	0	0	0	0	0	0	0	0	0	0.402	10	11900.7	105	3	TPR_2	0.15
FOXG_11182	0	6.9	0	0	0	0	0	0	0	0	0	0	0	0.103	0	31033.1	294	2	Glyco_transf_28	2.4e-15
FOXG_15591	0	3.51	0	0	0	0	0	0	0	0	0	0	0	0.106	0	72500.8	647	5	-	-
FOXG_15545	0	10.17	0	0	0	0	0	0	0	0	0	0	0	0.236	0	19138.9	170	4	-	-
FOXG_13161	0	3.51	0	0	0	0	0	0	0	0	0	0	0	0.113	0	14612.3	121	1	Phenol_Hydrox	0.08
FOXG_13868	0	3.51	0	0	0	0	0	0	0	0	0	0	0	0.285	0	14339.3	123	3	Clathrin	0.0002
FOXG_12553	0	3.51	0	0	0	0	0	0	0	0	0	0	0	0.102	0	4188.78	37	1	-	-
FOXG_07930	0	3.51	0	0	0	0	0	0	0	0	0	0	0	0.103	0	13908.6	124	2	-	-
FOXG_15246	0	3.51	0	0	0	0	0	0	0	0	0	0	0	0.167	16	44703.3	413	5	VWA_2	9.4e-09
FOXG_03317	9.52	6.9	0.5	0	0	0	0	0	0	0	0	0	0	0.104	0	20050.1	179	2	-	-
FOXG_10144	0	3.51	0	0	0	0	0	0	0	0	0	0	0	0.103	3	15398.4	144	6	-	-
FOXG_12543	0	3.51	0	0	0	0	0	0	0	0	0	0	0	0.165	0	36145.3	325	3	-	-
FOXG_06599	0	6.9	0	0	0	0	0	0	0	0	0	0	0	0.118	0	15301	141	3	Sugar_tr	5e-05
FOXG_16610	0	3.51	0	0	0	0	0	0	0	0	0	0	0	0.111	0	90711.2	817	5	-	-
FOXG_15928	0	3.51	0	0	0	0	0	0	0	0	0	0	0	0.099	0	35983	326	0	Glyco_hydro_2_N	2e-06
FOXG_04664	0	3.51	0	0	0	0	0	0	0	0	0	0	0	0.136	0	6761.89	57	0	Glyco_trans_2_3	0.0013
FOXG_02235	0	3.51	0	0	0	0	0	0	0	0	0	0	0	0.207	0	14292	129	1	-	-
FOXG_06422	0	3.51	0	0	0	0	0	0	0	0	0	0	0	0.109	0	46282.4	419	4	-	-
FOXG_12332	9.52	6.9	0	0	0	0	1	0	0	0	0	0	0	0.228	0	17483.4	155	3	-	-
FOXG_17048	0	3.51	0	0	0	0	0	0	0	0	0	0	0	0.104	0	13271.5	118	2	Matrilin_ccoil	0.045
FOXG_15053	0	3.51	0	0	0	0	0	0	0	0	0	0	0	0.14	0	22463.9	204	4	-	-
FOXG_15559	8.33	16.39	0	0	0	0	0	0.142857	0	0	0	0	0	0.139	0	95338.1	842	17	DUF3505	1.3e-09
FOXG_15572	9.52	6.9	0	0	0	0	1	0	0	0	0	0	0	0.194	0	8851.19	76	0	Nitroreductase	0.012
FOXG_00930	0	3.51	0	0	0	0	0	0	0	0	0	0	0	0.127	0	15172.4	137	3	-	-
FOXG_03528	0	3.51	0	0	0	0	0	0	0	0	0	0	0	0.104	0	28895.5	250	2	Sec7	0.012
FOXG_04802	17.39	13.33	1	0	0	0	0	0	0	0	0	0	0	0.374	24	73325.4	718	30	-	-
FOXG_16005	0	3.51	0	0	0	0	0	0	0	0	0	0	0	0.383	9	15572.8	139	3	-	-
FOXG_03455	9.52	6.9	0.5	0	0	0	0	0	0	0	0	0	0	0.136	4	9509.4	86	0	Tetraspannin	0.016
FOXG_11635	17.39	13.33	1	0	0	0	0	0	0	0	0	0	0	0.111	0	59005.8	525	11	-	-
FOXG_07152	0	3.51	0	0	0	0	0	0	0	0	0	0	0	0.127	0	12777.4	111	0	HLH	0.002
FOXG_03602	0	3.51	0	0	0	0	0	0	0	0	0	0	0	0.317	9	12738.2	115	2	-	-
FOXG_03504	0	3.51	0	0	0	0	0	0	0	0	0	0	0	0.266	0	11453.5	100	4	-	-
FOXG_09056	0	3.51	0	0	0	0	0	0	0	0	0	0	0	0.223	0	14962.1	133	2	-	-
FOXG_06780	0	3.51	0	0	0	0	0	0	0	0	0	0	0	0.105	0	19063.1	167	6	MFS_1	0.0025
FOXG_08737	0	16.39	0	0	0	0	0	0	0	0	0	0	0	0.378	11	40481.3	365	8	Fungal_trans_2	8.5e-06
FOXG_04371	0	3.51	0	0	0	0	0	0	0	0	0	0	0	0.217	0	33205.9	301	7	Ank_2	5.8e-07
FOXG_09376	0	3.51	0	0	0	0	0	0	0	0	0	0	0	0.136	0	5427.17	48	0	-	-
FOXG_09422	0	3.51	0	0	0	0	0	0	0	0	0	0	0	0.103	0	12244.8	108	3	-	-
FOXG_07403	9.52	6.9	0.5	0	0	0	0	0	0	0	0	0	0	0.61	12	29892.8	283	3	-	-
FOXG_06162	17.39	13.33	1	0	0	0	0	0	0	0	0	0	0	0.132	0	40426.4	360	2	-	-
FOXG_09016	0	3.51	0	0	0	0	0	0	0	0	0	0	0	0.12	0	27379.6	241	2	-	-
FOXG_16156	0	3.51	0	0	0	0	0	0	0	0	0	0	0	0.171	0	17619.3	160	3	-	-
FOXG_06899	0	3.51	0	0	0	0	0	0	0	0	0	0	0	0.21	0	19870	171	9	DUF2487	0.16
FOXG_15132	0	3.51	0	0	0	0	0	0	0	0	0	0	0	0.1	0	16754.2	144	1	AAA_13	0.0037
FOXG_13152	0	3.51	0	0	0	0	0	0	0	0	0	0	0	0.638	16	34814.2	315	2	-	-
FOXG_16097	0	3.51	0	0	0	0	0	0	0	0	0	0	0	0.137	3	8218.25	79	3	FAD_binding_2	1.1e-12
FOXG_12316	0	3.51	0	0	0	0	0	0	0	0	0	0	0	0.102	0	56605	503	3	Tho2	0.16
FOXG_14879	0	3.51	0	0	0	0	0	0	0	0	0	0	0	0.134	5	15465.2	146	6	-	-
FOXG_03062	0	3.51	0	0	0	0	0	0	0	0	0	0	0	0.103	0	8546.59	82	1	-	-
FOXG_02759	0	3.51	0	0	0	0	0	0	0	0	0	0	0	0.111	0	11876.6	106	2	Acetyltransf_7	2.9e-09
FOXG_13209	0	3.51	0	0	0	0	0	0	0	0	0	0	0	0.111	0	61498.9	535	17	F-box-like	0.1
FOXG_05854	17.39	13.33	1	0	0	0	0	0	0	0	0	0	0	0.101	0	59279	510	12	P12	0.14
FOXG_16176	0	3.51	0	0	0	0	0	0	0	0	0	0	0	0.116	0	33408	296	4	-	-
FOXG_05749	0	3.51	0	0	0	0	0	0	0	0	0	0	0	0.105	0	25116.4	227	1	-	-
FOXG_05828	0	3.51	0	0	0	0	0	0	0	0	0	0	0	0.106	0	25570	238	4	-	-
FOXG_17044	0	3.51	0	0	0	0	0	0	0	0	0	0	0	0.103	0	20605	182	1	-	-
FOXG_11120	8.7	13.33	0.5	0	0	0	0	0	0	0	0	0	0	0.105	0	36506.7	320	4	-	-
FOXG_14941	26.09	13.33	0.5	0	0	0	0	0	0	1	0	0	0	0.415	5	30841	268	3	-	-
FOXG_13453	0	3.51	0	0	0	0	0	0	0	0	0	0	0	0.127	0	23358.5	206	5	Methyltransf_7	0.016
FOXG_15589	0	3.51	0	0	0	0	0	0	0	0	0	0	0	0.115	9	18585.7	162	6	-	-
FOXG_07034	0	3.51	0	0	0	0	0	0	0	0	0	0	0	0.134	0	61192.9	533	4	-	-
FOXG_13740	16.67	16.39	1	0	0	0	0	0	0	0	0	0	0	0.841	16	15470.8	142	3	-	-
FOXG_06933	0	3.51	0	0	0	0	0	0	0	0	0	0	0	0.104	0	39377.7	347	6	Peptidase_C48	1.5e-07
FOXG_05894	0	3.51	0	0	0	0	0	0	0	0	0	0	0	0.105	0	19033.7	164	4	-	-
FOXG_01016	0	3.51	0	0	0	0	0	0	0	0	0	0	0	0.175	0	6851.03	64	1	-	-
FOXG_02040	9.52	6.9	0.5	0	0	0	0	0	0	0	0	0	0	0.123	0	11974.7	105	2	-	-
FOXG_01326	0	3.51	0	0	0	0	0	0	0	0	0	0	0	0.103	0	6869.54	62	0	-	-
FOXG_12608	0	3.51	0	0	0	0	0	0	0	0	0	0	0	0.102	0	26684.4	220	4	-	-
FOXG_07817	24	19.35	1	1	0	0	0	0	0	0	0	0	0	0.741	9	41622.9	384	17	DUF4366	0.0072
FOXG_14870	0	3.51	0	0	0	0	0	0	0	0	0	0	0	0.156	3	20745.2	188	11	MSC	1.8
FOXG_08093	9.09	10.17	0.5	0	0	0	0	0	0	0	0	0	0	0.12	0	28897.5	264	6	Glyoxalase_2	0.00023
FOXG_17030	0	3.51	0	0	0	0	0	0	0	0	0	0	0	0.117	0	15175.3	131	3	Myb_DNA-bind_6	0.24
FOXG_07542	0	3.51	0	0	0	0	0	0	0	0	0	0	0	0.141	0	8694.24	77	4	Pox_TAA1	0.29
FOXG_12087	0	3.51	0	0	0	0	0	0	0	0	0	0	0	0.104	0	13804.5	117	2	-	-
FOXG_01731	9.52	6.9	0.5	0	0	0	0	0	0	0	0	0	0	0.106	0	106148	963	17	R3H	1.5e-06
FOXG_15958	0	6.9	0	0	0	0	0	0	0	0	0	0	0	0.132	0	66466.7	572	13	DUF3723	3.9e-22
FOXG_06488	0	3.51	0	0	0	0	0	0	0	0	0	0	0	0.154	0	43174.8	394	3	HLH	2.2e-12
FOXG_12967	0	3.51	0	0	0	0	0	0	0	0	0	0	0	0.155	10	18131.7	161	0	ERG4_ERG24	2.5e-27
FOXG_09635	17.39	13.33	1	0	0	0	0	0	0	0	0	0	0	0.116	5	26623	259	6	Late_protein_L2	0.076
FOXG_13519	0	3.51	0	0	0	0	0	0	0	0	0	0	0	0.78	10	57804.1	592	6	-	-
FOXG_13576	0	3.51	0	0	0	0	0	0	0	0	0	0	0	0.11	0	15518.8	141	0	Cortex-I_coil	0.035
FOXG_06680	0	6.9	0	0	0	0	0	0	0	0	0	0	0	0.134	0	23743.8	215	3	RVT_1	1.7e-19
FOXG_07633	0	3.51	0	0	0	0	0	0	0	0	0	0	0	0.114	0	9499.75	81	0	DUF1834	0.067
FOXG_16514	0	3.51	0	0	0	0	0	0	0	0	0	0	0	0.098	0	14023.9	123	1	-	-
FOXG_04810	0	6.9	0	0	0	0	0	0	0	0	0	0	0	0.122	9	12670.7	119	3	UbiA	2.4e-07
FOXG_09232	0	3.51	0	0	0	0	0	0	0	0	0	0	0	0.148	0	30656.3	280	5	GMC_oxred_N	9.3e-28
FOXG_17618	0	3.51	0	0	0	0	0	0	0	0	0	0	0	0.107	0	6552.41	55	0	-	-
FOXG_09737	8.7	13.33	0	0	0	0	0	0	1	0	0	0	0	0.122	0	31131.3	269	3	-	-
FOXG_06889	0	3.51	0	0	0	0	0	0	0	0	0	0	0	0.099	0	35508.8	299	1	-	-
FOXG_12446	0	3.51	0	0	0	0	0	0	0	0	0	0	0	0.204	4	25427.2	225	5	-	-
FOXG_09531	9.52	6.9	0.5	0	0	0	0	0	0	0	0	0	0	0.114	0	11663.3	105	1	MIT	0.00023
FOXG_17354	0	3.51	0	0	0	0	0	0	0	0	0	0	0	0.119	0	10173.6	90	1	-	-
FOXG_12648	0	6.9	0	0	0	0	0	0	0	0	0	0	0	0.108	0	22206.4	197	0	APC_CDC26	0.00047
FOXG_11645	0	3.51	0	0	0	0	0	0	0	0	0	0	0	0.099	0	13517.6	117	3	DUF3631	0.017
FOXG_09407	16.67	16.39	1	0	0	0	0	0	0	0	0	0	0	0.116	0	40955.2	381	4	-	-
FOXG_01193	0	3.51	0	0	0	0	0	0	0	0	0	0	0	0.426	4	23314.1	215	0	CLN3	4.7e-12
FOXG_03119	18.18	10.17	1	0	0	0	0	0	0	0	0	0	0	0.156	0	19398.6	168	2	-	-
FOXG_09831	0	3.51	0	0	0	0	0	0	0	0	0	0	0	0.106	0	27211	242	4	Fungal_trans_2	2.2e-20
FOXG_17722	0	6.9	0	0	0	0	0	0	0	0	0	0	0	0.165	0	16829.9	151	4	Methyltransf_23	1.2e-05
FOXG_16400	9.52	6.9	0	0	0	0	0	0.142857	0	0	0	0	0	0.124	0	25183.2	215	2	-	-
FOXG_07129	0	3.51	0	0	0	0	0	0	0	0	0	0	0	0.115	0	13563.4	120	3	ART	0.13
FOXG_16280	0	3.51	0	0	0	0	0	0	0	0	0	0	0	0.719	16	42191.4	400	3	-	-
FOXG_03552	0	3.51	0	0	0	0	0	0	0	0	0	0	0	0.132	0	11427.2	100	2	-	-
FOXG_11499	17.39	13.33	1	0	0	0	0	0	0	0	0	0	0	0.115	0	49130.2	439	9	PhzC-PhzF	0.16
FOXG_00413	0	3.51	0	0	0	0	0	0	0	0	0	0	0	0.106	0	15780.2	147	1	-	-
FOXG_06645	0	3.51	0	0	0	0	0	0	0	0	0	0	0	0.138	0	59055.8	545	7	DAG1	0.36
FOXG_13163	0	3.51	0	0	0	0	0	0	0	0	0	0	0	0.1	0	11949.6	101	1	DUF4413	0.092
FOXG_12596	0	3.51	0	0	0	0	0	0	0	0	0	0	0	0.133	0	16199.1	146	3	-	-
FOXG_17641	0	3.51	0	0	0	0	0	0	0	0	0	0	0	0.102	0	14319.1	131	0	-	-
FOXG_13114	0	3.51	0	0	0	0	0	0	0	0	0	0	0	0.315	0	14025.8	122	1	Adaptin_binding	0.18
FOXG_13815	0	3.51	0	0	0	0	0	0	0	0	0	0	0	0.11	0	17673.8	156	6	Stc1	1.5e-14
FOXG_17419	0	3.51	0	0	0	0	0	0	0	0	0	0	0	0.052	0	41732.8	365	6	Terpene_synth_C	0.15
FOXG_02866	0	3.51	0	0	0	0	0	0	0	0	0	0	0	0.153	2	17460.4	159	3	DUF676	0.037
FOXG_04679	0	6.9	0	0	0	0	0	0	0	0	0	0	0	0.188	0	15461.8	134	2	Chol_subst-bind	0.0093
FOXG_14737	0	3.51	0	0	0	0	0	0	0	0	0	0	0	0.099	0	14901.8	136	1	Dynamin_N	2.5e-16
FOXG_13550	0	3.51	0	0	0	0	0	0	0	0	0	0	0	0.102	0	29380.2	258	1	-	-
FOXG_00739	0	3.51	0	0	0	0	0	0	0	0	0	0	0	0.109	0	28021	251	0	-	-
FOXG_14508	0	3.51	0	0	0	0	0	0	0	0	0	0	0	0.503	19	15715.6	143	1	-	-
FOXG_01403	0	3.51	0	0	0	0	0	0	0	0	0	0	0	0.158	0	25453.9	223	3	-	-
FOXG_01256	0	3.51	0	0	0	0	0	0	0	0	0	0	0	0.12	0	4936.61	40	1	-	-
FOXG_15014	0	3.51	0	0	0	0	0	0	0	0	0	0	0	0.275	3	57355.8	512	5	DUF853	0.19
FOXG_06545	0	3.51	0	0	0	0	0	0	0	0	0	0	0	0.143	0	46448.8	403	3	Dimer_Tnp_hAT	8.7e-06
FOXG_06942	0	3.51	0	0	0	0	0	0	0	0	0	0	0	0.137	0	32239.3	291	2	FAD_binding_8	2.3e-10
FOXG_02938	0	3.51	0	0	0	0	0	0	0	0	0	0	0	0.413	15	6091.16	52	2	Adeno_E3_14_5	0.12
FOXG_17270	0	3.51	0	0	0	0	0	0	0	0	0	0	0	0.105	0	30754	258	1	-	-
FOXG_08865	0	3.51	0	0	0	0	0	0	0	0	0	0	0	0.102	0	47436.6	433	3	DUF3659	5.5e-06
FOXG_10422	18.18	10.17	1	0	0	0	0	0	0	0	0	0	0	0.105	0	30136	271	1	-	-
FOXG_10707	0	3.51	0	0	0	0	0	0	0	0	0	0	0	0.111	0	10786.7	102	0	-	-
FOXG_07220	0	6.9	0	0	0	0	0	0	0	0	0	0	0	0.105	0	17575.8	156	2	-	-
FOXG_01500	18.18	10.17	1	0	0	0	0	0	0	0	0	0	0	0.103	0	15966.8	163	1	-	-
FOXG_15071	0	3.51	0	0	0	0	0	0	0	0	0	0	0	0.114	0	61412.2	539	11	-	-
FOXG_10114	0	3.51	0	0	0	0	0	0	0	0	0	0	0	0.099	0	10762.4	95	4	DUF543	0.12
FOXG_17503	0	3.51	0	0	0	0	0	0	0	0	0	0	0	0.139	4	8540.79	78	2	Sod_Cu	4.2e-10
FOXG_06526	0	3.51	0	0	0	0	0	0	0	0	0	0	0	0.183	2	13289.1	123	7	-	-
FOXG_14182	0	3.51	0	0	0	0	0	0	0	0	0	0	0	0.13	11	42734.4	391	8	-	-
FOXG_02704	0	3.51	0	0	0	0	0	0	0	0	0	0	0	0.111	0	22019.9	201	3	Peptidase_S8	1.7e-07
FOXG_17544	0	3.51	0	0	0	0	0	0	0	0	0	0	0	0.12	0	22927.2	216	6	HMG-CoA_red	4.6e-52
FOXG_14372	9.52	6.9	0	0	0	0	0	0.142857	0	0	0	0	0	0.769	25	25233.7	240	12	-	-
FOXG_05796	0	3.51	0	0	0	0	0	0	0	0	0	0	0	0.116	0	14981.2	139	4	-	-
FOXG_16190	0	3.51	0	0	0	0	0	0	0	0	0	0	0	0.116	0	11181.8	100	1	-	-
FOXG_17725	0	3.51	0	0	0	0	0	0	0	0	0	0	0	0.111	0	87625	786	12	APH	1.9e-05
FOXG_17547	0	3.51	0	0	0	0	0	0	0	0	0	0	0	0.22	0	18045.6	161	2	-	-
FOXG_01163	0	3.51	0	0	0	0	0	0	0	0	0	0	0	0.124	4	32965.4	292	3	Glyco_hydro_76	1.6e-11
FOXG_00958	0	3.51	0	0	0	0	0	0	0	0	0	0	0	0.443	27	41698.3	395	2	-	-
FOXG_08368	0	3.51	0	0	0	0	0	0	0	0	0	0	0	0.106	0	48843.9	428	6	-	-
FOXG_15510	0	3.51	0	0	0	0	0	0	0	0	0	0	0	0.121	0	15579.9	132	3	Chromo	0.28
FOXG_15776	33.33	16.39	0.5	0	0	0	0	0.428571	0	0	0	0	0	0.104	0	22715.4	207	4	-	-
FOXG_08234	0	3.51	0	0	0	0	0	0	0	0	0	0	0	0.11	0	13678.9	126	5	-	-
FOXG_06046	0	3.51	0	0	0	0	0	0	0	0	0	0	0	0.107	0	15088.2	129	3	-	-
FOXG_08841	0	6.9	0	0	0	0	0	0	0	0	0	0	0	0.127	0	81178.9	741	6	-	-
FOXG_14721	0	3.51	0	0	0	0	0	0	0	0	0	0	0	0.197	0	11641.4	101	1	DNA_photolyase	0.014
FOXG_12019	9.09	10.17	0.5	0	0	0	0	0	0	0	0	0	0	0.099	2	53248.3	502	3	VSP	1.5
FOXG_02438	0	3.51	0	0	0	0	0	0	0	0	0	0	0	0.11	0	33518.5	288	3	OmpH	0.51
FOXG_16242	9.52	6.9	0	0	0	0	0	0.142857	0	0	0	0	0	0.124	0	17607.5	149	1	-	-
FOXG_05698	0	3.51	0	0	0	0	0	0	0	0	0	0	0	0.101	0	18040.5	162	0	-	-
FOXG_09566	17.39	13.33	1	0	0	0	0	0	0	0	0	0	0	0.764	19	24642.1	240	0	BioW	0.1
FOXG_16689	9.09	10.17	0	0	0	0	0	0	0	0	0	0	1	0.117	0	60108	545	9	FRQ	3.5e-157
FOXG_07041	0	3.51	0	0	0	0	0	0	0	0	0	0	0	0.259	0	69581.7	618	4	-	-
FOXG_13869	0	3.51	0	0	0	0	0	0	0	0	0	0	0	0.103	0	53309.7	473	6	-	-
FOXG_07039	0	3.51	0	0	0	0	0	0	0	0	0	0	0	0.236	11	12653.5	111	2	-	-
FOXG_17101	9.09	10.17	0	0	0	0	0	0	0	0.5	0	0	0	0.121	0	140182	1208	18	Helitron_like_N	8.1e-41
FOXG_03975	0	3.51	0	0	0	0	0	0	0	0	0	0	0	0.211	3	11624.4	106	0	Epimerase	2.2e-13
FOXG_02796	0	3.51	0	0	0	0	0	0	0	0	0	0	0	0.241	20	3549.99	33	2	-	-
FOXG_16694	0	3.51	0	0	0	0	0	0	0	0	0	0	0	0.241	0	13274.3	117	1	-	-
FOXG_08874	0	3.51	0	0	0	0	0	0	0	0	0	0	0	0.109	0	16704.3	147	5	-	-
FOXG_07584	16.67	16.39	1	0	0	0	0	0	0	0	0	0	0	0.195	3	15370.7	146	0	-	-
FOXG_16313	0	3.51	0	0	0	0	0	0	0	0	0	0	0	0.111	0	23781.2	205	1	-	-
FOXG_16375	9.09	10.17	0.5	0	0	0	0	0	0	0	0	0	0	0.271	0	43049.3	378	4	SbcCD_C	3.1e-05
FOXG_14204	0	3.51	0	0	0	0	0	0	0	0	0	0	0	0.831	7	16213.8	147	4	-	-
FOXG_17475	0	3.51	0	0	0	0	0	0	0	0	0	0	0	0.102	0	13274.8	120	3	HLH	9.4e-05
FOXG_06945	0	6.9	0	0	0	0	0	0	0	0	0	0	0	0.156	0	26740.2	245	4	Ank_2	6e-06
FOXG_16820	0	3.51	0	0	0	0	0	0	0	0	0	0	0	0.175	2	18003.7	154	3	-	-
FOXG_16300	17.39	13.33	1	0	0	0	0	0	0	0	0	0	0	0.208	0	54530.3	475	9	Apc3	0.0033
FOXG_15606	17.39	13.33	1	0	0	0	0	0	0	0	0	0	0	0.133	0	37988.8	340	7	bZIP_1	1.1e-08
FOXG_08934	0	3.51	0	0	0	0	0	0	0	0	0	0	0	0.146	0	54673.4	485	9	-	-
FOXG_16089	0	6.9	0	0	0	0	0	0	0	0	0	0	0	0.101	0	18603.7	166	0	Peptidase_M16	5.7e-20
FOXG_14769	0	3.51	0	0	0	0	0	0	0	0	0	0	0	0.13	0	22621	197	4	-	-
FOXG_06439	0	3.51	0	0	0	0	0	0	0	0	0	0	0	0.103	0	9560.8	81	0	Adenylsucc_synt	1.3e-05
FOXG_07261	0	3.51	0	0	0	0	0	0	0	0	0	0	0	0.139	0	16668	146	0	DDE_Tnp_1_7	0.0014
FOXG_02885	0	3.51	0	0	0	0	0	0	0	0	0	0	0	0.359	0	21177.7	195	1	DUF2181	0.12
FOXG_06036	0	6.9	0	0	0	0	0	0	0	0	0	0	0	0.126	0	25859.7	233	8	-	-
FOXG_14948	0	3.51	0	0	0	0	0	0	0	0	0	0	0	0.152	10	11326.8	104	2	-	-
FOXG_02831	0	3.51	0	0	0	0	0	0	0	0	0	0	0	0.252	1	23234.5	210	4	ImpA-rel_N	0.0041
FOXG_15875	0	3.51	0	0	0	0	0	0	0	0	0	0	0	0.725	24	11860.5	114	8	-	-
FOXG_15054	0	3.51	0	0	0	0	0	0	0	0	0	0	0	0.459	6	24562.2	216	3	DDE_Tnp_1_7	2.4e-22
FOXG_04429	17.39	13.33	1	0	0	0	0	0	0	0	0	0	0	0.824	11	47312.7	458	11	-	-
FOXG_02683	9.52	6.9	0.5	0	0	0	0	0	0	0	0	0	0	0.12	0	217302	2128	1	-	-
FOXG_05829	0	3.51	0	0	0	0	0	0	0	0	0	0	0	0.224	0	15879.4	137	1	-	-
FOXG_03116	0	6.9	0	0	0	0	0	0	0	0	0	0	0	0.176	0	102440	915	15	UME	1.3e-25
FOXG_00842	9.52	6.9	0.5	0	0	0	0	0	0	0	0	0	0	0.118	0	62544.1	557	4	-	-
FOXG_14474	0	6.9	0	0	0	0	0	0	0	0	0	0	0	0.119	0	70566.2	620	7	-	-
FOXG_04528	0	3.51	0	0	0	0	0	0	0	0	0	0	0	0.106	0	75394.6	680	12	Aa_trans	4.5e-14
FOXG_16407	0	3.51	0	0	0	0	0	0	0	0	0	0	0	0.316	0	13938.4	126	3	MFS_1	1.3
FOXG_14444	0	3.51	0	0	0	0	0	0	0	0	0	0	0	0.129	0	13194.2	122	2	-	-
FOXG_04519	0	3.51	0	0	0	0	0	0	0	0	0	0	0	0.144	0	12720.6	122	2	ADH_zinc_N	7.5e-11
FOXG_11028	16.67	16.39	1	0	0	0	0	0	0	0	0	0	0	0.124	0	50285.2	436	11	F-box-like	0.00016
FOXG_15838	0	3.51	0	0	0	0	0	0	0	0	0	0	0	0.449	0	21426.3	197	4	Ank_2	5.7e-11
FOXG_08464	0	3.51	0	0	0	0	0	0	0	0	0	0	0	0.831	27	71210.2	720	6	-	-
FOXG_09351	0	3.51	0	0	0	0	0	0	0	0	0	0	0	0.204	0	93537.6	839	6	Nup188	4.7e-09
FOXG_07475	16	19.35	1	0	0	0	0	0	0	0	0	0	0	0.054	0	40155.5	354	5	OTT_1508_deam	8.2e-10
FOXG_04846	0	3.51	0	0	0	0	0	0	0	0	0	0	0	0.106	0	24565.8	218	3	Fungal_trans	3.2e-08
FOXG_14369	0	6.9	0	0	0	0	0	0	0	0	0	0	0	0.232	14	20543.9	189	8	ATHILA	0.0097
FOXG_16171	0	3.51	0	0	0	0	0	0	0	0	0	0	0	0.138	0	30970.7	270	2	DDE_Tnp_1_7	1.8e-22
FOXG_09091	0	3.51	0	0	0	0	0	0	0	0	0	0	0	0.126	0	58937.8	527	5	-	-
FOXG_10092	0	3.51	0	0	0	0	0	0	0	0	0	0	0	0.099	0	202323	1786	24	CHAT	4.3e-32
FOXG_05703	0	3.51	0	0	0	0	0	0	0	0	0	0	0	0.123	0	30221.5	274	8	-	-
FOXG_04042	0	3.51	0	0	0	0	0	0	0	0	0	0	0	0.101	0	12429.8	108	2	-	-
FOXG_09301	0	6.9	0	0	0	0	0	0	0	0	0	0	0	0.12	0	25507.9	221	0	-	-
FOXG_09814	17.39	13.33	1	0	0	0	0	0	0	0	0	0	0	0.826	26	36868.3	374	2	-	-
FOXG_12229	0	6.9	0	0	0	0	0	0	0	0	0	0	0	0.196	0	21833.7	192	7	IBR	0.15
FOXG_15252	9.52	6.9	0.5	0	0	0	0	0	0	0	0	0	0	0.117	0	12708.6	116	2	Bac_rhamnosid	1.2e-41
FOXG_16120	0	3.51	0	0	0	0	0	0	0	0	0	0	0	0.539	5	12450.3	113	3	-	-
FOXG_07418	0	3.51	0	0	0	0	0	0	0	0	0	0	0	0.152	9	60000	555	7	-	-
FOXG_01879	0	3.51	0	0	0	0	0	0	0	0	0	0	0	0.177	1	33273.3	303	13	-	-
FOXG_02413	0	3.51	0	0	0	0	0	0	0	0	0	0	0	0.1	0	23763	212	3	FpoO	0.21
FOXG_17372	0	3.51	0	0	0	0	0	0	0	0	0	0	0	0.11	0	18337.2	158	2	TPR_11	9.7e-05
FOXG_13938	9.09	10.17	0.5	0	0	0	0	0	0	0	0	0	0	0.112	0	116441	1028	12	Peptidase_C48	2.2e-17
FOXG_06841	0	3.51	0	0	0	0	0	0	0	0	0	0	0	0.24	0	4750.43	46	3	-	-
FOXG_11090	0	3.51	0	0	0	0	0	0	0	0	0	0	0	0.193	0	12262.1	113	3	-	-
FOXG_06387	9.09	10.17	0.5	0	0	0	0	0	0	0	0	0	0	0.122	0	89019.2	828	12	Zn_clus	1.6e-06
FOXG_09817	66.67	47.37	1	0	0	1	0	1	1	1	0	0	0	0.121	0	14000.1	125	0	-	-
FOXG_07047	0	3.51	0	0	0	0	0	0	0	0	0	0	0	0.129	0	35450.2	314	7	-	-
FOXG_14477	0	3.51	0	0	0	0	0	0	0	0	0	0	0	0.16	15	13320.2	123	0	-	-
FOXG_17522	0	3.51	0	0	0	0	0	0	0	0	0	0	0	0.126	0	16025	151	0	Ank	9.6e-06
FOXG_14041	17.39	13.33	1	0	0	0	0	0	0	0	0	0	0	0.12	0	30420.5	263	6	Caudo_TAP	0.032
FOXG_05306	9.52	6.9	0.5	0	0	0	0	0	0	0	0	0	0	0.865	22	66989.2	646	4	DUF1628	0.68
FOXG_06102	0	3.51	0	0	0	0	0	0	0	0	0	0	0	0.759	4	161917	1367	4	-	-
FOXG_14834	0	3.51	0	0	0	0	0	0	0	0	0	0	0	0.104	0	28724.1	254	2	-	-
FOXG_06552	0	3.51	0	0	0	0	0	0	0	0	0	0	0	0.102	0	21052	177	4	bZIP_1	3.7e-06
FOXG_03965	0	3.51	0	0	0	0	0	0	0	0	0	0	0	0.193	0	35804.7	312	9	-	-
FOXG_12478	0	3.51	0	0	0	0	0	0	0	0	0	0	0	0.346	0	16405.3	153	3	-	-
FOXG_10249	0	3.51	0	0	0	0	0	0	0	0	0	0	0	0.441	0	22724.1	203	7	-	-
FOXG_02038	17.39	13.33	1	0	0	0	0	0	0	0	0	0	0	0.125	0	71689.1	648	9	Corona_nucleoca	0.032
FOXG_10702	0	3.51	0	0	0	0	0	0	0	0	0	0	0	0.109	0	54076.3	477	8	Helicase_C	1.4e-05
FOXG_14215	0	3.51	0	0	0	0	0	0	0	0	0	0	0	0.112	0	16022.5	151	1	-	-
FOXG_02455	18.18	10.17	1	0	0	0	0	0	0	0	0	0	0	0.929	14	27785.9	253	3	-	-
FOXG_12424	0	3.51	0	0	0	0	0	0	0	0	0	0	0	0.103	0	57969.1	511	8	DUF2203	0.00061
FOXG_15864	0	3.51	0	0	0	0	0	0	0	0	0	0	0	0.12	0	3899.37	32	3	-	-
FOXG_17225	0	3.51	0	0	0	0	0	0	0	0	0	0	0	0.19	13	8087.29	81	2	-	-
FOXG_17261	0	3.51	0	0	0	0	0	0	0	0	0	0	0	0.242	0	27227	238	5	-	-
FOXG_10594	0	3.51	0	0	0	0	0	0	0	0	0	0	0	0.34	13	12044.3	110	3	-	-
FOXG_07342	0	3.51	0	0	0	0	0	0	0	0	0	0	0	0.105	0	19063.1	167	6	MFS_1	0.0025
FOXG_08800	0	3.51	0	0	0	0	0	0	0	0	0	0	0	0.196	0	11570.4	102	1	-	-
FOXG_06609	0	3.51	0	0	0	0	0	0	0	0	0	0	0	0.13	2	16131.8	144	3	-	-
FOXG_17595	0	6.9	0	0	0	0	0	0	0	0	0	0	0	0.113	0	12997.4	118	1	Peptidase_S9	3.5e-05
FOXG_07719	0	3.51	0	0	0	0	0	0	0	0	0	0	0	0.115	0	23700.8	220	0	-	-
FOXG_11224	9.52	6.9	0.5	0	0	0	0	0	0	0	0	0	0	0.103	0	56719.1	513	11	-	-
FOXG_06819	0	3.51	0	0	0	0	0	0	0	0	0	0	0	0.116	0	18320	165	7	-	-
FOXG_13176	0	3.51	0	0	0	0	0	0	0	0	0	0	0	0.104	0	56728	514	13	-	-
FOXG_12591	9.09	10.17	0	0	0	0	0	0	0	0.5	0	0	0	0.102	0	83391.6	721	7	Dimer_Tnp_hAT	6.3e-17
FOXG_08483	0	3.51	0	0	0	0	0	0	0	0	0	0	0	0.258	3	18459.7	172	8	-	-
FOXG_10767	9.52	6.9	0.5	0	0	0	0	0	0	0	0	0	0	0.804	5	11053.1	104	1	-	-
FOXG_12614	0	3.51	0	0	0	0	0	0	0	0	0	0	0	0.232	0	7214.25	63	2	-	-
FOXG_06840	0	3.51	0	0	0	0	0	0	0	0	0	0	0	0.138	0	30970.7	270	2	DDE_Tnp_1_7	1.8e-22
FOXG_06483	0	3.51	0	0	0	0	0	0	0	0	0	0	0	0.119	0	12326.8	108	1	-	-
FOXG_07079	0	3.51	0	0	0	0	0	0	0	0	0	0	0	0.119	0	29482.3	260	8	-	-
FOXG_11471	17.39	13.33	1	0	0	0	0	0	0	0	0	0	0	0.106	0	27501.5	244	4	-	-
FOXG_14919	0	3.51	0	0	0	0	0	0	0	0	0	0	0	0.118	0	12407.3	111	3	-	-
FOXG_14459	0	3.51	0	0	0	0	0	0	0	0	0	0	0	0.099	0	69882	636	12	Sugar_tr	1.5e-32
FOXG_12932	0	6.9	0	0	0	0	0	0	0	0	0	0	0	0.217	0	19279.4	175	9	-	-
FOXG_00408	0	3.51	0	0	0	0	0	0	0	0	0	0	0	0.113	0	19293	171	3	-	-
FOXG_14877	0	3.51	0	0	0	0	0	0	0	0	0	0	0	0.111	0	7296.15	63	1	-	-
FOXG_08378	61.11	43.84	1	0	0	0	1	1	1	0	0	0	0	0.788	8	37959.7	345	3	Fasciclin	4.2e-10
FOXG_01444	24	19.35	1	1	0	0	0	0	0	0	0	0	0	0.101	0	54620.9	486	10	-	-
FOXG_16459	0	6.9	0	0	0	0	0	0	0	0	0	0	0	0.156	0	228342	1998	23	-	-
FOXG_15751	0	3.51	0	0	0	0	0	0	0	0	0	0	0	0.103	0	20958.8	188	6	Ribonuclease	3.3e-07
FOXG_01861	0	3.51	0	0	0	0	0	0	0	0	0	0	0	0.106	0	14083	130	1	Peptidase_M24	1.2e-08
FOXG_01369	0	3.51	0	0	0	0	0	0	0	0	0	0	0	0.103	0	12521.4	108	2	-	-
FOXG_02592	15.38	19.05	1	0	0	0	0	0	0	0	0	0	0	0.113	0	39480.5	350	2	Fungal_trans	2.3e-11
FOXG_14962	0	3.51	0	0	0	0	0	0	0	0	0	0	0	0.105	0	15767.7	141	3	bZIP_1	9.4e-06
FOXG_09233	0	3.51	0	0	0	0	0	0	0	0	0	0	0	0.406	15	4661.35	45	0	-	-
FOXG_07507	0	3.51	0	0	0	0	0	0	0	0	0	0	0	0.28	0	14588.9	135	4	-	-
FOXG_04567	0	3.51	0	0	0	0	0	0	0	0	0	0	0	0.107	0	11729.6	103	7	-	-
FOXG_08855	0	3.51	0	0	0	0	0	0	0	0	0	0	0	0.127	0	17288.7	153	3	-	-
FOXG_06504	0	3.51	0	0	0	0	0	0	0	0	0	0	0	0.109	0	12572.4	112	1	DDE_Tnp_1_7	1.2e-09
FOXG_14855	17.39	13.33	0	0	0	0	0	0	0	0.5	0	1	0	0.137	0	78979.3	695	10	Dimer_Tnp_hAT	1.2e-18
FOXG_09681	0	3.51	0	0	0	0	0	0	0	0	0	0	0	0.147	0	14194	125	6	-	-
FOXG_14077	0	3.51	0	0	0	0	0	0	0	0	0	0	0	0.107	0	11747.6	102	5	DUF4102	0.091
FOXG_14145	0	3.51	0	0	0	0	0	0	0	0	0	0	0	0.116	0	76838.3	680	7	Dimer_Tnp_hAT	8.5e-17
FOXG_08625	0	3.51	0	0	0	0	0	0	0	0	0	0	0	0.663	4	12440.3	109	4	-	-
FOXG_17246	9.52	6.9	0.5	0	0	0	0	0	0	0	0	0	0	0.117	0	17170.6	150	4	-	-
FOXG_02512	0	3.51	0	0	0	0	0	0	0	0	0	0	0	0.349	0	11709.5	102	4	-	-
FOXG_01729	0	3.51	0	0	0	0	0	0	0	0	0	0	0	0.116	0	17121.9	151	10	zf-LYAR	3.9e-14
FOXG_07865	17.39	13.33	1	0	0	0	0	0	0	0	0	0	0	0.206	0	21867.4	183	9	XPA_N	0.15
FOXG_06789	9.09	10.17	0.5	0	0	0	0	0	0	0	0	0	0	0.271	0	43049.3	378	4	SbcCD_C	3.1e-05
FOXG_17456	0	3.51	0	0	0	0	0	0	0	0	0	0	0	0.149	3	26369.5	234	4	-	-
FOXG_12307	9.52	6.9	0.5	0	0	0	0	0	0	0	0	0	0	0.269	0	19481.2	180	2	-	-
FOXG_10067	9.52	6.9	0	0	0	0	0	0.142857	0	0	0	0	0	0.054	1	29414.8	264	5	CcmD	9.5
FOXG_15159	0	3.51	0	0	0	0	0	0	0	0	0	0	0	0.103	0	90656.3	818	13	-	-
FOXG_15369	18.18	10.17	1	0	0	0	0	0	0	0	0	0	0	0.199	4	15064.7	136	1	DUF4345	2.7e-22
FOXG_12587	9.09	10.17	0	0	0	0	0	0	0	0.5	0	0	0	0.12	0	111223	974	16	Helitron_like_N	2.8e-13
FOXG_09156	0	3.51	0	0	0	0	0	0	0	0	0	0	0	0.104	0	20242.2	178	7	-	-
FOXG_15439	17.39	13.33	1	0	0	0	0	0	0	0	0	0	0	0.726	22	85856.4	846	48	PAN_4	0.0047
FOXG_17237	0	3.51	0	0	0	0	0	0	0	0	0	0	0	0.183	0	11564.4	102	1	Mob1_phocein	0.063
FOXG_08261	9.09	10.17	0.5	0	0	0	0	0	0	0	0	0	0	0.104	0	19964.9	175	5	-	-
FOXG_07536	0	3.51	0	0	0	0	0	0	0	0	0	0	0	0.168	0	21636.1	203	0	-	-
FOXG_16177	0	3.51	0	0	0	0	0	0	0	0	0	0	0	0.104	0	66072.1	589	7	DDE_1	4.1e-13
FOXG_01086	0	3.51	0	0	0	0	0	0	0	0	0	0	0	0.134	0	13795.4	127	0	-	-
FOXG_13820	17.39	13.33	1	0	0	0	0	0	0	0	0	0	0	0.132	0	71085.8	633	4	-	-
FOXG_17585	0	3.51	0	0	0	0	0	0	0	0	0	0	0	0.146	14	21777	204	6	-	-
FOXG_05071	0	3.51	0	0	0	0	0	0	0	0	0	0	0	0.106	0	69983	634	11	DUF601	0.27
FOXG_08132	0	3.51	0	0	0	0	0	0	0	0	0	0	0	0.138	0	30338.3	273	5	Xpo1	3.7e-05
FOXG_06014	0	3.51	0	0	0	0	0	0	0	0	0	0	0	0.105	0	27905.6	272	0	TMF_DNA_bd	0.0053
FOXG_08315	0	3.51	0	0	0	0	0	0	0	0	0	0	0	0.514	0	7994.03	69	0	-	-
FOXG_16749	0	3.51	0	0	0	0	0	0	0	0	0	0	0	0.107	0	8120.95	72	1	-	-
FOXG_12625	0	3.51	0	0	0	0	0	0	0	0	0	0	0	0.125	0	19276.2	167	0	-	-
FOXG_06013	9.52	6.9	0.5	0	0	0	0	0	0	0	0	0	0	0.12	0	52751.6	448	5	Syntaxin-6_N	0.069
FOXG_11910	0	3.51	0	0	0	0	0	0	0	0	0	0	0	0.13	0	34378	304	9	Fungal_trans	2.6e-09
FOXG_17551	0	3.51	0	0	0	0	0	0	0	0	0	0	0	0.201	0	20152.8	180	4	DUF3112	3.8e-13
FOXG_03527	0	3.51	0	0	0	0	0	0	0	0	0	0	0	0.166	0	42876	383	12	HET	1.5e-15
FOXG_01513	0	3.51	0	0	0	0	0	0	0	0	0	0	0	0.124	0	21335.9	188	2	Cenp-F_leu_zip	0.00026
FOXG_12359	0	3.51	0	0	0	0	0	0	0	0	0	0	0	0.278	13	23427.5	205	0	FMO-like	5.5e-05
FOXG_13223	18.18	10.17	1	0	0	0	0	0	0	0	0	0	0	0.174	7	29629.7	270	4	-	-
FOXG_12118	17.39	13.33	1	0	0	0	0	0	0	0	0	0	0	0.171	0	64366	558	15	F-box-like	0.011
FOXG_13688	0	3.51	0	0	0	0	0	0	0	0	0	0	0	0.144	0	43822.6	381	8	DUF4317	0.14
FOXG_08095	0	3.51	0	0	0	0	0	0	0	0	0	0	0	0.13	0	10669.3	93	0	-	-
FOXG_07667	18.18	10.17	1	0	0	0	0	0	0	0	0	0	0	0.122	0	20168.5	183	1	DUF755	0.0023
FOXG_04466	0	3.51	0	0	0	0	0	0	0	0	0	0	0	0.135	0	34967.1	312	5	zf-RING_2	0.18
FOXG_06394	0	3.51	0	0	0	0	0	0	0	0	0	0	0	0.13	0	111612	1032	4	-	-
FOXG_07215	0	3.51	0	0	0	0	0	0	0	0	0	0	0	0.336	2	19026.8	173	1	DUF3754	0.064
FOXG_14768	0	3.51	0	0	0	0	0	0	0	0	0	0	0	0.321	0	20756.3	191	2	UPF0121	0.025
FOXG_04732	0	3.51	0	0	0	0	0	0	0	0	0	0	0	0.113	0	4043.66	38	0	NAD_binding_10	7.2e-07
FOXG_05638	0	3.51	0	0	0	0	0	0	0	0	0	0	0	0.106	0	4970.52	43	0	-	-
FOXG_09403	0	6.9	0	0	0	0	0	0	0	0	0	0	0	0.104	0	12639.1	108	3	Sedlin_N	9.4e-18
FOXG_06792	0	3.51	0	0	0	0	0	0	0	0	0	0	0	0.105	0	7309.15	63	1	-	-
FOXG_15096	0	3.51	0	0	0	0	0	0	0	0	0	0	0	0.108	2	10321.6	90	0	-	-
FOXG_12002	0	3.51	0	0	0	0	0	0	0	0	0	0	0	0.538	4	8982.63	82	4	Transp_cyt_pur	0.064
FOXG_16416	0	3.51	0	0	0	0	0	0	0	0	0	0	0	0.257	19	27337.8	250	9	-	-
FOXG_00329	0	3.51	0	0	0	0	0	0	0	0	0	0	0	0.167	0	39574.6	354	0	FKBP_C	5e-31
FOXG_12109	0	3.51	0	0	0	0	0	0	0	0	0	0	0	0.099	0	34863.9	312	7	Flagellin_N	0.23
FOXG_05688	0	3.51	0	0	0	0	0	0	0	0	0	0	0	0.132	0	12864.6	118	2	-	-
FOXG_08783	0	3.51	0	0	0	0	0	0	0	0	0	0	0	0.125	0	11598.1	101	1	-	-
FOXG_05087	17.39	13.33	1	0	0	0	0	0	0	0	0	0	0	0.11	0	36135.2	318	4	-	-
FOXG_15526	0	3.51	0	0	0	0	0	0	0	0	0	0	0	0.123	0	33268.5	293	4	-	-
FOXG_04530	0	3.51	0	0	0	0	0	0	0	0	0	0	0	0.15	0	12634.7	109	3	-	-
FOXG_06943	0	3.51	0	0	0	0	0	0	0	0	0	0	0	0.206	0	12056.3	111	5	Gemini_mov	0.94
FOXG_16541	0	3.51	0	0	0	0	0	0	0	0	0	0	0	0.1	0	30796.1	274	6	-	-
FOXG_14236	0	6.9	0	0	0	0	0	0	0	0	0	0	0	0.103	0	229560	2039	28	GMC_oxred_N	5.4e-61
FOXG_12548	0	3.51	0	0	0	0	0	0	0	0	0	0	0	0.114	0	33841.6	299	4	Saf-Nte_pilin	0.26
FOXG_16377	9.52	6.9	0	0	0	0	0	0	0	0.5	0	0	0	0.176	0	38720.6	337	0	-	-
FOXG_07586	0	3.51	0	0	0	0	0	0	0	0	0	0	0	0.1	0	12045	103	0	-	-
FOXG_03935	0	3.51	0	0	0	0	0	0	0	0	0	0	0	0.106	7	19748.4	183	1	-	-
FOXG_10978	0	3.51	0	0	0	0	0	0	0	0	0	0	0	0.063	0	16030.5	138	2	-	-
FOXG_07690	0	3.51	0	0	0	0	0	0	0	0	0	0	0	0.149	0	30242.4	269	2	-	-
FOXG_16250	0	3.51	0	0	0	0	0	0	0	0	0	0	0	0.19	0	11731.6	104	3	-	-
FOXG_06673	0	3.51	0	0	0	0	0	0	0	0	0	0	0	0.102	0	13306.6	115	0	-	-
FOXG_14647	0	3.51	0	0	0	0	0	0	0	0	0	0	0	0.112	4	10737.9	101	5	-	-
FOXG_09202	17.39	13.33	1	0	0	0	0	0	0	0	0	0	0	0.108	3	11541.9	105	1	Creatinase_N	0.083
FOXG_13380	0	3.51	0	0	0	0	0	0	0	0	0	0	0	0.353	13	20089	178	3	-	-
FOXG_13100	0	6.9	0	0	0	0	0	0	0	0	0	0	0	0.936	10	66560.9	612	12	Peptidase_MA_2	0.0038
FOXG_06428	0	3.51	0	0	0	0	0	0	0	0	0	0	0	0.236	12	6545.66	59	3	-	-
FOXG_00611	18.18	10.17	1	0	0	0	0	0	0	0	0	0	0	0.134	0	63341.3	565	6	-	-
FOXG_16952	30.77	22.22	1	0	0	0	0	0.285714	0	0	0	0	0	0.116	0	20981.8	178	2	-	-
FOXG_10312	9.52	6.9	0.5	0	0	0	0	0	0	0	0	0	0	0.106	0	26804.9	230	0	Corona_nucleoca	0.19
FOXG_01104	0	3.51	0	0	0	0	0	0	0	0	0	0	0	0.097	0	23691.4	219	4	DUF1035	0.16
FOXG_03094	9.09	10.17	0	0	1	0	0	0	0	0	0	0	0	0.105	0	31955.4	295	1	tRNA_anti	0.00017
FOXG_01390	0	3.51	0	0	0	0	0	0	0	0	0	0	0	0.111	0	19755.3	178	4	-	-
FOXG_14472	0	6.9	0	0	0	0	0	0	0	0	0	0	0	0.117	0	20894	190	1	RPW8	0.17
FOXG_16523	0	3.51	0	0	0	0	0	0	0	0	0	0	0	0.102	0	24237.6	217	2	-	-
FOXG_05823	0	3.51	0	0	0	0	0	0	0	0	0	0	0	0.105	0	20716.9	179	1	-	-
FOXG_11008	0	3.51	0	0	0	0	0	0	0	0	0	0	0	0.101	0	26440.6	235	2	Myosin_tail_1	1.2e-05
FOXG_15595	0	3.51	0	0	0	0	0	0	0	0	0	0	0	0.215	0	15743.5	141	5	-	-
FOXG_12627	0	3.51	0	0	0	0	0	0	0	0	0	0	0	0.107	0	11650.9	99	5	GAGA	0.022
FOXG_03934	0	3.51	0	0	0	0	0	0	0	0	0	0	0	0.103	3	24262.3	222	1	-	-
FOXG_04637	0	3.51	0	0	0	0	0	0	0	0	0	0	0	0.344	3	5334.28	46	0	-	-
FOXG_13980	0	3.51	0	0	0	0	0	0	0	0	0	0	0	0.118	0	17717.1	162	1	-	-
FOXG_08688	0	3.51	0	0	0	0	0	0	0	0	0	0	0	0.877	18	24547.5	222	8	GP4	0.026
FOXG_09092	0	3.51	0	0	0	0	0	0	0	0	0	0	0	0.105	0	34786.9	318	2	DUF3745	0.14
FOXG_17255	0	3.51	0	0	0	0	0	0	0	0	0	0	0	0.126	0	14573.9	129	1	-	-
FOXG_08243	9.09	10.17	0.5	0	0	0	0	0	0	0	0	0	0	0.107	0	31720.5	292	4	-	-
FOXG_16931	0	3.51	0	0	0	0	0	0	0	0	0	0	0	0.119	0	6200.09	55	0	Arf	1.2e-12
FOXG_15581	9.52	6.9	0	0	0	0	0	0	0	0.5	0	0	0	0.11	0	38043.8	345	6	AMP-binding	1.7e-13
FOXG_07681	0	3.51	0	0	0	0	0	0	0	0	0	0	0	0.109	0	20825.8	184	3	-	-
FOXG_12685	0	3.51	0	0	0	0	0	0	0	0	0	0	0	0.26	3	12572.5	117	5	-	-
FOXG_00691	18.18	10.17	1	0	0	0	0	0	0	0	0	0	0	0.104	0	6336.09	58	1	-	-
FOXG_15139	0	3.51	0	0	0	0	0	0	0	0	0	0	0	0.131	0	42099.8	385	12	Zn_clus	1.9e-07
FOXG_05242	0	3.51	0	0	0	0	0	0	0	0	0	0	0	0.123	4	18006.5	165	6	-	-
FOXG_04400	17.39	13.33	1	0	0	0	0	0	0	0	0	0	0	0.114	0	13123.6	120	2	-	-
FOXG_06976	0	3.51	0	0	0	0	0	0	0	0	0	0	0	0.097	0	16046.8	146	3	HLH	0.00011
FOXG_03943	0	3.51	0	0	0	0	0	0	0	0	0	0	0	0.118	0	8745.31	75	0	-	-
FOXG_02496	0	3.51	0	0	0	0	0	0	0	0	0	0	0	0.131	13	66448.7	626	3	Clostridium_P47	2.7e-28
FOXG_02511	9.52	6.9	0	0	0	1	0	0	0	0	0	0	0	0.809	19	23130.5	213	2	Amidohydro_3	9.1e-11
FOXG_16374	9.52	6.9	0.5	0	0	0	0	0	0	0	0	0	0	0.158	0	34414.7	309	2	AAA_23	2.9e-12
FOXG_12441	0	3.51	0	0	0	0	0	0	0	0	0	0	0	0.101	0	13189	118	0	STAT2_C	0.083
FOXG_14347	0	3.51	0	0	0	0	0	0	0	0	0	0	0	0.1	0	16754.2	144	1	AAA_13	0.0037
FOXG_05649	9.09	10.17	0.5	0	0	0	0	0	0	0	0	0	0	0.124	0	54297.9	489	5	-	-
FOXG_13990	0	3.51	0	0	0	0	0	0	0	0	0	0	0	0.177	0	14658	128	2	-	-
FOXG_07842	17.39	13.33	1	0	0	0	0	0	0	0	0	0	0	0.101	0	74401.2	671	8	Ank_2	6.5e-10
FOXG_15228	0	3.51	0	0	0	0	0	0	0	0	0	0	0	0.239	6	18840.1	171	0	DUF1772	3.3e-07
FOXG_14802	0	3.51	0	0	0	0	0	0	0	0	0	0	0	0.107	0	35982.8	323	6	Fungal_trans	0.016
FOXG_10996	0	3.51	0	0	0	0	0	0	0	0	0	0	0	0.112	0	32660.7	291	5	Lenti_VIF_2	0.048
FOXG_06402	0	3.51	0	0	0	0	0	0	0	0	0	0	0	0.104	0	35406.1	318	9	DRMBL	5.8e-06
FOXG_06851	0	3.51	0	0	0	0	0	0	0	0	0	0	0	0.234	0	45138.6	398	6	-	-
FOXG_14987	9.09	10.17	0	1	0	0	0	0	0	0	0	0	0	0.105	0	136727	1219	13	-	-
FOXG_15987	0	3.51	0	0	0	0	0	0	0	0	0	0	0	0.112	0	24856.9	221	4	Prog_receptor	0.033
FOXG_02451	0	3.51	0	0	0	0	0	0	0	0	0	0	0	0.101	0	14616.2	136	1	-	-
FOXG_08524	0	3.51	0	0	0	0	0	0	0	0	0	0	0	0.133	0	11156.5	99	5	-	-
FOXG_15646	0	3.51	0	0	0	0	0	0	0	0	0	0	0	0.104	0	12019.5	110	4	-	-
FOXG_00430	0	3.51	0	0	0	0	0	0	0	0	0	0	0	0.125	0	34658	309	3	-	-
FOXG_15652	0	3.51	0	0	0	0	0	0	0	0	0	0	0	0.108	0	16346.7	143	1	Cupin_5	0.45
FOXG_04716	0	3.51	0	0	0	0	0	0	0	0	0	0	0	0.126	2	10018.4	94	3	-	-
FOXG_08152	58.18	65.22	1	1	1	1	1	1	1	1	0	0	0	0.733	17	20694.5	193	3	CHRD	0.038
FOXG_06591	17.39	13.33	1	0	0	0	0	0	0	0	0	0	0	0.142	5	13531.4	124	2	-	-
FOXG_03493	0	3.51	0	0	0	0	0	0	0	0	0	0	0	0.901	8	46139.3	421	6	C4dic_mal_tran	0.019
FOXG_13614	9.52	6.9	0.5	0	0	0	0	0	0	0	0	0	0	0.132	0	29929.5	269	0	-	-
FOXG_00237	0	3.51	0	0	0	0	0	0	0	0	0	0	0	0.101	0	17188.7	156	9	-	-
FOXG_16117	0	10.17	0	0	0	0	0	0	0	0	0	0	0	0.406	0	16390.5	150	2	Vezatin	0.59
FOXG_08231	23.08	22.22	0.5	0	0	0	0	0.285714	0	0	0	0	0	0.183	2	33527.4	293	1	Git3	1.4e-11
FOXG_09738	0	3.51	0	0	0	0	0	0	0	0	0	0	0	0.131	2	59770.4	529	7	Pkinase	3.1e-17
FOXG_05606	0	3.51	0	0	0	0	0	0	0	0	0	0	0	0.109	0	19839.5	179	5	4HBT_3	1.8e-13
FOXG_08313	0	10.17	0	0	0	0	0	0	0	0	0	0	0	0.138	0	25224.8	222	2	-	-
FOXG_16584	0	3.51	0	0	0	0	0	0	0	0	0	0	0	0.218	18	12928.3	126	0	Fascin	0.00093
FOXG_15730	0	3.51	0	0	0	0	0	0	0	0	0	0	0	0.116	0	15931.1	144	2	-	-
FOXG_17743	0	3.51	0	0	0	0	0	0	0	0	0	0	0	0.102	0	13328.6	114	1	-	-
FOXG_06459	0	13.33	0	0	0	0	0	0	0	0	0	0	0	0.193	9	234512	2074	39	Helitron_like_N	7.1e-26
FOXG_02188	0	3.51	0	0	0	0	0	0	0	0	0	0	0	0.152	0	48791.1	429	5	Fungal_trans	9.7e-15
FOXG_04580	0	3.51	0	0	0	0	0	0	0	0	0	0	0	0.103	0	19135.7	172	4	Transferase	0.0018
FOXG_17739	0	3.51	0	0	0	0	0	0	0	0	0	0	0	0.136	0	5363.22	47	0	-	-
FOXG_12940	0	3.51	0	0	0	0	0	0	0	0	0	0	0	0.137	10	24923.9	227	4	-	-
FOXG_17714	0	3.51	0	0	0	0	0	0	0	0	0	0	0	0.125	0	28813.6	269	4	AMP-binding	3.2e-29
FOXG_07274	0	3.51	0	0	0	0	0	0	0	0	0	0	0	0.102	0	21052	177	4	bZIP_1	3.7e-06
FOXG_01410	0	3.51	0	0	0	0	0	0	0	0	0	0	0	0.214	0	4031.49	38	0	AMP-binding	4.7e-05
FOXG_15001	0	3.51	0	0	0	0	0	0	0	0	0	0	0	0.115	0	13317	117	2	Integrin_alpha	0.23
FOXG_13900	0	3.51	0	0	0	0	0	0	0	0	0	0	0	0.148	0	32552.9	301	3	CNH	1e-18
FOXG_08251	0	3.51	0	0	0	0	0	0	0	0	0	0	0	0.103	2	6737.27	61	1	-	-
FOXG_08882	17.39	13.33	1	0	0	0	0	0	0	0	0	0	0	0.253	22	100856	965	2	PA14_2	4.5e-20
FOXG_05787	0	3.51	0	0	0	0	0	0	0	0	0	0	0	0.137	0	33830.7	299	6	-	-
FOXG_15596	0	3.51	0	0	0	0	0	0	0	0	0	0	0	0.292	7	21594.6	199	1	-	-
FOXG_11233	0	3.51	0	0	0	0	0	0	0	0	0	0	0	0.121	0	19930.5	179	1	DUF940	0.14
FOXG_14136	0	3.51	0	0	0	0	0	0	0	0	0	0	0	0.103	0	18055.2	159	5	Cytochrom_CIII	0.0047
FOXG_12195	0	3.51	0	0	0	0	0	0	0	0	0	0	0	0.052	0	32816	286	1	-	-
FOXG_09065	9.09	10.17	0.5	0	0	0	0	0	0	0	0	0	0	0.117	0	108270	978	6	RhoGAP	0.0029
FOXG_13087	0	3.51	0	0	0	0	0	0	0	0	0	0	0	0.125	0	12638.2	108	0	-	-
FOXG_15960	0	3.51	0	0	0	0	0	0	0	0	0	0	0	0.111	0	41157.1	359	5	-	-
FOXG_13307	0	3.51	0	0	0	0	0	0	0	0	0	0	0	0.12	0	20094.5	178	1	Fungal_trans	0.00081
FOXG_14709	9.09	10.17	0.5	0	0	0	0	0	0	0	0	0	0	0.1	0	52871.2	440	3	-	-
FOXG_02585	0	3.51	0	0	0	0	0	0	0	0	0	0	0	0.1	0	11362.8	103	3	-	-
FOXG_02922	0	3.51	0	0	0	0	0	0	0	0	0	0	0	0.124	0	10218.9	89	1	GST_C	9.8e-09
FOXG_06055	0	3.51	0	0	0	0	0	0	0	0	0	0	0	0.158	0	42549.6	377	12	-	-
FOXG_08768	0	3.51	0	0	0	0	0	0	0	0	0	0	0	0.148	11	28409.6	248	2	-	-
FOXG_09576	0	3.51	0	0	0	0	0	0	0	0	0	0	0	0.134	0	37809.1	342	2	FAP	0.77
FOXG_13390	0	3.51	0	0	0	0	0	0	0	0	0	0	0	0.113	0	30020.5	259	10	DUF4351	0.018
FOXG_11061	0	3.51	0	0	0	0	0	0	0	0	0	0	0	0.116	0	24746.5	218	5	-	-
FOXG_12531	0	3.51	0	0	0	0	0	0	0	0	0	0	0	0.248	0	11843.8	103	0	AMP-binding	0.0014
FOXG_05859	0	3.51	0	0	0	0	0	0	0	0	0	0	0	0.203	0	14506.6	127	4	-	-
FOXG_03077	0	3.51	0	0	0	0	0	0	0	0	0	0	0	0.103	0	58324.3	527	6	zf-CCCH	4.7e-05
FOXG_14723	0	3.51	0	0	0	0	0	0	0	0	0	0	0	0.116	16	14883.8	134	2	APH	1.2e-06
FOXG_17269	51.61	29.41	0	0	0	1	0	0.571429	1	0.5	0	1	0	0.112	0	45613.8	412	8	Reo_sigmaC	0.024
FOXG_02900	13.33	26.87	1	0	0	0	0	0	0	0	0	0	0	0.852	3	19564.3	186	8	Rifin_STEVOR	0.055
FOXG_00890	0	3.51	0	0	0	0	0	0	0	0	0	0	0	0.063	0	22472.8	200	6	SNF2_N	4.6e-07
FOXG_15554	0	3.51	0	0	0	0	0	0	0	0	0	0	0	0.143	0	15227.3	138	1	-	-
FOXG_01234	17.39	13.33	1	0	0	0	0	0	0	0	0	0	0	0.103	0	30810	273	3	-	-
FOXG_04750	0	6.9	0	0	0	0	0	0	0	0	0	0	0	0.452	0	17857.7	160	6	-	-
FOXG_14002	9.09	10.17	0	0	0	0	0	0	0	0.5	0	0	0	0.12	0	120192	1050	19	Helitron_like_N	3e-13
FOXG_07012	9.52	6.9	0.5	0	0	0	0	0	0	0	0	0	0	0.104	0	17727	158	4	HLH	0.00012
FOXG_06748	0	3.51	0	0	0	0	0	0	0	0	0	0	0	0.139	0	51748.9	448	8	-	-
FOXG_06198	0	3.51	0	0	0	0	0	0	0	0	0	0	0	0.163	0	28491.7	251	4	-	-
FOXG_07177	0	3.51	0	0	0	0	0	0	0	0	0	0	0	0.164	0	35956.1	325	4	-	-
FOXG_13987	0	3.51	0	0	0	0	0	0	0	0	0	0	0	0.102	0	4188.78	37	1	-	-
FOXG_13039	0	3.51	0	0	0	0	0	0	0	0	0	0	0	0.13	0	33579.4	297	8	-	-
FOXG_06584	17.39	13.33	1	0	0	0	0	0	0	0	0	0	0	0.13	0	11173.5	99	2	-	-
FOXG_12487	0	3.51	0	0	0	0	0	0	0	0	0	0	0	0.31	10	5418.25	49	0	-	-
FOXG_06189	17.39	13.33	1	0	0	0	0	0	0	0	0	0	0	0.175	0	12832.9	117	2	-	-
FOXG_10596	9.52	6.9	0.5	0	0	0	0	0	0	0	0	0	0	0.125	0	32368	289	3	Fungal_trans_2	3.2e-06
FOXG_14593	0	3.51	0	0	0	0	0	0	0	0	0	0	0	0.103	0	32776.4	291	6	Fungal_trans	0.0023
FOXG_00290	0	3.51	0	0	0	0	0	0	0	0	0	0	0	0.115	0	17564.2	151	0	Glyco_hydro_47	0.083
FOXG_11644	0	3.51	0	0	0	0	0	0	0	0	0	0	0	0.24	0	11037.7	100	2	p450	0.00056
FOXG_13667	0	3.51	0	0	0	0	0	0	0	0	0	0	0	0.649	5	13318.7	116	2	-	-
FOXG_17545	17.39	13.33	1	0	0	0	0	0	0	0	0	0	0	0.864	22	14232.5	128	0	Pneumo_phosprot	0.7
FOXG_10464	0	3.51	0	0	0	0	0	0	0	0	0	0	0	0.102	2	14717.8	129	1	DUF4096	0.00092
FOXG_16746	0	3.51	0	0	0	0	0	0	0	0	0	0	0	0.11	0	23429.7	212	4	Aminotran_3	1.5e-18
FOXG_04599	25.81	32.35	1	0	1	0	1	0	0	0	0	0	0	0.103	0	49709.9	464	9	Glutaminase	2.7e-101
FOXG_13206	0	3.51	0	0	0	0	0	0	0	0	0	0	0	0.18	0	32081.6	296	9	-	-
FOXG_07289	0	3.51	0	0	0	0	0	0	0	0	0	0	0	0.111	0	23682	205	1	-	-
FOXG_15028	0	3.51	0	0	0	0	0	0	0	0	0	0	0	0.144	0	15637.4	135	9	-	-
FOXG_17441	0	3.51	0	0	0	0	0	0	0	0	0	0	0	0.107	0	11026.2	100	3	-	-
FOXG_14980	0	3.51	0	0	0	0	0	0	0	0	0	0	0	0.447	3	20540	187	5	-	-
FOXG_09932	0	3.51	0	0	0	0	0	0	0	0	0	0	0	0.143	0	12419.4	108	2	-	-
FOXG_06791	9.52	6.9	0	0	0	0	0	0	0	0.5	0	0	0	0.176	0	38720.6	337	0	-	-
FOXG_12973	0	3.51	0	0	0	0	0	0	0	0	0	0	0	0.189	0	3863.45	37	0	-	-
FOXG_15118	0	3.51	0	0	0	0	0	0	0	0	0	0	0	0.193	17	15580.4	145	2	-	-
FOXG_05303	0	3.51	0	0	0	0	0	0	0	0	0	0	0	0.111	0	37084.9	336	6	SPRY	7.4e-16
FOXG_00752	0	3.51	0	0	0	0	0	0	0	0	0	0	0	0.105	0	13061.5	120	5	NnrS	0.0023
FOXG_06978	0	3.51	0	0	0	0	0	0	0	0	0	0	0	0.104	0	22878.1	207	3	LisH	0.065
FOXG_05729	18.18	10.17	1	0	0	0	0	0	0	0	0	0	0	0.196	0	14357	132	0	DUF4345	1.4e-21
FOXG_02368	0	6.9	0	0	0	0	0	0	0	0	0	0	0	0.11	0	30731.3	277	6	PseudoU_synth_1	1.3e-09
FOXG_07848	18.18	10.17	1	0	0	0	0	0	0	0	0	0	0	0.102	0	17429.9	158	1	DUF448	0.017
FOXG_16512	0	3.51	0	0	0	0	0	0	0	0	0	0	0	0.112	0	14569.5	126	4	Dimeth_Pyl	0.14
FOXG_10662	0	3.51	0	0	0	0	0	0	0	0	0	0	0	0.136	0	15380	137	2	-	-
FOXG_12085	0	3.51	0	0	0	0	0	0	0	0	0	0	0	0.119	0	15464.4	136	0	-	-
FOXG_11889	0	3.51	0	0	0	0	0	0	0	0	0	0	0	0.308	0	14123.4	126	4	-	-
FOXG_06159	0	3.51	0	0	0	0	0	0	0	0	0	0	0	0.109	0	32139.1	289	0	-	-
FOXG_01484	0	3.51	0	0	0	0	0	0	0	0	0	0	0	0.106	1	15993.2	148	2	-	-
FOXG_12409	0	3.51	0	0	0	0	0	0	0	0	0	0	0	0.127	0	22283.9	197	3	-	-
FOXG_12505	0	3.51	0	0	0	0	0	0	0	0	0	0	0	0.104	0	43116.4	373	8	zf-C2H2_4	0.0083
FOXG_14704	15.38	19.05	1	0	0	0	0	0	0	0	0	0	0	0.153	0	88667.3	776	25	HET	2e-25
FOXG_06142	0	3.51	0	0	0	0	0	0	0	0	0	0	0	0.15	0	11635.7	99	3	-	-
FOXG_02100	0	3.51	0	0	0	0	0	0	0	0	0	0	0	0.111	0	68876.6	616	3	-	-
FOXG_05677	0	3.51	0	0	0	0	0	0	0	0	0	0	0	0.393	2	11211.2	104	2	OPT	2.9e-11
FOXG_15670	18.18	10.17	1	0	0	0	0	0	0	0	0	0	0	0.111	0	48139.9	414	8	-	-
FOXG_13571	0	3.51	0	0	0	0	0	0	0	0	0	0	0	0.116	0	14596.8	130	1	-	-
FOXG_00911	9.52	6.9	0.5	0	0	0	0	0	0	0	0	0	0	0.127	0	35963.9	308	5	-	-
FOXG_16423	9.09	10.17	0	0	0	0	0	0	0	0.5	0	0	0	0.103	0	166665	1454	23	Helitron_like_N	3.8e-42
FOXG_11666	0	3.51	0	0	0	0	0	0	0	0	0	0	0	0.138	0	13705.7	122	1	Jnk-SapK_ap_N	0.0011
FOXG_15546	0	3.51	0	0	0	0	0	0	0	0	0	0	0	0.096	9	19140.8	178	2	-	-
FOXG_07816	0	3.51	0	0	0	0	0	0	0	0	0	0	0	0.099	0	10627.7	90	4	DUF971	0.0019
FOXG_02888	17.39	13.33	1	0	0	0	0	0	0	0	0	0	0	0.789	14	16589.8	150	6	-	-
FOXG_10873	0	3.51	0	0	0	0	0	0	0	0	0	0	0	0.355	3	13228.5	120	0	-	-
FOXG_02600	18.18	10.17	0	0	0	0	0	0	1	0	0	1	0	0.108	0	26872.6	248	3	Hexokinase_2	7.5e-28
FOXG_10898	17.39	13.33	1	0	0	0	0	0	0	0	0	0	0	0.098	0	19588.9	190	3	-	-
FOXG_09009	0	3.51	0	0	0	0	0	0	0	0	0	0	0	0.11	0	40683.2	361	2	ATG16	2.4e-05
FOXG_00601	17.39	13.33	1	0	0	0	0	0	0	0	0	0	0	0.105	0	24400.4	211	0	-	-
FOXG_04067	0	3.51	0	0	0	0	0	0	0	0	0	0	0	0.11	0	7267	63	0	-	-
FOXG_03752	0	6.9	0	0	0	0	0	0	0	0	0	0	0	0.181	0	86627.9	770	12	Ank_2	2.2e-10
FOXG_08895	0	3.51	0	0	0	0	0	0	0	0	0	0	0	0.184	0	22035	206	4	FAA_hydrolase	0.0005
FOXG_15062	0	3.51	0	0	0	0	0	0	0	0	0	0	0	0.138	0	21698.8	195	3	-	-
FOXG_15562	18.18	10.17	1	0	0	0	0	0	0	0	0	0	0	0.108	0	59733.7	534	6	Cast	0.056
FOXG_15052	0	3.51	0	0	0	0	0	0	0	0	0	0	0	0.129	0	11340.1	100	0	-	-
FOXG_06764	0	6.9	0	0	0	0	0	0	0	0	0	0	0	0.183	2	19157.7	171	2	-	-
FOXG_15421	9.52	6.9	0.5	0	0	0	0	0	0	0	0	0	0	0.121	0	42291.8	362	5	DUF1796	0.066
FOXG_04011	9.52	6.9	0.5	0	0	0	0	0	0	0	0	0	0	0.081	2	21023.9	190	3	NAD_binding_1	0.04
FOXG_05291	0	3.51	0	0	0	0	0	0	0	0	0	0	0	0.103	0	32622	293	1	Chitin_synth_1N	2.8e-27
FOXG_04265	9.09	10.17	0.5	0	0	0	0	0	0	0	0	0	0	0.103	0	75533.4	679	12	Peptidase_C14	1.6e-06
FOXG_15962	0	3.51	0	0	0	0	0	0	0	0	0	0	0	0.121	0	33792.2	290	1	Exonuc_VII_L	0.0097
FOXG_09085	0	3.51	0	0	0	0	0	0	0	0	0	0	0	0.713	4	14083.6	126	2	-	-
FOXG_13180	0	3.51	0	0	0	0	0	0	0	0	0	0	0	0.107	0	17222.4	150	3	Apolipoprotein	0.064
FOXG_09547	0	3.51	0	0	0	0	0	0	0	0	0	0	0	0.127	5	7145.3	64	1	CopD	0.035
FOXG_16953	9.09	10.17	0.5	0	0	0	0	0	0	0	0	0	0	0.123	0	16571.6	137	1	-	-
FOXG_14076	0	3.51	0	0	0	0	0	0	0	0	0	0	0	0.119	0	66661.1	577	11	-	-
FOXG_11621	0	3.51	0	0	0	0	0	0	0	0	0	0	0	0.106	0	64058.9	593	1	-	-
FOXG_03860	0	3.51	0	0	0	0	0	0	0	0	0	0	0	0.148	0	19495.2	176	2	-	-
FOXG_17477	0	3.51	0	0	0	0	0	0	0	0	0	0	0	0.103	0	23146.9	209	2	HLH	2.4e-09
FOXG_01336	0	3.51	0	0	0	0	0	0	0	0	0	0	0	0.43	0	25222	218	6	-	-
FOXG_15231	0	3.51	0	0	0	0	0	0	0	0	0	0	0	0.617	12	85806.9	779	22	Abhydrolase_6	9.7e-12
FOXG_15890	0	3.51	0	0	0	0	0	0	0	0	0	0	0	0.104	0	21324.7	184	1	SUKH-4	8.8e-27
FOXG_14237	0	3.51	0	0	0	0	0	0	0	0	0	0	0	0.11	0	35859.9	313	5	Tom22	1.7
FOXG_00858	9.09	10.17	0.5	0	0	0	0	0	0	0	0	0	0	0.107	0	36087.2	329	3	-	-
FOXG_02043	0	3.51	0	0	0	0	0	0	0	0	0	0	0	0.11	5	15812.1	162	0	-	-
FOXG_13251	0	3.51	0	0	0	0	0	0	0	0	0	0	0	0.221	0	17248.6	155	0	-	-
FOXG_13956	0	3.51	0	0	0	0	0	0	0	0	0	0	0	0.13	3	14463.6	140	6	-	-
FOXG_10706	0	3.51	0	0	0	0	0	0	0	0	0	0	0	0.111	0	14057.7	119	4	Di19	6.9e-05
FOXG_12403	9.09	10.17	0	0	0	0	0	0	0	0.5	0	0	0	0.137	0	73406.3	641	10	Dimer_Tnp_hAT	1.1e-18
FOXG_17160	0	3.51	0	0	0	0	0	0	0	0	0	0	0	0.199	9	13258.6	119	2	-	-
FOXG_15963	0	3.51	0	0	0	0	0	0	0	0	0	0	0	0.145	0	44669.2	393	5	F-box-like	0.019
FOXG_06427	0	3.51	0	0	0	0	0	0	0	0	0	0	0	0.37	0	9418.59	79	1	Sugar_tr	0.0055
FOXG_01415	0	3.51	0	0	0	0	0	0	0	0	0	0	0	0.103	0	7668.75	68	0	-	-
FOXG_04934	18.18	10.17	0.5	0	0	0	0	0.142857	0	0	0	0	0	0.38	1	14827.1	135	2	Enkurin	0.13
FOXG_04553	17.39	13.33	1	0	0	0	0	0	0	0	0	0	0	0.781	26	33576.7	328	17	PAN_4	3.5e-05
FOXG_16062	0	3.51	0	0	0	0	0	0	0	0	0	0	0	0.123	0	19458.5	172	5	-	-
FOXG_14955	23.08	19.05	0	0	0	0	0	0.142857	0	1	0	0	0	0.119	0	43005.9	376	6	-	-
FOXG_14187	0	3.51	0	0	0	0	0	0	0	0	0	0	0	0.106	0	4379.07	39	2	-	-
FOXG_17373	0	13.33	0	0	0	0	0	0	0	0	0	0	0	0.118	0	21388.2	199	0	Dabb	0.22
FOXG_14246	0	3.51	0	0	0	0	0	0	0	0	0	0	0	0.764	23	25088.2	229	9	-	-
FOXG_17156	0	3.51	0	0	0	0	0	0	0	0	0	0	0	0.147	0	3134.72	29	3	-	-
FOXG_15547	0	3.51	0	0	0	0	0	0	0	0	0	0	0	0.383	9	15572.8	139	3	-	-
FOXG_13910	0	3.51	0	0	0	0	0	0	0	0	0	0	0	0.106	0	74164.1	662	5	Chromo	4.7e-05
FOXG_04005	0	3.51	0	0	0	0	0	0	0	0	0	0	0	0.133	0	28260.6	248	2	CorA	2.7e-15
FOXG_13674	0	3.51	0	0	0	0	0	0	0	0	0	0	0	0.483	15	39078.5	383	4	-	-
FOXG_02836	0	3.51	0	0	0	0	0	0	0	0	0	0	0	0.124	0	20757.5	194	4	K_trans	9.8e-69
FOXG_04164	0	10.17	0	0	0	0	0	0	0	0	0	0	0	0.12	0	19250.2	182	0	HATPase_c	7.7e-16
FOXG_06505	0	3.51	0	0	0	0	0	0	0	0	0	0	0	0.379	13	22345.2	204	5	-	-
FOXG_01087	0	3.51	0	0	0	0	0	0	0	0	0	0	0	0.105	0	35842.3	315	8	Cation_ATPase_C	0.036
FOXG_08920	0	3.51	0	0	0	0	0	0	0	0	0	0	0	0.136	0	15698.5	142	6	Zn_clus	7.6e-06
FOXG_09344	0	3.51	0	0	0	0	0	0	0	0	0	0	0	0.106	0	20067	175	2	Neugrin	0.055
FOXG_14872	0	3.51	0	0	0	0	0	0	0	0	0	0	0	0.101	0	23641.8	212	1	-	-
FOXG_17633	0	3.51	0	0	0	0	0	0	0	0	0	0	0	0.106	0	13510.2	123	2	-	-
FOXG_13716	0	3.51	0	0	0	0	0	0	0	0	0	0	0	0.108	0	84816.9	777	13	Pkinase	3.2e-30
FOXG_04468	0	3.51	0	0	0	0	0	0	0	0	0	0	0	0.201	0	54699.7	490	13	Ribosomal_L24e	0.16
FOXG_04659	0	3.51	0	0	0	0	0	0	0	0	0	0	0	0.663	17	42106.4	374	12	-	-
FOXG_08233	9.52	6.9	0.5	0	0	0	0	0	0	0	0	0	0	0.105	0	22370.2	200	8	Zn_clus	4.6e-05
FOXG_06258	0	3.51	0	0	0	0	0	0	0	0	0	0	0	0.589	25	45563.9	431	6	-	-
FOXG_13289	0	3.51	0	0	0	0	0	0	0	0	0	0	0	0.113	0	80201.1	715	9	NDT80_PhoG	2.1e-25
FOXG_05286	0	3.51	0	0	0	0	0	0	0	0	0	0	0	0.176	0	21392.2	188	1	MFS_1	1.2e-05
FOXG_16413	0	6.9	0	0	0	0	0	0	0	0	0	0	0	0.134	0	217270	1906	33	Helitron_like_N	5.6e-42
FOXG_15507	0	3.51	0	0	0	0	0	0	0	0	0	0	0	0.112	0	19193.2	176	1	-	-
FOXG_15979	0	3.51	0	0	0	0	0	0	0	0	0	0	0	0.15	0	13453	120	5	Patatin	3.1e-06
FOXG_07080	0	10.17	0	0	0	0	0	0	0	0	0	0	0	0.107	1	22262.5	204	2	Gal_mutarotas_2	6e-05
FOXG_01004	0	3.51	0	0	0	0	0	0	0	0	0	0	0	0.109	0	21989.3	198	0	DUF2894	0.066
FOXG_07434	0	3.51	0	0	0	0	0	0	0	0	0	0	0	0.106	0	15871.7	141	3	bZIP_1	7.1e-06
FOXG_16325	0	3.51	0	0	0	0	0	0	0	0	0	0	0	0.217	0	32005.5	288	1	Ank	5.4e-09
FOXG_14828	0	3.51	0	0	0	0	0	0	0	0	0	0	0	0.241	0	22081.5	195	7	-	-
FOXG_05156	0	3.51	0	0	0	0	0	0	0	0	0	0	0	0.103	0	19425.5	169	0	DUF3338	0.037
FOXG_07045	0	3.51	0	0	0	0	0	0	0	0	0	0	0	0.096	0	13762	119	0	Cluap1	0.069
FOXG_05019	0	3.51	0	0	0	0	0	0	0	0	0	0	0	0.189	0	63639.1	563	4	DUF3435	6.7e-07
FOXG_03213	0	3.51	0	0	0	0	0	0	0	0	0	0	0	0.099	0	3719.2	33	0	-	-
FOXG_12679	0	3.51	0	0	0	0	0	0	0	0	0	0	0	0.109	0	38511.4	334	9	-	-
FOXG_07040	0	3.51	0	0	0	0	0	0	0	0	0	0	0	0.142	0	14429.4	126	1	IncA	0.0001
FOXG_16213	8.7	13.33	0	0	0	0	0	0	0	0.5	0	0	0	0.178	0	55299.7	480	7	-	-
FOXG_14684	0	3.51	0	0	0	0	0	0	0	0	0	0	0	0.737	16	17367.6	159	11	-	-
FOXG_17703	0	3.51	0	0	0	0	0	0	0	0	0	0	0	0.111	0	87537.9	785	12	APH	1.9e-05
FOXG_02407	0	3.51	0	0	0	0	0	0	0	0	0	0	0	0.1	0	13240	115	1	-	-
FOXG_07240	0	3.51	0	0	0	0	0	0	0	0	0	0	0	0.102	0	13306.6	115	0	-	-
FOXG_15110	0	3.51	0	0	0	0	0	0	0	0	0	0	0	0.176	0	15890.4	141	3	DUF2722	6.2e-05
FOXG_15919	0	3.51	0	0	0	0	0	0	0	0	0	0	0	0.377	15	20599.5	186	2	-	-
FOXG_12262	9.52	6.9	0.5	0	0	0	0	0	0	0	0	0	0	0.769	26	20138	196	1	-	-
FOXG_02645	0	3.51	0	0	0	0	0	0	0	0	0	0	0	0.149	0	20779.7	192	2	-	-
FOXG_00564	0	3.51	0	0	0	0	0	0	0	0	0	0	0	0.232	0	17813.7	168	1	-	-
FOXG_15748	0	3.51	0	0	0	0	0	0	0	0	0	0	0	0.103	0	13289.3	118	1	UPF0157	1.1e-27
FOXG_14074	0	6.9	0	0	0	0	0	0	0	0	0	0	0	0.175	0	42051.9	367	2	CheR_N	0.1
FOXG_10103	17.39	13.33	1	0	0	0	0	0	0	0	0	0	0	0.666	23	32196.9	307	6	-	-
FOXG_07204	0	3.51	0	0	0	0	0	0	0	0	0	0	0	0.1	0	23541.8	203	3	Mating_N	9.8
FOXG_14821	0	3.51	0	0	0	0	0	0	0	0	0	0	0	0.106	0	79608.1	708	9	DUF1501	0.063
FOXG_02538	0	3.51	0	0	0	0	0	0	0	0	0	0	0	0.116	0	48375.4	427	9	Zn_clus	4.7e-05
FOXG_12410	0	6.9	0	0	0	0	0	0	0	0	0	0	0	0.38	9	15714.8	148	1	YvrJ	0.23
FOXG_14203	0	3.51	0	0	0	0	0	0	0	0	0	0	0	0.102	0	11814.5	103	3	-	-
FOXG_05663	0	3.51	0	0	0	0	0	0	0	0	0	0	0	0.11	0	5294.23	46	2	-	-
FOXG_14578	0	3.51	0	0	0	0	0	0	0	0	0	0	0	0.295	0	17058.7	153	4	-	-
FOXG_14052	0	3.51	0	0	0	0	0	0	0	0	0	0	0	0.31	10	5418.25	49	0	-	-
FOXG_10701	0	3.51	0	0	0	0	0	0	0	0	0	0	0	0.105	0	46401.8	417	5	SNF2_N	7e-09
FOXG_00896	0	3.51	0	0	0	0	0	0	0	0	0	0	0	0.246	18	25137.7	239	1	-	-
FOXG_03044	9.52	6.9	0.5	0	0	0	0	0	0	0	0	0	0	0.107	0	65325.6	613	6	-	-
FOXG_06893	0	10.17	0	0	0	0	0	0	0	0	0	0	0	0.406	0	16390.5	150	2	Vezatin	0.59
FOXG_07306	0	3.51	0	0	0	0	0	0	0	0	0	0	0	0.117	0	31256.9	282	4	bZIP_1	3.2e-06
FOXG_06084	0	3.51	0	0	0	0	0	0	0	0	0	0	0	0.107	0	16469.8	149	6	-	-
FOXG_15183	0	3.51	0	0	0	0	0	0	0	0	0	0	0	0.153	0	32220.7	284	9	Fungal_trans_2	3e-12
FOXG_13960	0	3.51	0	0	0	0	0	0	0	0	0	0	0	0.1	0	15460.4	135	2	AKNA	0.017
FOXG_06772	0	3.51	0	0	0	0	0	0	0	0	0	0	0	0.404	0	19292.1	165	2	-	-
FOXG_01594	0	3.51	0	0	0	0	0	0	0	0	0	0	0	0.13	0	5359.4	49	2	-	-
FOXG_13141	0	3.51	0	0	0	0	0	0	0	0	0	0	0	0.62	22	16644.3	163	7	-	-
FOXG_13197	17.39	13.33	1	0	0	0	0	0	0	0	0	0	0	0.76	25	36586.3	327	0	DUF377	0.0055
FOXG_10113	0	3.51	0	0	0	0	0	0	0	0	0	0	0	0.138	0	12826.3	114	3	-	-
FOXG_04529	0	3.51	0	0	0	0	0	0	0	0	0	0	0	0.607	18	4840.65	48	2	-	-
FOXG_12583	0	3.51	0	0	0	0	0	0	0	0	0	0	0	0.107	0	10993.5	102	3	-	-
FOXG_13283	0	3.51	0	0	0	0	0	0	0	0	0	0	0	0.1	0	20262.8	177	6	VBS	0.12
FOXG_15965	0	3.51	0	0	0	0	0	0	0	0	0	0	0	0.157	8	18534.3	173	2	-	-
FOXG_13965	0	3.51	0	0	0	0	0	0	0	0	0	0	0	0.103	0	12263.9	108	1	-	-
FOXG_04467	0	3.51	0	0	0	0	0	0	0	0	0	0	0	0.155	1	26670.7	238	6	-	-
FOXG_06848	0	3.51	0	0	0	0	0	0	0	0	0	0	0	0.103	0	15472.3	142	3	HLH	3.5e-05
FOXG_14761	0	3.51	0	0	0	0	0	0	0	0	0	0	0	0.103	0	16396.6	142	1	-	-
FOXG_07038	0	6.9	0	0	0	0	0	0	0	0	0	0	0	0.114	0	51564.6	460	7	IncA	0.54
FOXG_05609	0	3.51	0	0	0	0	0	0	0	0	0	0	0	0.228	0	15597.1	138	3	-	-
FOXG_08663	0	3.51	0	0	0	0	0	0	0	0	0	0	0	0.101	0	13976	123	1	-	-
FOXG_17502	0	3.51	0	0	0	0	0	0	0	0	0	0	0	0.104	0	20409.8	186	3	p450	0.0044
FOXG_10997	0	3.51	0	0	0	0	0	0	0	0	0	0	0	0.114	0	20401.6	175	1	Urb2	0.039
FOXG_17734	0	3.51	0	0	0	0	0	0	0	0	0	0	0	0.115	0	13317.8	115	1	ATG16	0.001
FOXG_16076	0	3.51	0	0	0	0	0	0	0	0	0	0	0	0.1	0	13685.5	118	0	Troponin	0.0064
FOXG_16223	0	3.51	0	0	0	0	0	0	0	0	0	0	0	0.171	0	17619.3	160	3	-	-
FOXG_16143	0	3.51	0	0	0	0	0	0	0	0	0	0	0	0.114	0	5576.42	49	1	-	-
FOXG_13168	0	3.51	0	0	0	0	0	0	0	0	0	0	0	0.116	0	20314.6	180	2	-	-
FOXG_06965	0	3.51	0	0	0	0	0	0	0	0	0	0	0	0.332	14	15343.4	137	2	FAD_binding_3	0.0014
FOXG_02933	9.52	6.9	0	0	0	0	0	0.142857	0	0	0	0	0	0.104	0	41170.8	358	7	-	-
FOXG_14097	0	3.51	0	0	0	0	0	0	0	0	0	0	0	0.385	0	24439	213	7	TTL	6.7e-09
FOXG_02896	0	6.9	0	0	0	0	0	0	0	0	0	0	0	0.108	0	110836	979	18	DUF3053	0.027
FOXG_14155	0	3.51	0	0	0	0	0	0	0	0	0	0	0	0.134	0	37246.1	322	7	Choline_kin_N	0.04
FOXG_03693	0	3.51	0	0	0	0	0	0	0	0	0	0	0	0.171	18	41539.2	387	7	FG-GAP	0.0027
FOXG_17248	0	3.51	0	0	0	0	0	0	0	0	0	0	0	0.107	0	14562.8	133	4	-	-
FOXG_04842	17.39	13.33	1	0	0	0	0	0	0	0	0	0	0	0.763	20	29135	276	7	CBM_4_9	0.00078
FOXG_14815	0	6.9	0	0	0	0	0	0	0	0	0	0	0	0.126	3	11635.4	102	2	TM2	6.7e-12
FOXG_05295	0	3.51	0	0	0	0	0	0	0	0	0	0	0	0.119	0	8632.83	75	1	Mcp5_PH	3.2e-19
FOXG_02617	0	3.51	0	0	0	0	0	0	0	0	0	0	0	0.108	0	47326.1	427	6	bZIP_1	1.9e-06
FOXG_12942	0	3.51	0	0	0	0	0	0	0	0	0	0	0	0.107	0	6552.41	55	0	-	-
FOXG_16701	0	3.51	0	0	0	0	0	0	0	0	0	0	0	0.122	4	6777.65	59	0	-	-
FOXG_14699	18.18	10.17	1	0	0	0	0	0	0	0	0	0	0	0.106	0	17826.8	156	2	Chromo	3.8e-06
FOXG_02316	16	19.35	1	0	0	0	0	0	0	0	0	0	0	0.726	25	21579	210	0	EPSP_synthase	0.009
FOXG_10241	0	3.51	0	0	0	0	0	0	0	0	0	0	0	0.128	0	5174.13	47	1	-	-
FOXG_15897	0	3.51	0	0	0	0	0	0	0	0	0	0	0	0.167	0	12681.5	118	5	-	-
FOXG_12581	0	3.51	0	0	0	0	0	0	0	0	0	0	0	0.103	0	30705.5	274	6	JmjC	8.9e-11
FOXG_04887	16.67	16.39	1	0	0	0	0	0	0	0	0	0	0	0.147	0	45903.9	409	7	Fungal_trans	0.00063
FOXG_13735	0	3.51	0	0	0	0	0	0	0	0	0	0	0	0.176	3	16507.9	149	4	-	-
FOXG_13682	17.39	13.33	1	0	0	0	0	0	0	0	0	0	0	0.172	19	26332.8	253	4	CBM_4_9	7.2e-05
FOXG_17597	0	3.51	0	0	0	0	0	0	0	0	0	0	0	0.115	11	14689.5	134	2	Fungal_trans_2	1e-06
FOXG_16715	0	3.51	0	0	0	0	0	0	0	0	0	0	0	0.114	0	12152.8	106	1	-	-
FOXG_04446	0	3.51	0	0	0	0	0	0	0	0	0	0	0	0.15	1	8527.97	81	2	-	-
FOXG_13293	0	3.51	0	0	0	0	0	0	0	0	0	0	0	0.726	20	47501.3	436	3	-	-
FOXG_13630	50	27.69	0.5	0	0	0	0	0.857143	0	0	0	0	0	0.345	0	14072.6	129	0	DctQ	1.2
FOXG_15377	0	3.51	0	0	0	0	0	0	0	0	0	0	0	0.108	0	16799.7	146	1	CorA	2.9e-06
FOXG_10451	0	3.51	0	0	0	0	0	0	0	0	0	0	0	0.1	0	25458.6	225	1	DUF919	0.032
FOXG_09552	17.39	13.33	1	0	0	0	0	0	0	0	0	0	0	0.908	3	206815	1835	34	Ank_2	6.8e-15
FOXG_14229	0	3.51	0	0	0	0	0	0	0	0	0	0	0	0.107	0	39093.2	344	1	PIF1	1.8e-28
FOXG_17056	40	29.85	0	0	0	1	0	0.714286	0	0	0	0	0	0.169	0	32636.5	286	3	-	-
FOXG_06974	0	3.51	0	0	0	0	0	0	0	0	0	0	0	0.231	0	19833.6	172	2	Las1	0.22
FOXG_17688	0	3.51	0	0	0	0	0	0	0	0	0	0	0	0.128	0	37014	330	7	CHAT	3.7e-18
FOXG_14001	0	6.9	0	0	0	0	0	0	0	0	0	0	0	0.134	0	95387.8	842	15	Helitron_like_N	3.4e-25
FOXG_12315	0	3.51	0	0	0	0	0	0	0	0	0	0	0	0.108	0	12245	115	0	-	-
FOXG_12354	0	3.51	0	0	0	0	0	0	0	0	0	0	0	0.132	0	22353.9	197	3	Vps5	0.0012
FOXG_01340	0	3.51	0	0	0	0	0	0	0	0	0	0	0	0.105	0	33605.7	286	7	-	-
FOXG_14400	0	3.51	0	0	0	0	0	0	0	0	0	0	0	0.146	0	18803.9	170	4	-	-
FOXG_02227	0	3.51	0	0	0	0	0	0	0	0	0	0	0	0.154	0	20365	179	1	-	-
FOXG_12574	0	3.51	0	0	0	0	0	0	0	0	0	0	0	0.125	0	19276.2	167	0	-	-
FOXG_07211	0	3.51	0	0	0	0	0	0	0	0	0	0	0	0.099	0	23368.2	204	4	-	-
FOXG_09674	18.18	10.17	1	0	0	0	0	0	0	0	0	0	0	0.398	0	28724.6	267	2	ADH_zinc_N	1e-10
FOXG_00095	0	3.51	0	0	0	0	0	0	0	0	0	0	0	0.124	0	14139.9	125	0	Methyltransf_5	0.056
FOXG_14457	0	3.51	0	0	0	0	0	0	0	0	0	0	0	0.103	0	12571.2	114	1	-	-
FOXG_09649	0	3.51	0	0	0	0	0	0	0	0	0	0	0	0.104	0	14001	120	3	FemAB	0.017
FOXG_02666	9.09	10.17	0.5	0	0	0	0	0	0	0	0	0	0	0.167	0	43919	404	7	PEP_mutase	3.6e-39
FOXG_07351	0	3.51	0	0	0	0	0	0	0	0	0	0	0	0.103	0	30420.1	267	3	-	-
FOXG_11137	0	3.51	0	0	0	0	0	0	0	0	0	0	0	0.101	0	11499.6	107	1	Cwf_Cwc_15	0.23
FOXG_01393	0	3.51	0	0	0	0	0	0	0	0	0	0	0	0.12	0	27105.8	236	2	-	-
FOXG_03894	0	3.51	0	0	0	0	0	0	0	0	0	0	0	0.113	0	29069.1	264	3	Fungal_trans	1.9e-07
FOXG_02806	0	3.51	0	0	0	0	0	0	0	0	0	0	0	0.1	0	16360.5	149	1	-	-
FOXG_10878	18.18	10.17	1	0	0	0	0	0	0	0	0	0	0	0.12	0	34421.7	312	6	-	-
FOXG_17772	0	3.51	0	0	0	0	0	0	0	0	0	0	0	0.3	0	11060.8	101	4	Preseq_ALAS	0.13
FOXG_08684	0	3.51	0	0	0	0	0	0	0	0	0	0	0	0.2	0	31111.3	276	14	zf-C3HC4_2	1.5e-06
FOXG_02440	9.52	6.9	0.5	0	0	0	0	0	0	0	0	0	0	0.116	0	28318.2	245	8	zf-C3HC4_2	9.8e-07
FOXG_13361	0	3.51	0	0	0	0	0	0	0	0	0	0	0	0.165	0	36293.8	317	6	zf-CSL	0.0093
FOXG_06473	0	3.51	0	0	0	0	0	0	0	0	0	0	0	0.098	0	13185.8	120	2	AAA_23	4.7e-13
FOXG_16961	0	3.51	0	0	0	0	0	0	0	0	0	0	0	0.107	0	12280.1	115	4	GMC_oxred_N	0.00046
FOXG_12266	0	3.51	0	0	0	0	0	0	0	0	0	0	0	0.195	10	11640.2	104	2	-	-
FOXG_14040	0	6.9	0	0	0	0	0	0	0	0	0	0	0	0.115	0	42294.4	382	4	-	-
FOXG_15650	9.52	6.9	0	1	0	0	0	0	0	0	0	0	0	0.126	0	17241.4	157	2	-	-
FOXG_10948	0	3.51	0	0	0	0	0	0	0	0	0	0	0	0.123	2	12900.2	110	1	-	-
FOXG_10894	0	6.9	0	0	0	0	0	0	0	0	0	0	0	0.102	0	16657.6	141	5	Fungal_trans_2	0.03
FOXG_15196	0	3.51	0	0	0	0	0	0	0	0	0	0	0	0.117	0	11288.9	97	0	-	-
FOXG_17293	0	3.51	0	0	0	0	0	0	0	0	0	0	0	0.132	0	84034.8	763	5	DEAD	0.013
FOXG_17050	0	3.51	0	0	0	0	0	0	0	0	0	0	0	0.103	0	12263.9	108	1	-	-
FOXG_13624	0	3.51	0	0	0	0	0	0	0	0	0	0	0	0.113	0	17678.5	153	10	-	-
FOXG_12641	0	3.51	0	0	0	0	0	0	0	0	0	0	0	0.105	0	14298.6	142	2	-	-
FOXG_03354	0	3.51	0	0	0	0	0	0	0	0	0	0	0	0.139	0	12956.2	116	4	-	-
FOXG_06411	0	3.51	0	0	0	0	0	0	0	0	0	0	0	0.106	0	12143.6	103	1	-	-
FOXG_10857	0	6.9	0	0	0	0	0	0	0	0	0	0	0	0.308	7	28230.8	263	1	GBV-C_env	0.28
FOXG_07630	0	3.51	0	0	0	0	0	0	0	0	0	0	0	0.351	15	10847.8	100	7	-	-
FOXG_12879	0	3.51	0	0	0	0	0	0	0	0	0	0	0	0.1	0	14655.5	134	1	Peptidase_S8	1.1e-06
FOXG_06561	0	3.51	0	0	0	0	0	0	0	0	0	0	0	0.115	0	22748.3	198	1	-	-
FOXG_15605	9.52	6.9	0.5	0	0	0	0	0	0	0	0	0	0	0.118	0	26569.4	239	5	HLH	0.00023
FOXG_01736	0	3.51	0	0	0	0	0	0	0	0	0	0	0	0.164	9	32971.7	297	21	Synaptobrevin	0.014
FOXG_14194	0	3.51	0	0	0	0	0	0	0	0	0	0	0	0.149	0	53284.7	487	4	Trypsin_2	0.00049
FOXG_07106	18.18	10.17	0	0	0	0	0	0	1	0.5	0	0	0	0.101	0	45454.6	397	6	-	-
FOXG_10465	0	3.51	0	0	0	0	0	0	0	0	0	0	0	0.107	0	12247.8	112	3	-	-
FOXG_07124	0	13.33	0	0	0	0	0	0	0	0	0	0	0	0.143	0	14931.1	130	1	DSBA	4e-11
FOXG_15772	0	3.51	0	0	0	0	0	0	0	0	0	0	0	0.114	0	39050.4	345	6	Fungal_trans	2.3e-12
FOXG_02949	0	3.51	0	0	0	0	0	0	0	0	0	0	0	0.151	0	14853.7	134	1	Med3	0.089
FOXG_16259	0	3.51	0	0	0	0	0	0	0	0	0	0	0	0.104	0	34167.3	300	9	zf-RING_2	0.079
FOXG_14249	0	3.51	0	0	0	0	0	0	0	0	0	0	0	0.716	13	49133.2	470	3	-	-
FOXG_15722	9.52	6.9	0.5	0	0	0	0	0	0	0	0	0	0	0.1	0	85906	766	11	B_lectin	0.0058
FOXG_07629	0	3.51	0	0	0	0	0	0	0	0	0	0	0	0.182	0	15630.2	141	2	Ank_2	0.0002
FOXG_08686	0	6.9	0	0	0	0	0	0	0	0	0	0	0	0.131	0	26616.1	240	11	zf-C3HC4_2	5.5e-10
FOXG_15109	9.52	6.9	0	0	0	0	0	0.142857	0	0	0	0	0	0.769	25	25233.7	240	12	-	-
FOXG_05835	0	3.51	0	0	0	0	0	0	0	0	0	0	0	0.209	0	12016.6	109	0	-	-
FOXG_01329	0	3.51	0	0	0	0	0	0	0	0	0	0	0	0.114	0	19144.7	166	2	-	-
FOXG_10814	0	3.51	0	0	0	0	0	0	0	0	0	0	0	0.113	0	7255.23	64	1	-	-
FOXG_16622	0	3.51	0	0	0	0	0	0	0	0	0	0	0	0.103	0	28035.6	247	1	GETHR	0.13
FOXG_16278	0	6.9	0	0	0	0	0	0	0	0	0	0	0	0.227	0	17514.5	157	2	DUF3043	0.016
FOXG_05700	17.39	13.33	1	0	0	0	0	0	0	0	0	0	0	0.102	0	18835.9	171	0	DUF663	0.11
FOXG_06613	0	3.51	0	0	0	0	0	0	0	0	0	0	0	0.122	1	56479.9	523	7	DAG1	0.34
FOXG_11732	0	3.51	0	0	0	0	0	0	0	0	0	0	0	0.11	0	31878.1	281	5	ADIP	0.034
FOXG_16732	0	3.51	0	0	0	0	0	0	0	0	0	0	0	0.183	0	14312.1	130	2	-	-
FOXG_07771	17.39	13.33	1	0	0	0	0	0	0	0	0	0	0	0.102	0	19638.4	173	2	SAM_1	6.2e-06
FOXG_10223	0	3.51	0	0	0	0	0	0	0	0	0	0	0	0.116	0	19535.6	173	3	NmrA	0.00074
FOXG_13393	0	3.51	0	0	0	0	0	0	0	0	0	0	0	0.736	25	23372.6	225	11	PAN_1	0.0089
FOXG_14559	18.18	10.17	1	0	0	0	0	0	0	0	0	0	0	0.126	0	26504.4	235	0	-	-
FOXG_07339	0	3.51	0	0	0	0	0	0	0	0	0	0	0	0.119	0	12326.8	108	1	-	-
FOXG_14087	0	3.51	0	0	0	0	0	0	0	0	0	0	0	0.852	20	14398.4	130	2	-	-
FOXG_13994	0	3.51	0	0	0	0	0	0	0	0	0	0	0	0.13	0	24984	219	8	-	-
FOXG_14310	0	3.51	0	0	0	0	0	0	0	0	0	0	0	0.14	0	12855.1	109	1	-	-
FOXG_16577	0	3.51	0	0	0	0	0	0	0	0	0	0	0	0.105	0	8853.19	76	0	Bacteriocin_IIc	0.15
FOXG_06300	8.7	13.33	0.5	0	0	0	0	0	0	0	0	0	0	0.131	0	12671.5	111	7	-	-
FOXG_16050	0	3.51	0	0	0	0	0	0	0	0	0	0	0	0.106	0	72500.8	647	5	-	-
FOXG_06758	0	3.51	0	0	0	0	0	0	0	0	0	0	0	0.109	0	12572.4	112	1	DDE_Tnp_1_7	1.2e-09
FOXG_14464	0	3.51	0	0	0	0	0	0	0	0	0	0	0	0.103	0	47207.8	419	15	-	-
FOXG_04815	0	3.51	0	0	0	0	0	0	0	0	0	0	0	0.148	0	11640.9	102	0	-	-
FOXG_14150	0	3.51	0	0	0	0	0	0	0	0	0	0	0	0.214	8	18533.6	170	5	-	-
FOXG_17656	16.67	16.39	1	0	0	0	0	0	0	0	0	0	0	0.793	7	42814.2	400	14	NosD	7.9e-08
FOXG_16623	0	3.51	0	0	0	0	0	0	0	0	0	0	0	0.106	0	19700.3	163	1	COG2	0.17
FOXG_09603	0	6.9	0	0	0	0	0	0	0	0	0	0	0	0.106	0	47871.3	433	9	FAD_binding_4	9.2e-14
FOXG_06653	0	3.51	0	0	0	0	0	0	0	0	0	0	0	0.101	0	48565.8	440	4	Helitron_like_N	1.3e-10
FOXG_10825	0	3.51	0	0	0	0	0	0	0	0	0	0	0	0.18	12	14334.5	134	2	-	-
FOXG_04608	0	3.51	0	0	0	0	0	0	0	0	0	0	0	0.14	0	13713.6	123	3	Fungal_trans_2	0.002
FOXG_14025	0	3.51	0	0	0	0	0	0	0	0	0	0	0	0.123	0	23388.5	212	2	-	-
FOXG_12127	0	3.51	0	0	0	0	0	0	0	0	0	0	0	0.104	0	18859.7	168	1	-	-
FOXG_05777	9.52	6.9	0.5	0	0	0	0	0	0	0	0	0	0	0.345	9	7202.31	66	0	-	-
FOXG_14754	9.52	6.9	0	1	0	0	0	0	0	0	0	0	0	0.056	0	49118.9	433	13	DUF3435	0.00098
FOXG_16037	9.52	6.9	0.5	0	0	0	0	0	0	0	0	0	0	0.107	0	16454.8	143	1	p450	1.5e-09
FOXG_04037	0	3.51	0	0	0	0	0	0	0	0	0	0	0	0.097	0	5912.57	49	0	-	-
FOXG_00226	17.39	13.33	1	0	0	0	0	0	0	0	0	0	0	0.193	0	82066.8	749	8	HATPase_c_3	4.7e-12
FOXG_15944	0	3.51	0	0	0	0	0	0	0	0	0	0	0	0.107	0	21700.2	189	1	Terpene_synth	0.064
FOXG_12547	0	3.51	0	0	0	0	0	0	0	0	0	0	0	0.13	0	24984	219	8	-	-
FOXG_04471	9.09	10.17	0.5	0	0	0	0	0	0	0	0	0	0	0.142	0	40291.6	348	9	zf-H2C2_2	0.095
FOXG_12175	0	3.51	0	0	0	0	0	0	0	0	0	0	0	0.107	0	30005.4	259	2	-	-
FOXG_06730	0	3.51	0	0	0	0	0	0	0	0	0	0	0	0.12	0	11760.5	100	3	DUF4061	0.012
FOXG_14123	0	3.51	0	0	0	0	0	0	0	0	0	0	0	0.102	0	32078.8	286	4	DUF2569	0.22
FOXG_11899	0	3.51	0	0	0	0	0	0	0	0	0	0	0	0.1	0	32938.2	294	5	-	-
FOXG_03667	0	3.51	0	0	0	0	0	0	0	0	0	0	0	0.104	0	21088.8	187	3	TPR_12	0.028
FOXG_14129	18.18	10.17	1	0	0	0	0	0	0	0	0	0	0	0.715	25	49062.1	466	14	-	-
FOXG_09914	0	3.51	0	0	0	0	0	0	0	0	0	0	0	0.331	0	14151.1	126	0	NPV_P10	0.011
FOXG_15008	0	6.9	0	0	0	0	0	0	0	0	0	0	0	0.117	0	20894	190	1	RPW8	0.17
FOXG_03530	0	3.51	0	0	0	0	0	0	0	0	0	0	0	0.101	0	30393.8	269	4	Fungal_trans	0.00021
FOXG_15913	9.09	10.17	0	0	0	0	1	0	0	0	0	0	0	0.122	0	15458.9	138	6	-	-
FOXG_09992	0	3.51	0	0	0	0	0	0	0	0	0	0	0	0.466	11	19840.4	190	0	-	-
FOXG_15810	0	3.51	0	0	0	0	0	0	0	0	0	0	0	0.108	0	40270.5	361	5	Fungal_trans	1.6e-06
FOXG_07333	24	16.13	0.5	0	0	0	0	0.285714	0	0	0	0	0	0.106	0	22158.2	204	3	DUF2427	0.034
FOXG_15634	0	3.51	0	0	0	0	0	0	0	0	0	0	0	0.112	0	20522	190	5	Zn_clus	3.9e-08
FOXG_09725	0	3.51	0	0	0	0	0	0	0	0	0	0	0	0.108	0	13401	116	1	Chromo	0.00019
FOXG_13244	0	3.51	0	0	0	0	0	0	0	0	0	0	0	0.102	0	16527.8	151	8	Ribonuclease_3	0.016
FOXG_05509	0	3.51	0	0	0	0	0	0	0	0	0	0	0	0.121	0	14074.6	124	1	DUF3405	6.5e-30
FOXG_13508	17.39	13.33	1	0	0	0	0	0	0	0	0	0	0	0.278	24	29889	281	11	-	-
FOXG_07353	9.52	6.9	0	0	0	0	0	0	0	0.5	0	0	0	0.176	0	38720.6	337	0	-	-
FOXG_04512	16.67	16.39	1	0	0	0	0	0	0	0	0	0	0	0.233	10	67597	606	4	PMC2NT	1.2
FOXG_09170	0	3.51	0	0	0	0	0	0	0	0	0	0	0	0.104	1	21031.1	199	4	Cation_ATPase_N	4.7e-17
FOXG_03153	0	3.51	0	0	0	0	0	0	0	0	0	0	0	0.144	3	12936.7	114	2	-	-
FOXG_14461	9.09	10.17	0	0	0	0	0	0	0	0.5	0	0	0	0.112	0	94319.4	834	10	Dimer_Tnp_hAT	2.8e-15
FOXG_03858	0	3.51	0	0	0	0	0	0	0	0	0	0	0	0.163	0	11588.9	99	0	-	-
FOXG_12949	0	6.9	0	0	0	0	0	0	0	0	0	0	0	0.106	0	120527	1053	19	-	-
FOXG_05322	18.18	10.17	1	0	0	0	0	0	0	0	0	0	0	0.112	0	359636	3399	1	-	-
FOXG_14569	0	3.51	0	0	0	0	0	0	0	0	0	0	0	0.167	4	12504.8	112	0	-	-
FOXG_10715	0	3.51	0	0	0	0	0	0	0	0	0	0	0	0.101	0	11090.5	101	1	-	-
FOXG_01219	0	3.51	0	0	0	0	0	0	0	0	0	0	0	0.105	0	9162.81	81	1	-	-
FOXG_02581	0	3.51	0	0	0	0	0	0	0	0	0	0	0	0.204	0	5058.98	44	2	-	-
FOXG_15516	0	3.51	0	0	0	0	0	0	0	0	0	0	0	0.101	0	14546.8	127	3	-	-
FOXG_12088	0	3.51	0	0	0	0	0	0	0	0	0	0	0	0.102	0	12352.1	110	1	MAGE	0.13
FOXG_07193	0	6.9	0	0	0	0	0	0	0	0	0	0	0	0.162	0	7787	70	0	HTH_psq	4.4e-07
FOXG_09107	24	16.13	1	1	0	0	0	0	0	0	0	0	0	0.844	23	10727.2	100	10	-	-
FOXG_16118	0	3.51	0	0	0	0	0	0	0	0	0	0	0	0.128	0	21101.3	192	4	-	-
FOXG_00171	0	3.51	0	0	0	0	0	0	0	0	0	0	0	0.102	0	23600.2	198	0	Nuc_rec_co-act	0.91
FOXG_04917	18.18	10.17	0	0	0	0	0	0.285714	0	0	0	0	0	0.117	0	52030.1	452	3	Clr5	1.1e-14
FOXG_06701	0	3.51	0	0	0	0	0	0	0	0	0	0	0	0.115	0	35573.3	307	3	-	-
FOXG_14107	0	3.51	0	0	0	0	0	0	0	0	0	0	0	0.117	0	18773.2	162	5	EzrA	0.00022
FOXG_00907	0	3.51	0	0	0	0	0	0	0	0	0	0	0	0.132	0	11194	102	0	-	-
FOXG_03673	9.09	10.17	0.5	0	0	0	0	0	0	0	0	0	0	0.102	0	284130	2649	0	-	-
FOXG_15531	0	6.9	0	0	0	0	0	0	0	0	0	0	0	0.111	0	61097	531	8	HET	8.3e-17
FOXG_08351	0	6.9	0	0	0	0	0	0	0	0	0	0	0	0.267	4	14898.2	132	1	-	-
FOXG_12077	0	3.51	0	0	0	0	0	0	0	0	0	0	0	0.101	0	13776.4	118	3	-	-
FOXG_04762	0	3.51	0	0	0	0	0	0	0	0	0	0	0	0.11	0	13938.7	128	4	Zn_clus	0.0012
FOXG_02590	8	16.13	0	0	0	0	0	0.142857	0	0	0	0	0	0.158	0	24077.3	221	4	CN_hydrolase	1.5e-08
FOXG_14875	0	3.51	0	0	0	0	0	0	0	0	0	0	0	0.177	0	12661.6	110	3	-	-
FOXG_07350	9.09	10.17	0.5	0	0	0	0	0	0	0	0	0	0	0.271	0	43049.3	378	4	SbcCD_C	3.1e-05
FOXG_00309	0	3.51	0	0	0	0	0	0	0	0	0	0	0	0.101	0	50854.4	447	4	Helicase_C	1.5e-07
FOXG_06486	0	3.51	0	0	0	0	0	0	0	0	0	0	0	0.105	0	21032.1	186	2	-	-
FOXG_11154	0	3.51	0	0	0	0	0	0	0	0	0	0	0	0.109	0	12806.4	116	3	-	-
FOXG_11393	0	3.51	0	0	0	0	0	0	0	0	0	0	0	0.162	0	15899.3	139	0	Amidase	5.6e-20
FOXG_02533	18.18	10.17	1	0	0	0	0	0	0	0	0	0	0	0.115	0	81226.2	736	18	Fungal_trans	6.8e-15
FOXG_16440	0	3.51	0	0	0	0	0	0	0	0	0	0	0	0.056	0	12344.5	108	4	-	-
FOXG_02550	9.52	6.9	0.5	0	0	0	0	0	0	0	0	0	0	0.115	0	37861.1	352	13	PAN_1	0.0078
FOXG_16053	0	3.51	0	0	0	0	0	0	0	0	0	0	0	0.106	5	55526.1	502	8	-	-
FOXG_14165	0	3.51	0	0	0	0	0	0	0	0	0	0	0	0.106	0	17669.3	159	1	BAH	0.035
FOXG_04584	18.18	10.17	1	0	0	0	0	0	0	0	0	0	0	0.71	23	33946.9	325	8	CBM_4_9	5.8e-06
FOXG_17532	0	3.51	0	0	0	0	0	0	0	0	0	0	0	0.107	0	26453	228	3	-	-
FOXG_16461	0	3.51	0	0	0	0	0	0	0	0	0	0	0	0.103	0	88752.3	781	7	DUF2635	0.15
FOXG_07214	17.39	13.33	1	0	0	0	0	0	0	0	0	0	0	0.147	0	37957.7	346	9	bZIP_1	1e-06
FOXG_12746	0	3.51	0	0	0	0	0	0	0	0	0	0	0	0.111	0	11750.4	101	5	ACBP	2.3
FOXG_13064	0	3.51	0	0	0	0	0	0	0	0	0	0	0	0.101	0	24428.1	220	1	HLH	2.1e-05
FOXG_01214	0	3.51	0	0	0	0	0	0	0	0	0	0	0	0.103	0	16500.2	147	4	-	-
FOXG_07033	0	3.51	0	0	0	0	0	0	0	0	0	0	0	0.105	0	24396.2	211	2	Chromo	0.0044
FOXG_14265	0	3.51	0	0	0	0	0	0	0	0	0	0	0	0.133	0	17942.1	163	2	-	-
FOXG_02325	26.09	13.33	1	1	0	0	0	0	0	0	0	0	0	0.119	0	30768.5	268	2	CopD	6.1
FOXG_14324	0	3.51	0	0	0	0	0	0	0	0	0	0	0	0.101	0	11413	108	1	-	-
FOXG_17682	0	3.51	0	0	0	0	0	0	0	0	0	0	0	0.18	12	14334.5	134	2	-	-
FOXG_05129	18.18	10.17	1	0	0	0	0	0	0	0	0	0	0	0.101	0	31370.9	287	4	-	-
FOXG_13391	0	3.51	0	0	0	0	0	0	0	0	0	0	0	0.101	0	61318.3	551	4	Amidohydro_2	2.8e-21
FOXG_14157	0	6.9	0	0	0	0	0	0	0	0	0	0	0	0.099	0	19355	170	5	-	-
FOXG_09654	0	3.51	0	0	0	0	0	0	0	0	0	0	0	0.099	0	3952.54	37	1	-	-
FOXG_02913	0	3.51	0	0	0	0	0	0	0	0	0	0	0	0.132	0	20076.3	177	1	HNH_2	0.021
FOXG_15679	0	6.9	0	0	0	0	0	0	0	0	0	0	0	0.133	0	33981.9	305	2	DUF3584	0.0016
FOXG_11689	0	3.51	0	0	0	0	0	0	0	0	0	0	0	0.103	0	30722.7	277	6	Fungal_trans	0.0024
FOXG_16009	0	3.51	0	0	0	0	0	0	0	0	0	0	0	0.123	0	13835.5	131	1	YndJ	0.053
FOXG_03367	0	3.51	0	0	0	0	0	0	0	0	0	0	0	0.122	0	18365.8	172	4	DUF448	0.22
FOXG_17549	0	6.9	0	0	0	0	0	0	0	0	0	0	0	0.583	24	9260.79	84	4	Grp1_Fun34_YaaH	1.9e-10
FOXG_05252	0	3.51	0	0	0	0	0	0	0	0	0	0	0	0.144	0	7554.9	67	2	-	-
FOXG_15970	0	3.51	0	0	0	0	0	0	0	0	0	0	0	0.113	0	27062.7	236	2	-	-
FOXG_16125	0	3.51	0	0	0	0	0	0	0	0	0	0	0	0.125	0	19529	177	5	TRAPPC9-Trs120	0.15
FOXG_16585	9.09	10.17	0.5	0	0	0	0	0	0	0	0	0	0	0.315	0	24365	235	5	-	-
FOXG_15597	0	3.51	0	0	0	0	0	0	0	0	0	0	0	0.13	0	29487.5	259	4	zf-BED	0.16
FOXG_05060	0	3.51	0	0	0	0	0	0	0	0	0	0	0	0.113	0	12614.8	112	0	Pro-kuma_activ	6.7e-17
FOXG_06731	0	3.51	0	0	0	0	0	0	0	0	0	0	0	0.111	0	23682	205	1	-	-
FOXG_15912	0	3.51	0	0	0	0	0	0	0	0	0	0	0	0.164	6	24314.3	220	2	Bac_luciferase	0.069
FOXG_01321	0	6.9	0	0	0	0	0	0	0	0	0	0	0	0.111	0	22626.5	208	1	-	-
FOXG_15551	0	3.51	0	0	0	0	0	0	0	0	0	0	0	0.123	0	13835.5	131	1	YndJ	0.053
FOXG_16733	9.09	10.17	0.5	0	0	0	0	0	0	0	0	0	0	0.113	0	32557.2	284	6	bZIP_2	4e-07
FOXG_15255	0	3.51	0	0	0	0	0	0	0	0	0	0	0	0.139	0	9118.37	85	1	COesterase	4.5e-11
FOXG_15575	0	3.51	0	0	0	0	0	0	0	0	0	0	0	0.119	0	35988.8	319	9	Fungal_trans_2	9.3e-05
FOXG_12630	0	3.51	0	0	0	0	0	0	0	0	0	0	0	0.101	0	11235.5	99	1	-	-
FOXG_06736	0	3.51	0	0	0	0	0	0	0	0	0	0	0	0.108	0	10731.1	97	0	-	-
FOXG_04712	0	3.51	0	0	0	0	0	0	0	0	0	0	0	0.541	3	23202.9	201	3	Fungal_trans	0.039
FOXG_06471	0	3.51	0	0	0	0	0	0	0	0	0	0	0	0.103	0	30420.1	267	3	-	-
FOXG_09130	0	3.51	0	0	0	0	0	0	0	0	0	0	0	0.103	0	43860.3	382	5	HEAT_2	0.00059
FOXG_16914	18.18	10.17	0	0	0	0	0	0.285714	0	0	0	0	0	0.761	23	11042.5	102	6	-	-
FOXG_17657	0	3.51	0	0	0	0	0	0	0	0	0	0	0	0.12	0	5524.36	50	0	-	-
FOXG_16419	9.09	10.17	0	0	0	0	0	0	0	0.5	0	0	0	0.11	0	169295	1474	23	Helitron_like_N	3.9e-42
FOXG_14844	0	3.51	0	0	0	0	0	0	0	0	0	0	0	0.102	0	15724.1	143	3	-	-
FOXG_14054	0	3.51	0	0	0	0	0	0	0	0	0	0	0	0.794	5	17336.6	146	4	-	-
FOXG_06146	0	3.51	0	0	0	0	0	0	0	0	0	0	0	0.128	0	4220.02	37	0	-	-
FOXG_08738	0	3.51	0	0	0	0	0	0	0	0	0	0	0	0.106	0	17977.5	154	1	-	-
FOXG_14747	0	3.51	0	0	0	0	0	0	0	0	0	0	0	0.105	0	11949.4	109	2	H_lectin	0.25
FOXG_06594	0	3.51	0	0	0	0	0	0	0	0	0	0	0	0.116	3	10351.3	107	3	-	-
FOXG_01258	9.52	6.9	0.5	0	0	0	0	0	0	0	0	0	0	0.567	0	46895.5	416	3	MFS_1	0.037
FOXG_14632	0	6.9	0	0	0	0	0	0	0	0	0	0	0	0.865	22	12797.5	114	6	-	-
FOXG_15462	18.18	10.17	1	0	0	0	0	0	0	0	0	0	0	0.198	6	27536.2	251	4	PLAC8	0.062
FOXG_09862	0	3.51	0	0	0	0	0	0	0	0	0	0	0	0.132	0	14514.7	123	0	PEX11	0.00026
FOXG_10987	16	16.13	1	0	0	0	0	0	0	0	0	0	0	0.158	0	20763.7	180	4	-	-
FOXG_14476	0	3.51	0	0	0	0	0	0	0	0	0	0	0	0.119	0	43094.4	398	8	HATPase_c	1.2e-18
FOXG_08988	0	3.51	0	0	0	0	0	0	0	0	0	0	0	0.1	0	26395.3	240	2	Reo_sigmaC	0.0051
FOXG_11459	9.52	6.9	0.5	0	0	0	0	0	0	0	0	0	0	0.113	0	19810.1	182	2	Colicin_Ia	0.3
FOXG_14479	0	3.51	0	0	0	0	0	0	0	0	0	0	0	0.115	0	13317	117	2	Integrin_alpha	0.23
FOXG_14122	0	3.51	0	0	0	0	0	0	0	0	0	0	0	0.112	0	20495	183	1	-	-
FOXG_15778	17.39	13.33	1	0	0	0	0	0	0	0	0	0	0	0.878	26	73821.2	684	35	PAN_4	1.5
FOXG_02069	0	3.51	0	0	0	0	0	0	0	0	0	0	0	0.104	0	4679.48	42	1	-	-
FOXG_05691	18.18	10.17	1	0	0	0	0	0	0	0	0	0	0	0.109	0	65539	588	8	zf-H2C2_5	0.0027
FOXG_16065	0	3.51	0	0	0	0	0	0	0	0	0	0	0	0.25	0	7840.8	69	0	-	-
FOXG_03607	17.39	13.33	1	0	0	0	0	0	0	0	0	0	0	0.104	0	54193.6	468	5	-	-
FOXG_05616	0	6.9	0	0	0	0	0	0	0	0	0	0	0	0.134	0	213612	1877	32	Helitron_like_N	5.4e-42
FOXG_14033	0	3.51	0	0	0	0	0	0	0	0	0	0	0	0.109	0	12182.5	109	2	-	-
FOXG_15156	0	3.51	0	0	0	0	0	0	0	0	0	0	0	0.101	0	11413	108	1	-	-
FOXG_07764	0	3.51	0	0	0	0	0	0	0	0	0	0	0	0.137	14	13204.2	116	1	Gpi1	7.4e-23
FOXG_09044	0	3.51	0	0	0	0	0	0	0	0	0	0	0	0.113	0	39042.3	350	2	UvdE	9.9e-56
FOXG_05181	0	3.51	0	0	0	0	0	0	0	0	0	0	0	0.255	18	18460.3	174	0	-	-
FOXG_13099	0	3.51	0	0	0	0	0	0	0	0	0	0	0	0.196	0	20912.6	187	3	-	-
FOXG_14811	9.52	6.9	0.5	0	0	0	0	0	0	0	0	0	0	0.109	0	27211	249	7	bZIP_1	5.1e-06
FOXG_12304	9.09	10.17	0.5	0	0	0	0	0	0	0	0	0	0	0.119	0	32130.3	291	2	Fungal_trans_2	0.097
FOXG_16310	0	3.51	0	0	0	0	0	0	0	0	0	0	0	0.102	0	22059.3	198	4	HLH	0.00054
FOXG_05256	17.39	13.33	1	0	0	0	0	0	0	0	0	0	0	0.395	12	54708.6	489	10	-	-
FOXG_13246	0	6.9	0	0	0	0	0	0	0	0	0	0	0	0.118	0	27908	260	8	Creatinase_N	1.9e-06
FOXG_10265	0	3.51	0	0	0	0	0	0	0	0	0	0	0	0.2	0	28374.1	256	2	-	-
FOXG_14978	0	3.51	0	0	0	0	0	0	0	0	0	0	0	0.109	0	4102.5	38	0	-	-
FOXG_13260	0	3.51	0	0	0	0	0	0	0	0	0	0	0	0.126	0	3459.85	30	0	-	-
FOXG_04805	70	46.75	1	1	0	1	0	1	1	1	0	0	0	0.814	27	13405.1	132	8	-	-
FOXG_16801	0	6.9	0	0	0	0	0	0	0	0	0	0	0	0.11	0	12342.8	112	2	ABM	1.1e-10
FOXG_14649	0	3.51	0	0	0	0	0	0	0	0	0	0	0	0.117	0	12976	118	1	Fungal_trans_2	7.7e-08
FOXG_05208	0	3.51	0	0	0	0	0	0	0	0	0	0	0	0.104	0	55721.4	498	4	-	-
FOXG_13445	0	6.9	0	0	0	0	0	0	0	0	0	0	0	0.131	0	56200.1	504	4	-	-
FOXG_17232	0	3.51	0	0	0	0	0	0	0	0	0	0	0	0.107	0	21702.2	192	7	bZIP_1	0.54
FOXG_02312	0	6.9	0	0	0	0	0	0	0	0	0	0	0	0.096	0	87259.1	778	11	-	-
FOXG_02616	0	3.51	0	0	0	0	0	0	0	0	0	0	0	0.104	0	28561.3	259	3	ATP-grasp_4	6e-21
FOXG_12050	18.18	10.17	1	0	0	0	0	0	0	0	0	0	0	0.665	15	14869.9	131	5	-	-
FOXG_06988	9.52	6.9	0	0	0	0	0	0	0	0.5	0	0	0	0.137	0	42655	367	5	-	-
FOXG_15512	0	3.51	0	0	0	0	0	0	0	0	0	0	0	0.141	0	13154.4	112	5	-	-
FOXG_14986	0	3.51	0	0	0	0	0	0	0	0	0	0	0	0.103	0	87898.9	776	8	DUF2607	0.19
FOXG_05951	9.09	10.17	0.5	0	0	0	0	0	0	0	0	0	0	0.91	12	65422.8	642	21	PAN_4	0.033
FOXG_14413	0	3.51	0	0	0	0	0	0	0	0	0	0	0	0.118	0	7535.72	69	1	-	-
FOXG_07454	0	3.51	0	0	0	0	0	0	0	0	0	0	0	0.11	0	40604.4	362	9	-	-
FOXG_16530	33.33	16.39	0	0	0	0	0	0.571429	0	0	0	0	0	0.182	0	114167	1002	8	Pkinase	2.1e-28
FOXG_08687	0	3.51	0	0	0	0	0	0	0	0	0	0	0	0.104	0	40745.5	360	18	zf-C3HC4_2	1.2e-06
FOXG_01551	0	3.51	0	0	0	0	0	0	0	0	0	0	0	0.105	0	17034.2	150	2	-	-
FOXG_07335	0	3.51	0	0	0	0	0	0	0	0	0	0	0	0.154	0	43174.8	394	3	HLH	2.2e-12
FOXG_06747	0	3.51	0	0	0	0	0	0	0	0	0	0	0	0.099	0	19756.2	176	3	HLH	0.0001
FOXG_00648	0	3.51	0	0	0	0	0	0	0	0	0	0	0	0.103	0	34771.3	322	1	-	-
FOXG_14379	0	3.51	0	0	0	0	0	0	0	0	0	0	0	0.182	20	11755.4	112	2	-	-
FOXG_00262	0	3.51	0	0	0	0	0	0	0	0	0	0	0	0.099	0	15933.4	145	0	-	-
FOXG_12164	0	3.51	0	0	0	0	0	0	0	0	0	0	0	0.153	0	19624.4	167	1	-	-
FOXG_04953	0	3.51	0	0	0	0	0	0	0	0	0	0	0	0.176	0	16103.8	146	0	DUF2762	0.0026
FOXG_13867	0	3.51	0	0	0	0	0	0	0	0	0	0	0	0.105	0	11331.1	108	3	DivIC	0.047
FOXG_07326	0	6.9	0	0	0	0	0	0	0	0	0	0	0	0.183	2	19157.7	171	2	-	-
FOXG_02562	0	3.51	0	0	0	0	0	0	0	0	0	0	0	0.104	0	16485.6	151	4	-	-
FOXG_10135	0	6.9	0	0	0	0	0	0	0	0	0	0	0	0.115	0	36193.6	322	6	DSPc	4.3e-14
FOXG_14253	32	16.13	0	0	0	1	0	0.142857	0	1	0	0	0	0.101	0	24375.2	217	8	-	-
FOXG_09178	0	3.51	0	0	0	0	0	0	0	0	0	0	0	0.098	17	40247.1	363	16	DUF3357	0.051
FOXG_10969	0	3.51	0	0	0	0	0	0	0	0	0	0	0	0.104	0	5328.12	44	2	Ribosomal_L37ae	0.0046
FOXG_03495	0	3.51	0	0	0	0	0	0	0	0	0	0	0	0.12	2	21200.7	196	1	KAR9	0.49
FOXG_14923	0	3.51	0	0	0	0	0	0	0	0	0	0	0	0.12	0	21052.5	183	4	bZIP_2	1.9e-07
FOXG_14010	0	3.51	0	0	0	0	0	0	0	0	0	0	0	0.143	0	30523.2	278	1	DUF1192	0.022
FOXG_01318	0	3.51	0	0	0	0	0	0	0	0	0	0	0	0.142	0	17514.1	151	7	FLYWCH	0.12
FOXG_09331	0	3.51	0	0	0	0	0	0	0	0	0	0	0	0.104	0	14221.2	131	0	-	-
FOXG_14914	0	3.51	0	0	0	0	0	0	0	0	0	0	0	0.103	2	11974.6	108	1	-	-
FOXG_13351	17.39	13.33	1	0	0	0	0	0	0	0	0	0	0	0.115	0	66496.9	584	10	NAGLU	0.045
FOXG_14373	17.39	13.33	1	0	0	0	0	0	0	0	0	0	0	0.148	0	37513.1	343	2	HLH	5.7e-10
FOXG_15586	0	3.51	0	0	0	0	0	0	0	0	0	0	0	0.332	2	60153.9	539	7	-	-
FOXG_13976	9.52	6.9	0.5	0	0	0	0	0	0	0	0	0	0	0.11	0	5919.61	48	1	-	-
FOXG_08990	0	3.51	0	0	0	0	0	0	0	0	0	0	0	0.569	6	19281.2	172	3	Chromate_transp	0.41
FOXG_14425	0	3.51	0	0	0	0	0	0	0	0	0	0	0	0.106	0	43659.8	377	3	Dimer_Tnp_hAT	7.6e-13
FOXG_05143	0	3.51	0	0	0	0	0	0	0	0	0	0	0	0.107	0	12249.6	117	1	-	-
FOXG_00856	18.18	10.17	1	0	0	0	0	0	0	0	0	0	0	0.15	0	28650	246	6	-	-
FOXG_08878	18.18	10.17	1	0	0	0	0	0	0	0	0	0	0	0.738	25	24625.2	233	3	-	-
FOXG_15680	0	3.51	0	0	0	0	0	0	0	0	0	0	0	0.101	0	18746.8	168	2	DivIC	0.053
FOXG_01033	0	3.51	0	0	0	0	0	0	0	0	0	0	0	0.101	0	13491.9	119	1	WASH_WAHD	0.033
FOXG_14452	0	3.51	0	0	0	0	0	0	0	0	0	0	0	0.144	0	15637.4	135	9	-	-
FOXG_17284	0	3.51	0	0	0	0	0	0	0	0	0	0	0	0.18	12	14334.5	134	2	-	-
FOXG_16754	0	3.51	0	0	0	0	0	0	0	0	0	0	0	0.232	18	12342.2	110	3	-	-
FOXG_01398	0	3.51	0	0	0	0	0	0	0	0	0	0	0	0.158	0	36018.2	323	4	Methyltransf_23	1e-06
FOXG_13529	17.39	13.33	1	0	0	0	0	0	0	0	0	0	0	0.861	25	25505.2	246	6	CBM_4_9	2.7e-05
FOXG_12277	0	3.51	0	0	0	0	0	0	0	0	0	0	0	0.148	0	15583.4	143	3	2OG-FeII_Oxy	5.4e-09
FOXG_16361	0	6.9	0	0	0	0	0	0	0	0	0	0	0	0.111	0	32789.4	301	0	HLH	1.4e-12
FOXG_04384	0	3.51	0	0	0	0	0	0	0	0	0	0	0	0.165	0	27655	252	7	Phyto_Pns9_10	0.014
FOXG_14433	0	3.51	0	0	0	0	0	0	0	0	0	0	0	0.109	0	12902.6	118	1	-	-
FOXG_16214	0	3.51	0	0	0	0	0	0	0	0	0	0	0	0.117	0	18714	163	1	bZIP_1	0.00023
FOXG_07534	0	3.51	0	0	0	0	0	0	0	0	0	0	0	0.129	0	11025.4	99	0	-	-
FOXG_04604	17.39	13.33	1	0	0	0	0	0	0	0	0	0	0	0.761	26	31632.8	306	5	CBM_4_9	0.021
FOXG_00342	0	3.51	0	0	0	0	0	0	0	0	0	0	0	0.131	0	7261.68	62	4	-	-
FOXG_17439	0	3.51	0	0	0	0	0	0	0	0	0	0	0	0.109	0	17275.3	151	0	bZIP_1	0.0015
FOXG_09872	0	3.51	0	0	0	0	0	0	0	0	0	0	0	0.106	0	13352.1	119	1	-	-
FOXG_10942	0	3.51	0	0	0	0	0	0	0	0	0	0	0	0.114	0	5766.54	53	0	-	-
FOXG_12937	0	3.51	0	0	0	0	0	0	0	0	0	0	0	0.125	0	16784.9	146	2	-	-
FOXG_16443	0	3.51	0	0	0	0	0	0	0	0	0	0	0	0.175	0	3702.27	32	1	-	-
FOXG_03617	0	3.51	0	0	0	0	0	0	0	0	0	0	0	0.13	0	4248.78	41	0	I_LWEQ	1.1e-16
FOXG_04109	18.18	10.17	1	0	0	0	0	0	0	0	0	0	0	0.122	0	15970	140	0	Myb_DNA-bind_6	0.19
FOXG_09931	0	3.51	0	0	0	0	0	0	0	0	0	0	0	0.113	0	19820.5	171	2	-	-
FOXG_02595	0	3.51	0	0	0	0	0	0	0	0	0	0	0	0.121	0	17709.4	164	6	-	-
FOXG_06421	18.18	10.17	1	0	0	0	0	0	0	0	0	0	0	0.256	7	10974.4	104	0	DUF4366	0.021
FOXG_10875	0	3.51	0	0	0	0	0	0	0	0	0	0	0	0.117	5	23540	212	10	Fungal_trans	0.00079
FOXG_12074	0	3.51	0	0	0	0	0	0	0	0	0	0	0	0.145	0	34883	314	3	KAP_NTPase	0.036
FOXG_03167	17.39	13.33	1	0	0	0	0	0	0	0	0	0	0	0.133	0	36929.8	342	4	-	-
FOXG_05588	0	3.51	0	0	0	0	0	0	0	0	0	0	0	0.295	0	15965.5	150	0	-	-
FOXG_12404	0	3.51	0	0	0	0	0	0	0	0	0	0	0	0.105	0	71838.1	632	15	gag_pre-integrs	1.2e-05
FOXG_16139	0	3.51	0	0	0	0	0	0	0	0	0	0	0	0.1	0	12741.2	112	4	-	-
FOXG_05842	0	3.51	0	0	0	0	0	0	0	0	0	0	0	0.107	0	11268.6	105	2	RNase_PH_C	0.093
FOXG_16894	0	3.51	0	0	0	0	0	0	0	0	0	0	0	0.22	17	46578	426	5	ABC_membrane	3.9e-07
FOXG_06574	0	3.51	0	0	0	0	0	0	0	0	0	0	0	0.105	0	18864.6	166	5	-	-
FOXG_14053	0	3.51	0	0	0	0	0	0	0	0	0	0	0	0.053	2	18558	165	6	-	-
FOXG_16079	0	3.51	0	0	0	0	0	0	0	0	0	0	0	0.151	0	15303.1	136	7	-	-
FOXG_02686	17.39	13.33	1	0	0	0	0	0	0	0	0	0	0	0.125	0	27166.5	240	2	THF_DHG_CYH	2.5e-20
FOXG_06634	9.52	6.9	0.5	0	0	0	0	0	0	0	0	0	0	0.111	0	208069	1850	24	WD40	1.2e-13
FOXG_02599	18.18	10.17	1	0	0	0	0	0	0	0	0	0	0	0.689	24	24421	223	3	-	-
FOXG_17531	0	3.51	0	0	0	0	0	0	0	0	0	0	0	0.143	0	16727.5	153	0	Gal4_dimer	0.00012
FOXG_07059	0	10.17	0	0	0	0	0	0	0	0	0	0	0	0.106	0	31975	292	3	HLH	2e-09
FOXG_17306	0	3.51	0	0	0	0	0	0	0	0	0	0	0	0.33	7	40517.6	371	5	Fungal_trans	4.9e-11
FOXG_09020	0	3.51	0	0	0	0	0	0	0	0	0	0	0	0.154	3	17041.6	150	2	-	-
FOXG_07680	9.09	10.17	0.5	0	0	0	0	0	0	0	0	0	0	0.104	0	176005	1636	1	-	-
FOXG_06916	0	3.51	0	0	0	0	0	0	0	0	0	0	0	0.235	4	34365.3	307	8	-	-
FOXG_07450	0	3.51	0	0	0	0	0	0	0	0	0	0	0	0.103	0	12722.5	112	2	-	-
FOXG_03399	18.18	10.17	1	0	0	0	0	0	0	0	0	0	0	0.108	0	22139.7	191	8	Cys_rich_CPCC	0.18
FOXG_13285	0	3.51	0	0	0	0	0	0	0	0	0	0	0	0.167	0	20479.1	187	4	YfzA	0.33
FOXG_09746	17.39	13.33	1	0	0	0	0	0	0	0	0	0	0	0.132	0	11578.9	107	0	-	-
FOXG_06125	16.67	16.39	0.5	0	1	0	0	0	0	0	0	0	0	0.134	7	12743.1	119	2	-	-
FOXG_10819	0	3.51	0	0	0	0	0	0	0	0	0	0	0	0.103	0	14910.8	132	5	UPF0066	0.15
FOXG_16392	0	3.51	0	0	0	0	0	0	0	0	0	0	0	0.112	0	16689.4	149	1	Chromo	0.21
FOXG_02045	0	3.51	0	0	0	0	0	0	0	0	0	0	0	0.101	0	61515.8	555	3	Vps54	1.1e-45
FOXG_05241	9.52	6.9	0.5	0	0	0	0	0	0	0	0	0	0	0.133	0	28665.6	260	5	-	-
FOXG_10853	0	3.51	0	0	0	0	0	0	0	0	0	0	0	0.105	0	11371.1	111	2	-	-
FOXG_02637	17.39	13.33	1	0	0	0	0	0	0	0	0	0	0	0.734	10	26776.4	233	8	-	-
FOXG_10005	18.18	10.17	1	0	0	0	0	0	0	0	0	0	0	0.103	0	29157.7	260	1	Tropomyosin_1	9.5e-05
FOXG_09357	0	3.51	0	0	0	0	0	0	0	0	0	0	0	0.116	0	32867.5	304	7	DUF3716	5.6e-14
FOXG_06600	0	3.51	0	0	0	0	0	0	0	0	0	0	0	0.222	0	7964.37	67	2	HET	0.011
FOXG_06544	0	3.51	0	0	0	0	0	0	0	0	0	0	0	0.101	0	12371.8	106	1	Spc7	1.6e-05
FOXG_11601	0	3.51	0	0	0	0	0	0	0	0	0	0	0	0.1	0	16968.5	151	1	-	-
FOXG_10897	0	3.51	0	0	0	0	0	0	0	0	0	0	0	0.179	0	7320.39	66	0	-	-
FOXG_07157	0	3.51	0	0	0	0	0	0	0	0	0	0	0	0.235	0	24553.9	221	5	MARVEL	0.14
FOXG_13533	17.39	13.33	1	0	0	0	0	0	0	0	0	0	0	0.786	24	28229.9	271	3	CBM_4_9	3.8e-10
FOXG_14117	9.52	6.9	0.5	0	0	0	0	0	0	0	0	0	0	0.164	0	17167.2	154	1	-	-
FOXG_15942	0	3.51	0	0	0	0	0	0	0	0	0	0	0	0.106	0	10955.8	104	5	-	-
FOXG_09911	0	3.51	0	0	0	0	0	0	0	0	0	0	0	0.202	0	9563.76	83	1	-	-
FOXG_08787	0	3.51	0	0	0	0	0	0	0	0	0	0	0	0.455	5	4378.37	38	1	-	-
FOXG_15961	0	3.51	0	0	0	0	0	0	0	0	0	0	0	0.116	0	26228.5	232	4	-	-
FOXG_17235	0	3.51	0	0	0	0	0	0	0	0	0	0	0	0.243	0	9647.23	86	1	DUF2240	0.036
FOXG_00947	9.09	10.17	0.5	0	0	0	0	0	0	0	0	0	0	0.105	0	88503.1	788	8	-	-
FOXG_15938	0	3.51	0	0	0	0	0	0	0	0	0	0	0	0.105	0	17855.2	161	5	-	-
FOXG_15974	0	3.51	0	0	0	0	0	0	0	0	0	0	0	0.104	0	13076.5	116	1	-	-
FOXG_16445	0	3.51	0	0	0	0	0	0	0	0	0	0	0	0.101	0	12836.3	113	1	GAS	0.0002
FOXG_14605	17.39	13.33	1	0	0	0	0	0	0	0	0	0	0	0.288	26	28021.4	275	4	-	-
FOXG_09959	0	3.51	0	0	0	0	0	0	0	0	0	0	0	0.18	5	31363.4	280	3	-	-
FOXG_10791	0	3.51	0	0	0	0	0	0	0	0	0	0	0	0.111	0	42550.4	382	3	Endotoxin_N	3.2e-21
FOXG_09971	9.52	6.9	0.5	0	0	0	0	0	0	0	0	0	0	0.566	24	19029.5	183	2	-	-
FOXG_17433	0	3.51	0	0	0	0	0	0	0	0	0	0	0	0.101	0	25990	229	1	-	-
FOXG_06816	9.09	10.17	0	0	0	0	0	0	0	0.5	0	0	0	0.123	0	71154.3	621	5	Dimer_Tnp_hAT	1.7e-14
FOXG_00985	0	3.51	0	0	0	0	0	0	0	0	0	0	0	0.329	0	8165.46	75	3	-	-
FOXG_12393	17.39	13.33	1	0	0	0	0	0	0	0	0	0	0	0.648	23	24953.2	250	8	-	-
FOXG_01700	0	3.51	0	0	0	0	0	0	0	0	0	0	0	0.236	0	71192	634	13	OTT_1508_deam	3.3e-13
FOXG_15700	0	3.51	0	0	0	0	0	0	0	0	0	0	0	0.689	13	15481.5	133	1	Glyco_hydro_88	4.3e-08
FOXG_09011	0	3.51	0	0	0	0	0	0	0	0	0	0	0	0.152	0	25197.2	227	3	Filament_head	1.5
FOXG_02926	0	3.51	0	0	0	0	0	0	0	0	0	0	0	0.103	0	17244.9	151	1	HC2	0.084
FOXG_15881	0	3.51	0	0	0	0	0	0	0	0	0	0	0	0.108	0	7213.23	67	2	-	-
FOXG_05751	0	3.51	0	0	0	0	0	0	0	0	0	0	0	0.869	21	34789.4	317	9	CLAG	0.017
FOXG_14885	0	3.51	0	0	0	0	0	0	0	0	0	0	0	0.106	0	22182	189	4	Flagellin_N	0.029
FOXG_05604	0	3.51	0	0	0	0	0	0	0	0	0	0	0	0.139	0	46855.9	413	12	-	-
FOXG_17395	0	3.51	0	0	0	0	0	0	0	0	0	0	0	0.888	27	17503.8	163	6	-	-
FOXG_08696	0	3.51	0	0	0	0	0	0	0	0	0	0	0	0.108	0	21760.1	186	3	-	-
FOXG_04059	0	3.51	0	0	0	0	0	0	0	0	0	0	0	0.265	2	15118.6	138	2	HrpB1_HrpK	0.04
FOXG_14832	0	3.51	0	0	0	0	0	0	0	0	0	0	0	0.111	0	36289	329	3	-	-
FOXG_08798	0	3.51	0	0	0	0	0	0	0	0	0	0	0	0.236	10	15898.8	146	4	-	-
FOXG_08834	0	3.51	0	0	0	0	0	0	0	0	0	0	0	0.445	22	56432.4	571	5	-	-
FOXG_06808	0	3.51	0	0	0	0	0	0	0	0	0	0	0	0.112	0	16689.4	149	1	Chromo	0.21
FOXG_07609	0	3.51	0	0	0	0	0	0	0	0	0	0	0	0.127	0	13142.5	120	4	-	-
FOXG_06661	0	3.51	0	0	0	0	0	0	0	0	0	0	0	0.611	1	125410	1094	15	PI-PLC-X	7e-42
FOXG_10565	0	3.51	0	0	0	0	0	0	0	0	0	0	0	0.111	0	17206.2	161	5	-	-
FOXG_15337	18.18	10.17	1	0	0	0	0	0	0	0	0	0	0	0.123	0	142140	1267	22	Retrotrans_gag	5.3
FOXG_02519	0	3.51	0	0	0	0	0	0	0	0	0	0	0	0.193	0	16523.5	148	0	-	-
FOXG_12433	0	3.51	0	0	0	0	0	0	0	0	0	0	0	0.149	0	32241.9	281	4	-	-
FOXG_06270	0	3.51	0	0	0	0	0	0	0	0	0	0	0	0.103	0	22608.5	195	2	zf-U1	0.23
FOXG_07202	9.52	6.9	0.5	0	0	0	0	0	0	0	0	0	0	0.111	0	207985	1850	24	WD40	3.7e-13
FOXG_01771	9.09	10.17	0.5	0	0	0	0	0	0	0	0	0	0	0.111	0	26428.2	233	6	-	-
FOXG_12489	0	3.51	0	0	0	0	0	0	0	0	0	0	0	0.108	0	42011.8	385	5	-	-
FOXG_17210	0	3.51	0	0	0	0	0	0	0	0	0	0	0	0.185	0	5810.48	54	2	DUF3319	0.075
FOXG_07028	0	3.51	0	0	0	0	0	0	0	0	0	0	0	0.103	0	27620.1	250	2	bZIP_1	5e-13
FOXG_05731	0	3.51	0	0	0	0	0	0	0	0	0	0	0	0.113	0	31587.8	274	3	Mei5	0.014
FOXG_12930	0	6.9	0	0	0	0	0	0	0	0	0	0	0	0.303	0	78503.2	698	9	Ank_2	4.3e-08
FOXG_15095	0	3.51	0	0	0	0	0	0	0	0	0	0	0	0.163	0	14511.8	133	1	-	-
FOXG_03840	0	3.51	0	0	0	0	0	0	0	0	0	0	0	0.128	0	18238.5	157	2	-	-
FOXG_01794	0	3.51	0	0	0	0	0	0	0	0	0	0	0	0.141	0	61539.9	551	12	-	-
FOXG_12529	0	3.51	0	0	0	0	0	0	0	0	0	0	0	0.143	0	30523.2	278	1	DUF1192	0.022
FOXG_09096	17.39	13.33	1	0	0	0	0	0	0	0	0	0	0	0.118	0	54004.6	491	1	-	-
FOXG_16255	0	3.51	0	0	0	0	0	0	0	0	0	0	0	0.11	0	13746.9	126	4	-	-
FOXG_13998	0	3.51	0	0	0	0	0	0	0	0	0	0	0	0.165	0	36117.2	325	3	-	-
FOXG_13675	0	3.51	0	0	0	0	0	0	0	0	0	0	0	0.099	0	15239.2	129	3	Ribosomal_S16	0.091
FOXG_00345	0	3.51	0	0	0	0	0	0	0	0	0	0	0	0.18	0	11212.1	102	3	-	-
FOXG_09832	0	3.51	0	0	0	0	0	0	0	0	0	0	0	0.265	0	22448.8	200	2	DUF1700	0.065
FOXG_14338	0	3.51	0	0	0	0	0	0	0	0	0	0	0	0.287	7	14462	137	1	SCAMP	0.065
FOXG_10408	0	3.51	0	0	0	0	0	0	0	0	0	0	0	0.159	4	8041.17	70	7	zf-C5HC2	0.057
FOXG_05986	0	3.51	0	0	0	0	0	0	0	0	0	0	0	0.17	0	13601.1	128	4	-	-
FOXG_07562	0	3.51	0	0	0	0	0	0	0	0	0	0	0	0.103	0	18994.5	169	3	RNA_lig_T4_1	0.052
FOXG_17582	0	3.51	0	0	0	0	0	0	0	0	0	0	0	0.317	2	12298.8	110	1	TPR_1	0.28
FOXG_14944	0	3.51	0	0	0	0	0	0	0	0	0	0	0	0.198	0	81356	707	21	DiS_P_DiS	0.36
FOXG_00485	0	3.51	0	0	0	0	0	0	0	0	0	0	0	0.122	0	82130.2	743	19	MFS_1	1.4e-14
FOXG_08974	0	3.51	0	0	0	0	0	0	0	0	0	0	0	0.376	0	12393.9	117	1	-	-
FOXG_13112	0	3.51	0	0	0	0	0	0	0	0	0	0	0	0.112	0	18387.2	161	6	-	-
FOXG_11638	0	3.51	0	0	0	0	0	0	0	0	0	0	0	0.105	0	39833.2	354	4	-	-
FOXG_08944	0	3.51	0	0	0	0	0	0	0	0	0	0	0	0.162	0	5609.5	51	2	-	-
FOXG_16111	0	3.51	0	0	0	0	0	0	0	0	0	0	0	0.147	0	11862.7	103	3	DUF2487	0.06
FOXG_11320	0	3.51	0	0	0	0	0	0	0	0	0	0	0	0.253	6	4118.85	39	0	NAD_binding_8	9.7e-07
FOXG_07362	0	3.51	0	0	0	0	0	0	0	0	0	0	0	0.115	0	21797.7	188	2	SPOUT_MTase_2	0.022
FOXG_04202	9.52	6.9	0	0	0	0	0	0	1	0	0	0	0	0.162	9	26092.1	246	0	-	-
FOXG_14058	0	3.51	0	0	0	0	0	0	0	0	0	0	0	0.111	0	22474.1	202	2	Alpha-2-MRAP_C	0.0066
FOXG_00414	9.09	10.17	0.5	0	0	0	0	0	0	0	0	0	0	0.115	0	39572.6	344	10	-	-
FOXG_04672	9.09	10.17	0.5	0	0	0	0	0	0	0	0	0	0	0.765	22	123686	1179	21	YqfQ	0.0025
FOXG_04678	0	3.51	0	0	0	0	0	0	0	0	0	0	0	0.184	0	45613.9	402	3	-	-
FOXG_06707	0	3.51	0	0	0	0	0	0	0	0	0	0	0	0.101	0	31226.3	274	6	SF-assemblin	0.027
FOXG_02682	18.18	10.17	1	0	0	0	0	0	0	0	0	0	0	0.128	3	121352	1187	1	-	-
FOXG_15386	0	3.51	0	0	0	0	0	0	0	0	0	0	0	0.819	24	18929.3	174	3	-	-
FOXG_11665	0	3.51	0	0	0	0	0	0	0	0	0	0	0	0.116	0	26338.8	241	2	Kinesin	4.8e-14
FOXG_15862	0	3.51	0	0	0	0	0	0	0	0	0	0	0	0.133	8	11296.8	104	1	-	-
FOXG_07411	0	3.51	0	0	0	0	0	0	0	0	0	0	0	0.135	14	14900.8	143	5	-	-
FOXG_07170	0	3.51	0	0	0	0	0	0	0	0	0	0	0	0.109	0	12583.4	112	1	DDE_Tnp_1_7	7e-10
FOXG_10226	0	10.17	0	0	0	0	0	0	0	0	0	0	0	0.104	0	29775.2	278	3	Cupin_3	1.5e-06
FOXG_03689	17.39	13.33	1	0	0	0	0	0	0	0	0	0	0	0.16	9	74110.6	685	5	Zn_clus	0.32
FOXG_08672	18.18	10.17	1	0	0	0	0	0	0	0	0	0	0	0.142	0	43000.9	382	4	-	-
FOXG_12642	9.52	6.9	0.5	0	0	0	0	0	0	0	0	0	0	0.137	0	19781.1	167	1	Sfi1	0.013
FOXG_17150	0	3.51	0	0	0	0	0	0	0	0	0	0	0	0.098	0	11289.4	102	5	PHD_2	0.071
FOXG_15893	0	3.51	0	0	0	0	0	0	0	0	0	0	0	0.114	0	32253.7	290	0	Sec8_exocyst	0.016
FOXG_06768	0	3.51	0	0	0	0	0	0	0	0	0	0	0	0.111	0	13658.9	125	1	DUF680	0.24
FOXG_09434	0	3.51	0	0	0	0	0	0	0	0	0	0	0	0.15	0	18294.1	162	3	-	-
FOXG_17299	24	19.35	0.5	0	0	0	0	0.285714	0	0	0	0	0	0.122	0	61501.9	538	11	RRN3	1.2
FOXG_17484	9.52	6.9	0	0	0	0	0	0	0	0.5	0	0	0	0.355	9	16471.5	150	3	-	-
FOXG_17643	0	3.51	0	0	0	0	0	0	0	0	0	0	0	0.106	0	52786.8	467	2	GETHR	0.13
FOXG_15057	9.52	6.9	0.5	0	0	0	0	0	0	0	0	0	0	0.108	0	27767.3	254	4	Ank_2	7.8e-05
FOXG_14475	0	3.51	0	0	0	0	0	0	0	0	0	0	0	0.104	0	37942.2	333	4	Dimer_Tnp_hAT	5.7e-13
FOXG_06565	0	3.51	0	0	0	0	0	0	0	0	0	0	0	0.139	0	16668	146	0	DDE_Tnp_1_7	0.0014
FOXG_16286	0	3.51	0	0	0	0	0	0	0	0	0	0	0	0.102	0	19348	170	2	Helitron_like_N	3.9e-15
FOXG_04417	0	3.51	0	0	0	0	0	0	0	0	0	0	0	0.634	8	56666.2	508	6	NRDD	0.16
FOXG_14337	0	3.51	0	0	0	0	0	0	0	0	0	0	0	0.205	0	19439.9	174	3	PHBC_N	0.0034
FOXG_13319	0	3.51	0	0	0	0	0	0	0	0	0	0	0	0.102	0	19366.7	175	4	-	-
FOXG_02748	0	3.51	0	0	0	0	0	0	0	0	0	0	0	0.534	27	55068.7	565	9	Hydrophobin_2	1.1e-25
FOXG_02995	0	3.51	0	0	0	0	0	0	0	0	0	0	0	0.131	0	20909.3	184	2	ATG16	0.0021
FOXG_12857	0	3.51	0	0	0	0	0	0	0	0	0	0	0	0.12	0	22158.9	206	2	-	-
FOXG_12484	0	6.9	0	0	0	0	0	0	0	0	0	0	0	0.149	0	37115.3	336	10	Patatin	2.4e-07
FOXG_10588	0	3.51	0	0	0	0	0	0	0	0	0	0	0	0.167	0	17081.2	156	1	Abhydrolase_6	0.00011
FOXG_16231	0	3.51	0	0	0	0	0	0	0	0	0	0	0	0.103	0	36392.5	315	2	HTH_Tnp_Tc5	2.6e-08
FOXG_03472	18.18	10.17	1	0	0	0	0	0	0	0	0	0	0	0.119	0	45409.7	419	4	Fungal_trans_2	6e-17
FOXG_01106	0	3.51	0	0	0	0	0	0	0	0	0	0	0	0.144	0	14236.2	126	0	-	-
FOXG_12464	0	6.9	0	0	0	0	0	0	0	0	0	0	0	0.175	0	38988.2	339	2	CheR_N	0.095
FOXG_15148	30.77	22.22	1	0	0	0	0	0.285714	0	0	0	0	0	0.133	0	30745.6	258	3	-	-
FOXG_00668	0	3.51	0	0	0	0	0	0	0	0	0	0	0	0.132	0	20398.3	185	4	GFO_IDH_MocA	4.3e-11
FOXG_15983	0	3.51	0	0	0	0	0	0	0	0	0	0	0	0.123	0	33268.5	293	4	-	-
FOXG_05778	69.57	55.42	1	1	1	1	1	1	1	1	0	0	0	0.792	17	58090.3	521	3	Peptidase_C69	1.9e-26
FOXG_02518	0	3.51	0	0	0	0	0	0	0	0	0	0	0	0.108	0	4551.34	38	0	Peptidase_M1	0.0022
FOXG_00200	0	3.51	0	0	0	0	0	0	0	0	0	0	0	0.113	2	39646.6	355	1	Pkinase	3.7e-11
FOXG_15969	0	3.51	0	0	0	0	0	0	0	0	0	0	0	0.141	0	13154.4	112	5	-	-
FOXG_05568	0	3.51	0	0	0	0	0	0	0	0	0	0	0	0.106	0	15099.6	136	0	DDHD	4.1e-25
FOXG_00206	0	3.51	0	0	0	0	0	0	0	0	0	0	0	0.106	0	17048.3	146	2	-	-
FOXG_00315	0	3.51	0	0	0	0	0	0	0	0	0	0	0	0.116	0	14014.9	123	1	-	-
FOXG_02899	0	3.51	0	0	0	0	0	0	0	0	0	0	0	0.114	0	6929.67	60	1	PI3_PI4_kinase	0.017
FOXG_10154	0	3.51	0	0	0	0	0	0	0	0	0	0	0	0.251	5	19723.4	172	6	Fungal_trans_2	1.6e-17
FOXG_03636	0	3.51	0	0	0	0	0	0	0	0	0	0	0	0.107	0	22884.1	209	6	-	-
FOXG_12256	0	3.51	0	0	0	0	0	0	0	0	0	0	0	0.101	0	27911	247	6	-	-
FOXG_00738	0	3.51	0	0	0	0	0	0	0	0	0	0	0	0.194	0	17598.5	160	1	-	-
FOXG_12895	57.14	27.69	1	0	0	0	0	0.857143	0	0	0	0	0	0.679	12	130778	1193	16	Glyco_hydro_20	2.6e-42
FOXG_06710	0	3.51	0	0	0	0	0	0	0	0	0	0	0	0.102	0	21052	177	4	bZIP_1	3.7e-06
FOXG_15977	0	3.51	0	0	0	0	0	0	0	0	0	0	0	0.12	0	15141.4	128	1	-	-
FOXG_11452	17.39	13.33	1	0	0	0	0	0	0	0	0	0	0	0.126	0	108291	954	8	-	-
FOXG_08575	0	3.51	0	0	0	0	0	0	0	0	0	0	0	0.052	0	15367.6	139	0	-	-
FOXG_14703	0	3.51	0	0	0	0	0	0	0	0	0	0	0	0.778	17	11462.1	103	9	Myticin-prepro	0.67
FOXG_14064	0	3.51	0	0	0	0	0	0	0	0	0	0	0	0.135	0	14558.8	134	2	-	-
FOXG_01003	0	3.51	0	0	0	0	0	0	0	0	0	0	0	0.095	0	11695.8	103	0	Mannosyl_trans2	0.035
FOXG_13449	18.18	10.17	1	0	0	0	0	0	0	0	0	0	0	0.769	25	11054.2	108	2	-	-
FOXG_09820	71.11	58.54	1	1	1	1	1	1	1	1	0	0	0	0.717	5	41054	365	2	HAD	2.8e-10
FOXG_10841	0	3.51	0	0	0	0	0	0	0	0	0	0	0	0.166	0	19525.3	168	1	-	-
FOXG_16714	0	3.51	0	0	0	0	0	0	0	0	0	0	0	0.928	10	12018.8	105	2	-	-
FOXG_07051	0	3.51	0	0	0	0	0	0	0	0	0	0	0	0.154	0	13628.9	116	4	-	-
FOXG_12311	17.39	13.33	1	0	0	0	0	0	0	0	0	0	0	0.11	0	29474.2	263	1	-	-
FOXG_14931	25	16.39	0	0	0	0	0	0.428571	0	0	0	0	0	0.102	0	84175.1	742	16	DUF3505	7.7e-09
FOXG_15505	0	3.51	0	0	0	0	0	0	0	0	0	0	0	0.121	0	33778.2	290	1	Exonuc_VII_L	0.016
FOXG_06880	0	3.51	0	0	0	0	0	0	0	0	0	0	0	0.136	0	24998.4	221	2	-	-
FOXG_17371	33.33	16.39	0.5	0	0	0	0	0.428571	0	0	0	0	0	0.214	0	25256.2	228	2	-	-
FOXG_13791	0	3.51	0	0	0	0	0	0	0	0	0	0	0	0.114	0	5707.14	53	0	-	-
FOXG_04863	20	29.85	0	1	0	0	0	0	0	1	0	0	0	0.835	25	32929	300	8	-	-
FOXG_14748	0	3.51	0	0	0	0	0	0	0	0	0	0	0	0.099	0	12804.2	116	1	-	-
FOXG_09897	0	3.51	0	0	0	0	0	0	0	0	0	0	0	0.148	0	7887.99	69	3	AIG2	0.0012
FOXG_12702	0	3.51	0	0	0	0	0	0	0	0	0	0	0	0.103	0	12594.6	111	1	AviRa	0.3
FOXG_08635	0	3.51	0	0	0	0	0	0	0	0	0	0	0	0.106	0	27418.8	253	3	Phytase	4.7e-46
FOXG_03603	17.39	13.33	1	0	0	0	0	0	0	0	0	0	0	0.097	0	19091.8	169	3	-	-
FOXG_11629	17.39	13.33	1	0	0	0	0	0	0	0	0	0	0	0.503	12	56755.4	513	6	-	-
FOXG_07145	0	3.51	0	0	0	0	0	0	0	0	0	0	0	0.053	0	16193.5	143	1	-	-
FOXG_16748	0	3.51	0	0	0	0	0	0	0	0	0	0	0	0.109	0	23898.1	204	2	-	-
FOXG_09400	0	3.51	0	0	0	0	0	0	0	0	0	0	0	0.189	0	7311.63	64	3	-	-
FOXG_04692	9.09	10.17	0	0	0	0	0	0	0	0	1	0	0	0.105	2	126103	1112	25	DUF3505	4.2e-23
FOXG_12514	0	3.51	0	0	0	0	0	0	0	0	0	0	0	0.123	0	23388.5	212	2	-	-
FOXG_15911	0	6.9	0	0	0	0	0	0	0	0	0	0	0	0.405	16	23334.9	206	6	DUF2457	0.18
FOXG_04423	0	3.51	0	0	0	0	0	0	0	0	0	0	0	0.1	0	22951.4	201	1	Clr5	2.5e-07
FOXG_11890	0	3.51	0	0	0	0	0	0	0	0	0	0	0	0.102	0	17312.9	158	3	-	-
FOXG_12232	0	3.51	0	0	0	0	0	0	0	0	0	0	0	0.119	2	23332.1	223	7	DUF3761	0.041
FOXG_02596	0	3.51	0	0	0	0	0	0	0	0	0	0	0	0.158	4	19076.8	184	3	LGFP	1.3e-06
FOXG_07212	0	3.51	0	0	0	0	0	0	0	0	0	0	0	0.106	0	17264.4	150	4	-	-
FOXG_06675	17.39	13.33	1	0	0	0	0	0	0	0	0	0	0	0.13	0	11173.5	99	2	-	-
FOXG_14450	0	3.51	0	0	0	0	0	0	0	0	0	0	0	0.121	0	12740.4	109	0	DDE_Tnp_1_7	2e-05
FOXG_07466	9.09	10.17	0.5	0	0	0	0	0	0	0	0	0	0	0.107	0	32839.4	298	4	MbeD_MobD	0.026
FOXG_13423	0	3.51	0	0	0	0	0	0	0	0	0	0	0	0.123	0	10771.7	99	3	-	-
FOXG_07216	0	3.51	0	0	0	0	0	0	0	0	0	0	0	0.345	0	13235.8	122	4	-	-
FOXG_06665	0	3.51	0	0	0	0	0	0	0	0	0	0	0	0.116	3	10351.3	107	3	-	-
FOXG_10069	9.09	10.17	0.5	0	0	0	0	0	0	0	0	0	0	0.689	27	71776.7	696	9	-	-
FOXG_03773	17.39	13.33	1	0	0	0	0	0	0	0	0	0	0	0.444	0	60540.4	535	11	DUF4201	0.015
FOXG_06097	0	3.51	0	0	0	0	0	0	0	0	0	0	0	0.276	2	11630	106	1	-	-
FOXG_11056	16.67	16.39	1	0	0	0	0	0	0	0	0	0	0	0.113	0	110722	1014	9	-	-
FOXG_06833	9.09	10.17	0	1	0	0	0	0	0	0	0	0	0	0.104	0	26672.3	238	8	DUF3328	3.5e-10
FOXG_01497	0	3.51	0	0	0	0	0	0	0	0	0	0	0	0.138	0	13772	117	0	-	-
FOXG_14228	0	3.51	0	0	0	0	0	0	0	0	0	0	0	0.115	0	18896	168	4	-	-
FOXG_10336	0	3.51	0	0	0	0	0	0	0	0	0	0	0	0.17	0	15831.7	142	2	-	-
FOXG_09595	0	3.51	0	0	0	0	0	0	0	0	0	0	0	0.121	0	5354.36	48	3	-	-
FOXG_06845	0	10.17	0	0	0	0	0	0	0	0	0	0	0	0.178	6	13993.9	124	2	-	-
FOXG_14098	0	3.51	0	0	0	0	0	0	0	0	0	0	0	0.898	11	16267.8	141	0	-	-
FOXG_14705	0	3.51	0	0	0	0	0	0	0	0	0	0	0	0.102	0	22557.6	201	9	-	-
FOXG_17394	0	3.51	0	0	0	0	0	0	0	0	0	0	0	0.134	0	21621.2	197	0	MukE	0.047
FOXG_14099	0	3.51	0	0	0	0	0	0	0	0	0	0	0	0.101	0	98149.7	853	3	-	-
FOXG_02059	0	3.51	0	0	0	0	0	0	0	0	0	0	0	0.442	0	15293.9	142	4	DUF1109	0.0025
FOXG_05296	0	3.51	0	0	0	0	0	0	0	0	0	0	0	0.258	0	15948.4	141	2	-	-
FOXG_14463	0	3.51	0	0	0	0	0	0	0	0	0	0	0	0.117	0	10631	96	0	-	-
FOXG_08741	0	3.51	0	0	0	0	0	0	0	0	0	0	0	0.115	0	55297.7	508	6	-	-
FOXG_06815	0	3.51	0	0	0	0	0	0	0	0	0	0	0	0.26	11	9825.51	89	0	MatE	0.015
FOXG_14984	0	3.51	0	0	0	0	0	0	0	0	0	0	0	0.18	12	14334.5	134	2	-	-
FOXG_04297	0	3.51	0	0	0	0	0	0	0	0	0	0	0	0.104	0	23248.9	205	1	IncA	5.9
FOXG_07512	0	3.51	0	0	0	0	0	0	0	0	0	0	0	0.105	0	70469.9	615	11	Ank	0.18
FOXG_05075	0	3.51	0	0	0	0	0	0	0	0	0	0	0	0.105	0	11846	100	0	DUF4372	0.35
FOXG_05525	9.52	6.9	0.5	0	0	0	0	0	0	0	0	0	0	0.149	0	58014.7	515	3	FUSC_2	2.6e-24
FOXG_12497	0	3.51	0	0	0	0	0	0	0	0	0	0	0	0.132	0	19637.8	170	4	zf-trcl	0.064
FOXG_14104	0	3.51	0	0	0	0	0	0	0	0	0	0	0	0.149	0	32241.9	281	4	-	-
FOXG_01592	0	3.51	0	0	0	0	0	0	0	0	0	0	0	0.106	0	16187.8	142	3	-	-
FOXG_14454	0	3.51	0	0	0	0	0	0	0	0	0	0	0	0.102	14	13935.3	129	5	-	-
FOXG_16048	0	3.51	0	0	0	0	0	0	0	0	0	0	0	0.115	9	18585.7	162	6	-	-
FOXG_17526	0	3.51	0	0	0	0	0	0	0	0	0	0	0	0.108	0	17250.3	153	4	DUF4310	0.026
FOXG_06993	0	3.51	0	0	0	0	0	0	0	0	0	0	0	0.211	12	8409.86	78	1	VIT1	5.3e-12
FOXG_04639	0	3.51	0	0	0	0	0	0	0	0	0	0	0	0.309	0	26333.2	237	1	Hexokinase_2	5.1e-10
FOXG_14783	0	3.51	0	0	0	0	0	0	0	0	0	0	0	0.127	0	17001.1	152	1	-	-
FOXG_13580	0	3.51	0	0	0	0	0	0	0	0	0	0	0	0.13	0	4415.39	37	3	-	-
FOXG_03938	0	6.9	0	0	0	0	0	0	0	0	0	0	0	0.177	0	49647	442	13	DUF262	0.18
FOXG_16296	0	6.9	0	0	0	0	0	0	0	0	0	0	0	0.271	0	38266.8	323	6	eIF3_p135	0.066
FOXG_04619	0	3.51	0	0	0	0	0	0	0	0	0	0	0	0.101	0	15623.4	138	5	-	-
FOXG_14985	9.52	6.9	0	0	0	0	0	0.142857	0	0	0	0	0	0.099	0	54486.6	473	10	-	-
FOXG_14301	0	10.17	0	0	0	0	0	0	0	0	0	0	0	0.104	0	99676	887	12	MULE	6.5e-14
FOXG_13294	0	3.51	0	0	0	0	0	0	0	0	0	0	0	0.118	0	15558.8	142	2	CorA	0.002
FOXG_17282	0	3.51	0	0	0	0	0	0	0	0	0	0	0	0.102	0	104083	920	10	DUF2635	0.18
FOXG_06865	18.18	10.17	1	0	0	0	0	0	0	0	0	0	0	0.101	0	26180.5	233	8	bZIP_1	3.4e-08
FOXG_16283	0	3.51	0	0	0	0	0	0	0	0	0	0	0	0.137	3	8218.25	79	3	FAD_binding_2	1.1e-12
FOXG_00931	0	3.51	0	0	0	0	0	0	0	0	0	0	0	0.101	0	14057	121	0	-	-
FOXG_08658	0	3.51	0	0	0	0	0	0	0	0	0	0	0	0.101	0	7418.35	63	2	zf-C2H2_6	0.007
FOXG_04176	0	3.51	0	0	0	0	0	0	0	0	0	0	0	0.107	0	58217.8	516	6	CNH	0.19
FOXG_07076	0	3.51	0	0	0	0	0	0	0	0	0	0	0	0.234	13	13978.7	131	5	-	-
FOXG_14767	0	3.51	0	0	0	0	0	0	0	0	0	0	0	0.11	0	39305.8	342	4	-	-
FOXG_06835	0	3.51	0	0	0	0	0	0	0	0	0	0	0	0.116	0	33408	296	4	-	-
FOXG_12611	0	3.51	0	0	0	0	0	0	0	0	0	0	0	0.118	0	18885	171	1	-	-
FOXG_14659	0	3.51	0	0	0	0	0	0	0	0	0	0	0	0.211	0	30117.7	269	6	HET	0.015
FOXG_02371	9.52	6.9	0.5	0	0	0	0	0	0	0	0	0	0	0.103	0	29011.9	252	5	-	-
FOXG_16082	0	6.9	0	0	0	0	0	0	0	0	0	0	0	0.123	0	35425.2	307	6	-	-
FOXG_03936	0	3.51	0	0	0	0	0	0	0	0	0	0	0	0.109	0	12059.5	116	0	-	-
FOXG_17003	0	3.51	0	0	0	0	0	0	0	0	0	0	0	0.151	0	34050.3	298	0	HALZ	0.068
FOXG_15534	0	3.51	0	0	0	0	0	0	0	0	0	0	0	0.111	0	5216	44	0	ADH_zinc_N_2	0.0002
FOXG_00076	0	3.51	0	0	0	0	0	0	0	0	0	0	0	0.098	0	4200.81	37	1	-	-
FOXG_07509	15.38	19.05	1	0	0	0	0	0	0	0	0	0	0	0.725	21	26894.3	262	6	PAP1	0.51
FOXG_00723	0	3.51	0	0	0	0	0	0	0	0	0	0	0	0.103	0	37979.2	356	1	RNA_polI_A34	1.7e-05
FOXG_16045	0	3.51	0	0	0	0	0	0	0	0	0	0	0	0.332	2	60153.9	539	7	-	-
FOXG_06527	0	3.51	0	0	0	0	0	0	0	0	0	0	0	0.407	0	10770.6	102	2	AA_permease_2	0.059
FOXG_15393	0	3.51	0	0	0	0	0	0	0	0	0	0	0	0.134	19	42493.5	410	1	Secretin_N	2.8
FOXG_04100	0	3.51	0	0	0	0	0	0	0	0	0	0	0	0.22	0	21063.1	195	5	DUF1664	5.5
FOXG_14139	0	6.9	0	0	0	0	0	0	0	0	0	0	0	0.118	0	77220.3	672	11	Dimer_Tnp_hAT	3.9e-13
FOXG_00210	0	3.51	0	0	0	0	0	0	0	0	0	0	0	0.06	0	11225.7	105	3	-	-
FOXG_08264	0	3.51	0	0	0	0	0	0	0	0	0	0	0	0.109	12	17563.8	164	2	Reticulon	1.4e-09
FOXG_04602	9.09	10.17	0.5	0	0	0	0	0	0	0	0	0	0	0.367	14	15399	142	0	SurA_N	0.096
FOXG_07368	0	3.51	0	0	0	0	0	0	0	0	0	0	0	0.112	0	16689.4	149	1	Chromo	0.21
FOXG_11232	18.18	10.17	1	0	0	0	0	0	0	0	0	0	0	0.11	0	13300	137	0	-	-
FOXG_16173	0	3.51	0	0	0	0	0	0	0	0	0	0	0	0.149	0	32749.6	288	0	-	-
FOXG_14402	9.52	6.9	0.5	0	0	0	0	0	0	0	0	0	0	0.1	0	19281.5	178	5	Pol_alpha_B_N	0.097
FOXG_12872	9.52	6.9	0.5	0	0	0	0	0	0	0	0	0	0	0.199	0	22291.5	195	1	-	-
FOXG_17599	9.52	6.9	0	0	0	0	0	0.142857	0	0	0	0	0	0.103	0	37888.1	343	5	TFIIA_gamma_C	0.096
[truncated: 2,615 more rows]
