# Supplementary material for: A comparative hidden Markov model analysis pipeline identifies proteins characteristic of cereal-infecting fungi
Source: BMC Genomics. 2013 Nov 20;14:807. doi: 10.1186/1471-2164-14-807 (PMC3914424; doi:10.1186/1471-2164-14-807)
Supplement: Additional file 3 — Table listing the properties of the predicted pathogen-associated proteins in F. graminearum as well as the individual clusters and predicted motifs. [file 1471-2164-14-807-S3.xlsx]

## Sheet: FGSG_Pathogen_Proteins
			Hemibiotrophic cereal pathogen hits				Necrotrophic cereal pathogen hits				Biotrophic cereal pathogen hits								PFAM domain		Phyre2 structure prediction
Protein ID	Cereal F-measure	Pathogen F-measure	Fusaria	Magnaporthe	Mycosphaerella	Setosphaeria	Cercospora	Cochliobolus	Stagonospora	Pyrenophora	Ustilago	Puccinia	Blumeria	SignalP	WolfPSort	Molecular weight	Sequence length	Cysteines	PFAM Domain hit	PFAM E-value	Phyre2 structure hit	Phyre2 confidence	Phyre2 alignment identity	Phyre2 sequence coverage
FGSG_04060	50.91	65.22	1	1	1	1	1	1	0	0	0	1	0	0.63	21	22271.3	208	5	DPBB_1	3.1e-05	PDB header:allergen / Chain: X: PDB Molecule:beta-expansin 1a;	100	22	94
FGSG_09841	58.18	65.22	1	1	1	1	1	1	1	1	0	0	0	0.655	10	20822.5	194	3	CHRD	0.0049	Cu,Zn superoxide dismutase-like / Cu,Zn superoxide dismutase-like	66.5	23	26
FGSG_11496	50	64.52	1	1	1	1	1	1	0	0	0	1	0	0.789	18	25222.9	233	8	DPBB_1	1.3e-05	PDB header:allergen / Chain: X: PDB Molecule:beta-expansin 1a;	100	19	93
FGSG_03333	71.11	58.54	1	1	1	1	1	1	1	1	0	0	0	0.615	6	41135.1	364	2	HAD	8e-10	PDB header:hydrolase / Chain: D: PDB Molecule:phosphorylcholine phosphatase;	100	67	90
FGSG_09148	69.57	55.42	1	1	1	1	1	1	1	1	0	0	0	0.731	11	57224.2	511	3	Peptidase_C69	3.1e-25	PDB header:transferase / Chain: A: PDB Molecule:acyl-coenzyme	99.2	15	44
FGSG_03549	59.09	51.85	1	1	0	1	1	0.857143	0	1	0	0	0	0.12	0	28284	254	2	Macoilin	0.27	PDB header:transferase / Chain: A: PDB Molecule:uncharacterized rna methyltransferase pyrab10780;	33.1	16	11
FGSG_04507	63.64	51.85	1	1	0	1	0	1	1	1	0	0	0	0.121	2	52161.2	479	5	C2	1.1e-10	PDB header:endocytosis, exocytosis / Chain: B: PDB Molecule:synaptotagmin-1;	100	18	54
FGSG_11152	55	49.35	1	1	0	1	0	0.571429	1	1	0	0	0	0.179	0	44499.1	392	7	F-box-like	0.0054	PDB header:protein binding / Chain: D: PDB Molecule:coronatine-insensitive protein 1;	99.9	19	94
FGSG_07909	61.9	48.1	1	0	0	1	0	1	1	1	0	0	0	0.626	16	84604.4	752	16	Homeobox_KN	2.3e-15	PDB header:transcription / Chain: A: PDB Molecule:homeobox protein tgif1;	99.7	37	11
FGSG_09328	66.67	48.1	1	1	0	1	0	1	1	1	0	0	0	0.103	0	62653.6	560	10	Fungal_trans	3.5e-05	PDB header:cell cycle / Chain: A: PDB Molecule:centromere dna-binding protein complex cbf3	98.2	11	72
FGSG_04015	66.67	47.37	1	1	0	1	0	1	0	1	0	0	0	0.106	0	57461.4	542	0	BLVR	0.041	0	0	0	0
FGSG_03339	66.67	47.37	1	0	0	1	0	1	1	1	0	0	0	0.101	0	14757.5	130	0	0	0	PDB header:hydrolase inhibitor / Chain: A: PDB Molecule:serine protease inhibitor 1;	99.2	26	55
FGSG_02378	40	44.16	1	1	0	0	0	0.428571	1	0.5	0	0	0	0.845	26	12464.9	117	8	0	0	(Trans)glycosidases / beta-N-acetylhexosaminidase catalytic domain	39.9	45	8
FGSG_02319	60	44.16	1	0	0	1	0	1	1	0.5	0	0	0	0.253	4	22355.1	202	3	0	0	PDB header:ion channel/receptor / Chain: A: PDB Molecule:acetylcholine receptor protein, alpha chain;	38.4	10	57
FGSG_03166	50	43.84	0.5	1	0	0	0	0.857143	1	0	0	0	0	0.458	5	19808.3	187	3	Med3	0.91	YdhA-like / YdhA-like	40.2	16	16
FGSG_03338	70.27	43.24	1	0	0	1	0	1	1	1	0	0	0	0.113	0	14447.5	128	2	0	0	PDB header:hydrolase inhibitor / Chain: A: PDB Molecule:serine protease inhibitor 1;	98.4	27	52
FGSG_09983	50	41.1	0.5	0	0	1	0	0.714286	0	1	0	0	0	0.131	0	18127.7	162	2	ODC_AZ	2.3e-26	Acyl-CoA N-acyltransferases (Nat) / Ornithine decarboxylase antizyme-like	100	20	79
FGSG_07846	61.11	38.36	1	1	0	0	0	0.857143	0	1	0	0	0	0.172	0	62690.4	554	9	FMO-like	5.8e-16	PDB header:oxidoreductase / Chain: A: PDB Molecule:cyclohexanone monooxygenase;	100	17	75
FGSG_03564	43.75	37.68	1	0	0	0	0	0.714286	0	0	0	0	0	0.112	0	19563.4	171	1	Acetyltransf_1	1.3e-14	Acyl-CoA N-acyltransferases (Nat) / N-acetyl transferase, NAT	99.9	14	96
FGSG_07589	58.82	36.62	1	0	0	0	0	1	1	0	0	0	0	0.117	0	52963.4	466	16	Fungal_trans_2	5.4e-07	PDB header:transcription/dna / Chain: A: PDB Molecule:protein (pyrimidine pathway regulator 1);	98.8	32	8
FGSG_12600	22.86	36.11	1	0	1	0	0	0	1	0	0	0	0	0.109	2	32788.7	291	1	DUF862	5.9e-05	PDB header:hydrolase / Chain: A: PDB Molecule:retinoic acid receptor responder protein 3;	96.8	32	27
FGSG_02965	57.14	36.11	1	0	1	1	0	0.714286	0	0.5	0	0	0	0.101	0	73796.2	663	11	0	0	PDB header:structural genomics, unknown function / Chain: B: PDB Molecule:uncharacterized protein;	69.8	21	3
FGSG_09469	50	34.78	1	0	0	0	0	0.571429	0	1	0	0	0	0.104	0	37969.8	364	1	0	0	PDB header:membrane protein / Chain: A: PDB Molecule:30klp;	44.9	23	11
FGSG_08180	56.25	34.78	1	0	0	1	0	0.857143	0	0	0	0	0	0.721	18	13893.6	129	6	0	0	PDB header:membrane protein inhibitor / Chain: A: PDB Molecule:guangxitoxin-1egxtx-1e;	21.6	86	4
FGSG_02896	56.25	34.78	1	0	0	1	0	0.857143	0	0	0	0	0	0.104	0	42463.3	380	9	0	0	PDB header:protein binding / Chain: A: PDB Molecule:intracellular proteinase inhibitor;	59.7	24	7
FGSG_03341	54.55	34.29	1	1	0	1	0	0.714286	0	0	0	0	0	0.109	2	45527.8	413	4	Methyltransf_23	4.4e-10	S-adenosyl-L-methionine-dependent methyltransferases / BC2162-like	100	15	53
FGSG_01801	25.81	32.35	1	0	1	0	1	0	0	0	0	0	0	0.103	0	49367.4	463	9	Glutaminase	6.1e-100	PDB header:hydrolase / Chain: A: PDB Molecule:salt-tolerant glutaminase;	100	43	91
FGSG_03861	64.52	32.35	0.5	0	0	0	0	1	0	1	0	0	0	0.153	0	62915.3	565	10	DUF3425	1.8e-14	PDB header:transcription/dna / Chain: A: PDB Molecule:protein (pyrimidine pathway regulator 1);	99.4	24	15
FGSG_13857	18.75	31.88	1	1	0	0	0	0	0	0	0	0	0	0.11	0	15171.4	131	0	0	0	S-adenosyl-L-methionine-dependent methyltransferases / BC2162-like	99	18	96
FGSG_10816	25	31.88	1	1	0	0	0	0	1	0	0	0	0	0.108	0	60103	547	2	MIP	2.7e-47	PDB header:membrane protein / Chain: A: PDB Molecule:aquaporin pip2-7 7;	100	41	48
FGSG_10448	41.38	30.3	1	0	0	0	0	0.428571	1	0	0	0	0	0.107	0	24103	205	4	0	0	PDB header:photosynthesis / Chain: A: PDB Molecule:photosystem ii reaction center psb28 protein;	23.7	10	14
FGSG_02336	41.38	30.3	1	0	0	0	0	0.428571	1	0	0	0	0	0.106	0	23887	222	6	0	0	PDB header:transcription activator / Chain: B: PDB Molecule:ap-1 like transcription factor yap1;	96.2	24	15
FGSG_11373	55.17	30.3	1	0	0	0	0	0.857143	0	0	0	0	0	0.786	17	15045.7	136	8	Peptidase_M11	0.043	SAND domain-like / SMAD4-binding domain of oncoprotein Ski	54.1	30	14
FGSG_12121	55.17	30.3	1	0	0	0	0	0.857143	0	0	0	0	0	0.144	0	22862	210	5	YrhC	0.53	Cytochrome b559 subunits / Cytochrome b559 subunits	36	29	19
FGSG_03218	33.33	29.85	1	0	1	0	1	0	1	0	0	0	0	0.16	0	27542.5	254	4	BPL_N	1.5e-05	Class I glutamine amidotransferase-like / Class I glutamine amidotransferases (GAT)	99.7	17	77
FGSG_00207	25.81	29.41	1	1	0	0	0	0	0	0.5	0	0	0	0.155	0	18113.8	162	2	0	0	PDB header:structural genomics, unknown function / Chain: A: PDB Molecule:uncharacterized protein;	20.7	12	95
FGSG_07358	32.26	29.41	1	1	0	0	1	0	1	0	0	0	0	0.112	0	92922.1	811	7	Peptidase_S9	6.1e-50	PDB header:hydrolase / Chain: A: PDB Molecule:dipeptidyl peptidase 4;	100	19	96
FGSG_11116	42.86	27.69	1	0	0	0	0	0.428571	1	0	0	0	0	0.11	0	29896.5	252	2	0	0	Heme iron utilization protein-like / HemS/ChuS-like	42.8	27	11
FGSG_11225	55.17	27.27	1	1	0	0	0	0.714286	0	0	0	0	0	0.922	23	12061.9	113	8	0	0	Tp47 lipoprotein, N-terminal domain / Tp47 lipoprotein, N-terminal domain	38.4	25	9
FGSG_02182	13.33	26.87	1	0	0	0	0	0	0	0	0	0	0	0.16	4	34970.9	306	6	Reprolysin_2	0.0094	PDB header:hydrolase / Chain: A: PDB Molecule:macrophage metalloelastase;	95.8	19	79
FGSG_09094	22.22	25	1	0	1	0	0	0	0	0	0	0	0	0.599	18	18356.6	172	0	GPI-anchored	3.1e-05	PDB header:unknown function / Chain: C: PDB Molecule:fibronectin(iii)-like module;	38.9	20	39
FGSG_01634	22.22	25	1	1	0	0	0	0	0	0	0	0	0	0.114	0	127836	1153	7	0	0	0	0	0	0
FGSG_01983	21.43	24.62	1	0	0	0	0	0.142857	0	0	0	0	0	0.127	2	46171.6	422	3	0	0	PDB header:structural genomics, unknown function / Chain: A: PDB Molecule:protein hi1723;	35.8	14	10
FGSG_14035	28.57	24.62	0.5	1	0	0	0	0.142857	0	0.5	0	0	0	0.099	0	75748.5	665	6	DDE_1	2.4e-42	PDB header:dna binding protein/dna / Chain: A: PDB Molecule:major centromere autoantigen b;	99.7	22	14
FGSG_03296	15.38	22.22	1	0	0	0	0	0	0	0	0	0	0	0.559	18	18756.2	179	4	ETRAMP	0.027	PDB header:transferase / Chain: A: PDB Molecule:pre mrna splicing protein;	68.2	22	14
FGSG_00789	23.08	22.22	1	1	0	0	0	0	0	0	0	0	0	0.162	0	37457.6	331	7	0	0	PDB header:transferase (glutamine amidotransferase) / Chain: D: PDB Molecule:gmp synthetase;	61.3	31	11
FGSG_04518	23.08	22.22	1	0	0	0	0	0	1	0	0	0	0	0.114	0	61648.5	541	2	Reo_sigmaC	9.6e-05	PDB header:contractile protein / Chain: A: PDB Molecule:tropomyosin;	98.9	12	52
FGSG_11665	38.46	22.22	1	0	0	1	0	0.142857	1	0	0	0	0	0.106	0	67278.5	611	6	0	0	PDB header:ribosome / Chain: T: PDB Molecule:60s ribosomal protein rpl19 (l19e);	47.2	23	6
FGSG_00111	46.15	22.22	1	0	0	1	0	0.428571	0	0	0	0	0	0.84	24	15133.2	132	5	KNOX2	0.27	TTHA1013/TTHA0281-like / TTHA1013-like	77.8	37	13
FGSG_13443	46.15	22.22	1	0	0	1	0	0.428571	0	0	0	0	0	0.744	21	14834.6	132	4	MmlI	0.082	PDB header:lyase/transferase / Chain: U: PDB Molecule:pyridoxal biosynthesis lyase pdxs;	42.6	28	18
FGSG_08087	46.15	22.22	1	0	0	1	0	0.428571	0	0	0	0	0	0.707	11	15762.8	136	5	Flavi_propep	0.048	TTHA1013/TTHA0281-like / TTHA1013-like	32.7	32	13
FGSG_06431	46.15	22.22	0.5	0	0	0	0	0.714286	0	0	0	0	0	0.108	0	27460.4	241	3	0	0	PDB header:structural protein / Chain: A: PDB Molecule:chimera protein of sefd and sefa;	45.1	22	18
FGSG_06676	14.81	21.88	1	0	0	0	0	0	0	0	0	0	0	0.821	10	52617.1	480	4	0	0	0	0	0	0
FGSG_01700	14.81	21.88	1	0	0	0	0	0	0	0	0	0	0	0.115	0	56557.6	496	13	F-box-like	5.1e-05	PDB header:ligase / Chain: C: PDB Molecule:skp2;	98.8	20	57
FGSG_02067	22.22	21.88	1	0	0	0	0	0	1	0	0	0	0	0.065	0	53042.8	467	10	Glyco_hydro_32N	1.3e-32	PDB header:hydrolase / Chain: A: PDB Molecule:beta-fructofuranosidase;	100	20	94
FGSG_02840	29.63	21.88	1	1	0	0	1	0	0	0	0	0	0	0.781	15	20071.6	189	10	CFEM	0.00015	Scorpion toxin-like / Insect defensins	52.4	19	13
FGSG_08105	29.63	21.88	1	0	0	0	0	0.285714	0	0	0	0	0	0.049	0	81235	731	6	DUF4199	0.035	PDB header:exocytosis / Chain: A: PDB Molecule:vesicle-associated membrane protein 2;	55.2	20	4
FGSG_03640	44.44	21.88	1	0	1	0	1	0.142857	1	0	0	0	0	0.849	26	17328.2	175	0	0	0	PDB header:antimicrobial protein / Chain: A: PDB Molecule:plnk;	44.7	39	12
FGSG_13834	16	19.35	1	0	0	0	0	0	0	0	0	0	0	0.8	17	79828.4	766	22	Pec_lyase_C	3.3e-24	Pectin lyase-like / Pectin lyase	100	39	47
FGSG_06629	16	19.35	1	0	0	0	0	0	0	0	0	0	0	0.677	11	22549	214	0	Baculo_PEP_C	2.5e-05	PDB header:viral protein / Chain: A: PDB Molecule:e2 glycoprotein;	45.5	30	37
FGSG_10598	16	19.35	1	0	0	0	0	0	0	0	0	0	0	0.616	21	20353.6	199	4	Spectrin	0.26	PDB header:structural genomics,biosynthetic protein / Chain: A: PDB Molecule:glycogen synthesis protein glgs;	42.4	20	25
FGSG_09536	16	19.35	1	0	0	0	0	0	0	0	0	0	0	0.329	0	52943.7	483	6	DUF3185	4.7	Fibronectin type III / Fibronectin type III	51.7	19	9
FGSG_02104	16	19.35	1	0	0	0	0	0	0	0	0	0	0	0.182	0	36745.9	321	7	0	0	PDB header:metal binding protein / Chain: A: PDB Molecule:hypothetical protein;	32.9	23	6
FGSG_05650	16	19.35	1	0	0	0	0	0	0	0	0	0	0	0.122	0	30335.1	268	4	0	0	PDB header:de novo protein / Chain: A: PDB Molecule:alpha3w;	40.6	28	15
FGSG_04307	16	19.35	1	0	0	0	0	0	0	0	0	0	0	0.118	0	68792.7	610	3	LTV	0.011	Mss4-like / Translationally controlled tumor protein TCTP (histamine-releasing factor)	57.9	17	7
FGSG_09026	16	19.35	1	0	0	0	0	0	0	0	0	0	0	0.107	0	87213.3	783	3	DUF2413	0.31	PDB header:cell cycle / Chain: A: PDB Molecule:cell division topological specificity factor;	70.3	27	1
FGSG_04100	16	19.35	1	0	0	0	0	0	0	0	0	0	0	0.103	4	43582.6	397	8	Trypsin_2	5.2e-13	PDB header:hydrolase / Chain: B: PDB Molecule:protease do-like 2, chloroplastic;	100	18	62
FGSG_02369	16	19.35	0.5	0	0	0	0	0.142857	0	0	0	0	0	0.124	3	16539.8	141	2	0	0	FAD/NAD(P)-binding domain / FAD/NAD-linked reductases, N-terminal and central domains	100	20	76
FGSG_11638	16	19.35	0.5	0	1	0	0	0	0	0	0	0	0	0.122	3	12736.1	120	2	0	0	PDB header:calcium-binding protein / Chain: A: PDB Molecule:agr_c_1268p;	99.1	15	94
FGSG_11009	24	19.35	1	1	0	0	0	0	0	0	0	0	0	0.601	12	66459.6	597	1	0	0	PDB header:lyase / Chain: A: PDB Molecule:chondroitin ac lyase;	97.4	15	85
FGSG_00342	24	19.35	1	0	0	0	0	0	1	0	0	0	0	0.106	0	23654.5	210	7	zf-C2H2	2.8e-06	PDB header:transcription / Chain: A: PDB Molecule:zinc finger protein zic 3;	99.7	20	92
FGSG_12201	24	19.35	1	0	0	0	0	0.142857	0	0	0	0	0	0.106	0	19161.1	170	2	0	0	PDB header:viral protein / Chain: A: PDB Molecule:attachment protein g3p;	26.7	56	4
FGSG_08072	24	19.35	1	0	0	0	0	0.142857	0	0	0	0	0	0.1	0	21934.3	194	2	Cerato-platanin	0.00089	PDB header:cell adhesion / Chain: A: PDB Molecule:fermitin family homolog 1;	36.6	36	21
FGSG_04707	24	19.35	0.5	0	0	0	0	0.285714	0	0	0	0	0	0.195	0	42220.8	378	7	RRN3	0.19	PDB header:structural genomics, unknown function / Chain: A: PDB Molecule:hypothetical protein dkfzp686k21156;	31	9	5
FGSG_02309	32	19.35	1	0	0	0	0	0.285714	0	0	0	0	0	0.809	26	15311.3	151	8	0	0	SAND domain-like / SMAD4-binding domain of oncoprotein Ski	24.2	40	13
FGSG_01778	32	19.35	1	0	0	1	1	0	0	0	0	0	0	0.528	26	29714.7	277	6	Neuregulin	0.11	Anthrax protective antigen / Anthrax protective antigen	79.5	20	23
FGSG_11278	32	19.35	1	0	0	0	0	0.285714	0	0	0	0	0	0.119	0	41774.3	360	7	0	0	Bacterial adhesins / Dr-family adhesin	50.5	50	3
FGSG_08041	40	19.35	1	0	0	0	0	0.428571	0	0	0	0	0	0.841	27	56628.8	514	8	Glyco_hydro_43	1.3e-12	PDB header:hydrolase / Chain: A: PDB Molecule:glycosyl hydrolase;	100	15	66
FGSG_12116	40	19.35	1	1	1	0	0	0.142857	0	0	0	0	0	0.128	9	17709.9	163	8	0	0	Thioredoxin-like / Thioredoxin-like 2Fe-2S ferredoxin	56.2	29	21
FGSG_13171	7.69	19.05	0.5	0	0	0	0	0	0	0	0	0	0	0.132	2	15894.9	146	3	0	0	PDB header:transferase / Chain: A: PDB Molecule:reverse transcriptase/ribonuclease h;	99.9	13	99
FGSG_07117	7.69	19.05	0.5	0	0	0	0	0	0	0	0	0	0	0.103	0	11178	106	0	DUF4238	0.029	PDB header:apoptosis / Chain: D: PDB Molecule:mitochondrial division protein 1;	68.3	32	28
FGSG_07766	15.38	19.05	1	0	0	0	0	0	0	0	0	0	0	0.672	12	49422.7	454	10	0	0	YbaB-like / YbaB-like	46.4	24	8
FGSG_02841	15.38	19.05	1	0	0	0	0	0	0	0	0	0	0	0.643	20	49621.5	456	10	Gly-zipper_OmpA	0.46	PDB header:toxin / Chain: A: PDB Molecule:delta-endotoxin cryiiia;	70.9	17	15
FGSG_08175	15.38	19.05	1	0	0	0	0	0	0	0	0	0	0	0.624	19	50475.7	462	10	0	0	PDB header:toxin / Chain: A: PDB Molecule:delta-endotoxin cryiiia;	49.1	10	15
FGSG_05838	15.38	19.05	1	0	0	0	0	0	0	0	0	0	0	0.538	19	25998.4	253	6	Atrophin-1	0.068	RNA-binding domain, RBD / GUCT domain	22.4	20	15
FGSG_12389	15.38	19.05	1	0	0	0	0	0	0	0	0	0	0	0.181	0	53507.2	472	11	0	0	PDB header:transcription/cell cycle / Chain: B: PDB Molecule:f-box/wd repeat protein 7;	92.7	20	8
FGSG_02389	15.38	19.05	1	0	0	0	0	0	0	0	0	0	0	0.14	0	29144.8	262	1	0	0	PDB header:transferase / Chain: X: PDB Molecule:frattide;	44.8	32	6
FGSG_02141	15.38	19.05	1	0	0	0	0	0	0	0	0	0	0	0.104	0	26321.5	242	7	zf-LITAF-like	1.1e-14	PDB header:transferase / Chain: L: PDB Molecule:dna-directed rna polymerases i, ii, and iii 7.7	84.1	17	9
FGSG_02238	15.38	19.05	1	0	0	0	0	0	0	0	0	0	0	0.104	0	118027	1043	23	0	0	Lysozyme-like / Chitosanase	68.3	17	13
FGSG_04048	15.38	19.05	1	0	0	0	0	0	0	0	0	0	0	0.101	0	28054.2	248	6	BTB	9.4e-07	PDB header:protein binding / Chain: A: PDB Molecule:kelch-like protein 11;	99.7	14	87
FGSG_05358	15.38	19.05	1	0	0	0	0	0	0	0	0	0	0	0.1	0	32416.1	296	5	F-box	3.4e-08	F-box domain / F-box domain	98.1	19	29
FGSG_03203	15.38	19.05	1	0	0	0	0	0	0	0	0	0	0	0.061	0	29654.5	262	2	0	0	Nucleic acid-binding proteins / DNA ligase/mRNA capping enzyme postcatalytic domain	41.6	27	5
FGSG_03058	23.08	19.05	1	1	0	0	0	0	0	0	0	0	0	0.67	18	18973.5	179	8	CFEM	0.041	PDB header:rna binding protein / Chain: A: PDB Molecule:h/aca ribonucleoprotein complex subunit 2;	22.4	16	28
FGSG_12921	23.08	19.05	1	0	0	0	0	0.142857	0	0	0	0	0	0.122	0	28332.5	264	2	Abhydrolase_6	8.4e-29	PDB header:hydrolase / Chain: A: PDB Molecule:epoxide hydrolase;	100	22	97
FGSG_07348	23.08	19.05	1	0	0	0	0	0.142857	0	0	0	0	0	0.11	0	60817.1	534	6	HET	1.6e-25	PDB header:metal binding protein / Chain: A: PDB Molecule:duf1989 family protein;	34.4	32	4
FGSG_10785	23.08	19.05	1	0	0	0	0	0.142857	0	0	0	0	0	0.102	0	39548	353	4	0	0	PDB header:isomerase / Chain: C: PDB Molecule:l-rhamnose isomerase;	43.8	20	15
FGSG_04839	23.08	19.05	0.5	0	0	0	0	0.285714	0	0	0	0	0	0.126	0	55535.8	493	7	FAD_binding_3	1.4e-24	PDB header:oxidoreductase / Chain: A: PDB Molecule:polyketide oxygenase cabe;	100	16	69
FGSG_03678	30.77	19.05	1	0	0	1	0	0.142857	0	0	0	0	0	0.178	0	32237.8	286	0	SRR1	1e-06	PDB header:protein binding / Chain: B: PDB Molecule:regulator of ty1 transposition protein 107;	51.2	27	26
FGSG_13943	38.46	19.05	1	0	0	0	0	0.285714	1	0	0	0	0	0.104	0	39060	347	6	0	0	PDB header:transferase / Chain: A: PDB Molecule:proto-oncogene tyrosine-protein kinase abl1 (1b isoform);	100	18	83
FGSG_07986	8.33	16.39	0.5	0	0	0	0	0	0	0	0	0	0	0.218	0	24742.2	221	2	0	0	Mitochondrial cytochrome c oxidase subunit VIIc (aka VIIIa) / Mitochondrial cytochrome c oxidase subunit VIIc (aka VIIIa)	33.5	19	6
FGSG_04781	16.67	16.39	1	0	0	0	0	0	0	0	0	0	0	0.849	26	48568.6	445	3	0	0	PDB header:hydrolase / Chain: A: PDB Molecule:extracellular sialidase/neuraminidase, putative;	98.8	10	62
FGSG_02109	16.67	16.39	1	0	0	0	0	0	0	0	0	0	0	0.793	13	25730.4	250	9	CFEM	2.1e-06	PDB header:dna binding protein, chaperone / Chain: A: PDB Molecule:nucleophosmin;	14.8	38	2
FGSG_11379	16.67	16.39	1	0	0	0	0	0	0	0	0	0	0	0.722	19	49920.3	458	9	0	0	0	0	0	0
FGSG_13638	16.67	16.39	1	0	0	0	0	0	0	0	0	0	0	0.719	3	18797	161	1	SAP30_Sin3_bdg	3.8e-11	PDB header:transcription / Chain: A: PDB Molecule:histone deacetylase complex subunit sap30;	99.6	32	63
FGSG_03122	16.67	16.39	1	0	0	0	0	0	0	0	0	0	0	0.719	24	42865.8	405	12	Beta_helix	7.1e-10	PDB header:lyase / Chain: A: PDB Molecule:chondroitinase b;	99.9	13	78
FGSG_03585	16.67	16.39	1	0	0	0	0	0	0	0	0	0	0	0.707	19	25343.1	250	0	0	0	F420-dependent methylenetetrahydromethanopterin dehydrogenase (MTD) / F420-dependent methylenetetrahydromethanopterin dehydrogenase (MTD)	12.6	36	12
FGSG_06479	16.67	16.39	1	0	0	0	0	0	0	0	0	0	0	0.694	22	77772.3	762	32	0	0	0	0	0	0
FGSG_05232	16.67	16.39	1	0	0	0	0	0	0	0	0	0	0	0.453	17	122557	1170	15	DUF3060	0.0053	0	0	0	0
FGSG_05486	16.67	16.39	1	0	0	0	0	0	0	0	0	0	0	0.194	0	40287.5	372	5	0	0	PDB header:transcription / Chain: A: PDB Molecule:protein polybromo-1;	28.4	11	10
FGSG_03420	16.67	16.39	1	0	0	0	0	0	0	0	0	0	0	0.182	0	17814.6	167	3	DUF4267	1.2e-24	Photosystem II reaction centre subunit H, transmembrane region / Photosystem II reaction centre subunit H, transmembrane region	23.4	50	6
FGSG_11507	16.67	16.39	1	0	0	0	0	0	0	0	0	0	0	0.176	13	73510.1	698	24	WSC	3.6e-12	PDB header:structural protein/actin-binding protein / Chain: B: PDB Molecule:gelsolin, protein cordon-bleu, thymosin beta-4;	26.3	13	7
FGSG_06987	16.67	16.39	1	0	0	0	0	0	0	0	0	0	0	0.163	9	20263.8	181	1	0	0	PEP carboxykinase N-terminal domain / PEP carboxykinase N-terminal domain	43.8	21	23
FGSG_04540	16.67	16.39	1	0	0	0	0	0	0	0	0	0	0	0.14	0	36287.1	308	4	0	0	Conserved domain common to transcription factors TFIIS, elongin A, CRSP70 / Conserved domain common to transcription factors TFIIS, elongin A, CRSP70	71.8	22	27
FGSG_08374	16.67	16.39	1	0	0	0	0	0	0	0	0	0	0	0.122	0	30067.4	261	11	0	0	PDB header:oxidoreductase (choh(d) - nad(p)) / Chain: A: PDB Molecule:glucose 6-phosphate 1-dehydrogenase;	44.9	27	20
FGSG_12266	16.67	16.39	1	0	0	0	0	0	0	0	0	0	0	0.118	0	48528.1	434	9	0	0	PDB header:hydrolase / Chain: B: PDB Molecule:inosine-uridine preferring nucleoside hydrolase family	97	11	47
FGSG_08302	16.67	16.39	1	0	0	0	0	0	0	0	0	0	0	0.117	0	51593.9	463	4	Prominin	0.9	PDB header:contractile protein / Chain: B: PDB Molecule:general control protein gcn4 and tropomyosin 1 alpha chain;	96.9	12	32
FGSG_08882	16.67	16.39	1	0	0	0	0	0	0	0	0	0	0	0.111	0	51299.3	445	12	DUF4398	0.036	PDB header:signaling protein / Chain: B: PDB Molecule:stromal interaction molecule 1;	42.5	22	7
FGSG_12530	16.67	16.39	1	0	0	0	0	0	0	0	0	0	0	0.107	1	28085.7	257	0	Glyco_hydro_12	1.3e-11	Concanavalin A-like lectins/glucanases / Xylanase/endoglucanase 11/12	100	26	61
FGSG_04200	16.67	16.39	1	0	0	0	0	0	0	0	0	0	0	0.106	0	31703.1	276	3	0	0	PDB header:transport protein regulator / Chain: A: PDB Molecule:sodium channel protein type 2 subunit alpha;	28.5	35	5
FGSG_07163	16.67	16.39	1	0	0	0	0	0	0	0	0	0	0	0.106	0	39443.9	334	10	0	0	(Trans)glycosidases / beta-glycanases	30.9	15	10
FGSG_02167	16.67	16.39	1	0	0	0	0	0	0	0	0	0	0	0.103	0	33401.1	298	8	Fungal_trans_2	2.3e-08	PDB header:transcription/dna / Chain: A: PDB Molecule:protein (pyrimidine pathway regulator 1);	99	16	28
FGSG_02516	16.67	16.39	1	0	0	0	0	0	0	0	0	0	0	0.103	0	50172.9	461	1	HLH	5.9e-11	HLH, helix-loop-helix DNA-binding domain / HLH, helix-loop-helix DNA-binding domain	98.9	30	19
FGSG_01714	16.67	16.39	1	0	0	0	0	0	0	0	0	0	0	0.102	0	20887.6	183	3	0	0	(Trans)glycosidases / Family 1 of glycosyl hydrolase	35.7	35	18
FGSG_02443	16.67	16.39	1	0	0	0	0	0	0	0	0	0	0	0.101	0	27289.5	242	2	0	0	PDB header:viral protein / Chain: X: PDB Molecule:cpxv018 protein;	30.8	20	5
FGSG_03561	25	16.39	1	1	0	0	0	0	0	0	0	0	0	0.123	0	35427	310	7	0	0	PDB header:transmembrane protein / Chain: A: PDB Molecule:acetylcholine receptor protein, alpha chain;	13.2	12	7
FGSG_05852	25	16.39	1	0	0	0	0	0.142857	0	0	0	0	0	0.103	0	29118.9	268	0	bZIP_1	0.23	PDB header:transcription/dna / Chain: G: PDB Molecule:transcription factor pap1;	98.8	17	25
FGSG_12582	25	16.39	0.5	0	0	0	0	0	0	1	0	0	0	0.158	0	34461.7	325	1	0	0	Glycosyl hydrolase domain / alpha-Amylases, C-terminal beta-sheet domain	24.1	45	3
FGSG_00222	25	16.39	0.5	0	0	0	0	0.285714	0	0	0	0	0	0.119	0	43951.4	386	5	TPR_11	0.053	TPR-like / Tetratricopeptide repeat (TPR)	96	16	30
FGSG_12212	41.67	16.39	1	0	0	0	0	0.428571	0	0	0	0	0	0.117	0	35908.4	319	13	0	0	ssDNA-binding transcriptional regulator domain / Guide RNA binding protein gBP	31.2	33	8
FGSG_09246	41.67	16.39	0.5	0	0	0	0	0.571429	0	0	0	0	0	0.174	0	22237.3	202	1	Adeno_E3_14_5	0.047	Subunit IX of photosystem I reaction centre, PsaJ / Subunit IX of photosystem I reaction centre, PsaJ	22.8	44	7
FGSG_11517	8	16.13	0.5	0	0	0	0	0	0	0	0	0	0	0.84	21	20935.5	183	3	Tyrosinase	5e-11	PDB header:oxidoreductase/metal transport / Chain: A: PDB Molecule:tyrosinase;	100	28	83
FGSG_11715	8	16.13	0.5	0	0	0	0	0	0	0	0	0	0	0.798	25	34579.9	328	3	0	0	0	0	0	0
FGSG_06106	16	16.13	1	0	0	0	0	0	0	0	0	0	0	0.662	10	41160.5	384	17	DUF4366	0.012	PDB header:cell adhesion / Chain: A: PDB Molecule:integrin alpha-iib;	96.9	16	12
FGSG_07899	16	16.13	1	0	0	0	0	0	0	0	0	0	0	0.653	21	22909.3	215	10	0	0	Anthrax protective antigen / Anthrax protective antigen	35.6	12	19
FGSG_01588	16	16.13	1	0	0	0	0	0	0	0	0	0	0	0.452	19	73942	724	18	0	0	0	0	0	0
FGSG_05343	16	16.13	1	0	0	0	0	0	0	0	0	0	0	0.301	0	47317.1	425	10	Amidoligase_2	2.5e-12	PDB header:structural genomics, unknown function / Chain: B: PDB Molecule:putative cytoplasmic protein;	97.6	18	82
FGSG_12604	16	16.13	1	0	0	0	0	0	0	0	0	0	0	0.192	0	31009.2	267	5	PRANC	0.001	PDB header:protein binding/cell cycle / Chain: B: PDB Molecule:f-box only protein 4;	83.2	17	17
FGSG_06700	16	16.13	1	0	0	0	0	0	0	0	0	0	0	0.156	0	48621.2	431	5	0	0	PDB header:photosynthesis / Chain: A: PDB Molecule:tll2057 protein;	30.7	21	6
FGSG_11063	16	16.13	1	0	0	0	0	0	0	0	0	0	0	0.141	0	15153.2	135	3	DUF1682	0.14	PDB header:transport protein / Chain: B: PDB Molecule:transmembrane protein;	38.6	8	55
FGSG_06077	16	16.13	1	0	0	0	0	0	0	0	0	0	0	0.13	0	51931.1	469	5	DUF3348	0.13	Colicin / Colicin	91.1	12	37
FGSG_11541	16	16.13	1	0	0	0	0	0	0	0	0	0	0	0.129	8	56275.2	504	5	0	0	PDB header:structural protein / Chain: C: PDB Molecule:emilin-1;	35.4	50	1
FGSG_10575	16	16.13	1	0	0	0	0	0	0	0	0	0	0	0.114	0	72750.1	633	14	Cas1_AcylT	4.7e-23	PDB header:hydrolase / Chain: A: PDB Molecule:isoamyl acetate-hydrolyzing esterase;	98.1	13	39
FGSG_04459	16	16.13	1	0	0	0	0	0	0	0	0	0	0	0.109	0	53371.6	478	7	Zn_clus	0.00017	PDB header:transcription/dna / Chain: A: PDB Molecule:protein (pyrimidine pathway regulator 1);	99.2	17	18
FGSG_12112	16	16.13	1	0	0	0	0	0	0	0	0	0	0	0.108	0	128952	1138	0	Rab5-bind	2.8e-05	PDB header:contractile protein / Chain: B: PDB Molecule:general control protein gcn4 and tropomyosin 1 alpha chain;	98.5	21	13
FGSG_11990	16	16.13	1	0	0	0	0	0	0	0	0	0	0	0.108	0	36146.6	318	0	0	0	PDB header:contractile protein / Chain: B: PDB Molecule:general control protein gcn4 and tropomyosin	9.9	50	3
FGSG_04850	16	16.13	1	0	0	0	0	0	0	0	0	0	0	0.103	0	11522.7	102	1	0	0	PDB header:structural genomics, unknown function / Chain: A: PDB Molecule:putative uncharacterized protein ttha0547;	31.4	42	33
FGSG_04475	16	16.13	1	0	0	0	0	0	0	0	0	0	0	0.103	0	22070.3	196	2	0	0	Restriction endonuclease-like / Very short patch repair (VSR) endonuclease	32.7	35	11
FGSG_08159	16	16.13	1	0	0	0	0	0	0	0	0	0	0	0.101	1	26493.7	229	3	0	0	PDB header:chaperone/transferase / Chain: C: PDB Molecule:histone acetyltransferase rtt109;	37	39	13
FGSG_11669	16	16.13	0.5	0	0	0	0	0	1	0	0	0	0	0.146	0	77620.9	694	11	FGE-sulfatase	1.1e-33	C-type lectin-like / Sulfatase-modifying factor-like	100	33	35
FGSG_13566	16	16.13	0.5	0	0	0	0	0.142857	0	0	0	0	0	0.104	0	23576.1	209	3	Zn_clus	0.23	PDB header:transcription/dna / Chain: B: PDB Molecule:regulatory protein gal4;	99.3	18	35
FGSG_13827	16	16.13	0.5	0	0	0	1	0	0	0	0	0	0	0.102	0	40332.6	361	5	0	0	PDB header:unknown function / Chain: B: PDB Molecule:ranasmurfin;	33.1	52	6
FGSG_13952	24	16.13	1	1	0	0	0	0	0	0	0	0	0	0.746	7	11156.9	105	10	EIIBC-GUT_C	0.14	PDB header:transferase / Chain: A: PDB Molecule:macrophage-stimulating protein receptor;	91.2	34	45
FGSG_13947	24	16.13	1	0	1	0	0	0	0	0	0	0	0	0.593	25	33356.8	327	16	Glyco_hydro_4	0.16	0	0	0	0
FGSG_10225	24	16.13	1	1	0	0	0	0	0	0	0	0	0	0.531	18	29505.1	264	4	Rep_3	0.0075	YonK-like / Yonk-like	44.4	40	9
FGSG_11279	24	16.13	1	0	0	0	0	0.142857	0	0	0	0	0	0.358	0	48905.7	434	5	Fungal_trans	0.032	Phage tail proteins / gpFII-like	14.8	10	4
FGSG_07667	24	16.13	1	1	0	0	0	0	0	0	0	0	0	0.152	0	50275.9	440	8	HNH_2	1.8e-06	PDB header:hydrolase / Chain: X: PDB Molecule:uncharacterized protein ydal;	37.6	33	6
FGSG_03051	24	16.13	1	0	1	0	0	0	0	0	0	0	0	0.124	3	44858.2	402	6	0	0	YueI-like / YueI-like	44.7	24	3
FGSG_09641	24	16.13	1	0	0	0	0	0	0	0.5	0	0	0	0.112	2	16662.8	154	1	GTP_EFTU	0.0065	PDB header:transferase / Chain: B: PDB Molecule:sulfate adenylate transferase, subunit	99.9	14	97
FGSG_02277	24	16.13	1	0	0	0	0	0	0	0.5	0	0	0	0.111	0	48418	432	13	Fungal_trans	5.8e-13	PDB header:transcription/dna / Chain: B: PDB Molecule:regulatory protein gal4;	99.1	22	15
FGSG_02928	24	16.13	1	1	0	0	0	0	0	0	0	0	0	0.104	0	89030.1	804	9	0	0	PDB header:membrane protein / Chain: G: PDB Molecule:small-conductance mechanosensitive channel;	59.1	25	7
FGSG_03505	32	16.13	1	0	0	0	0	0	0	1	0	0	0	0.1	0	61267.2	542	13	0	0	PDB header:unknown function / Chain: B: PDB Molecule:ranasmurfin;	46.8	26	4
FGSG_03458	8.7	13.33	0.5	0	0	0	0	0	0	0	0	0	0	0.169	0	59388.9	525	12	F-box-like	0.00024	PDB header:ligase / Chain: K: PDB Molecule:skp2;	99.1	15	53
FGSG_03433	8.7	13.33	0.5	0	0	0	0	0	0	0	0	0	0	0.157	0	45896.9	403	9	Fungal_trans_2	2.1e-06	PDB header:isomerase / Chain: A: PDB Molecule:51 kda fk506-binding protein;	63.5	15	14
FGSG_09596	8.7	13.33	0.5	0	0	0	0	0	0	0	0	0	0	0.139	0	14458.4	125	5	0	0	PDB header:ribosome / Chain: 3: PDB Molecule:rps7e;	20.3	34	38
FGSG_05946	8.7	13.33	0.5	0	0	0	0	0	0	0	0	0	0	0.118	0	54851.1	475	3	DDE_Tnp_1_7	1.3e-41	PDB header:protein transport / Chain: A: PDB Molecule:drra;	61.9	13	9
FGSG_10455	8.7	13.33	0.5	0	0	0	0	0	0	0	0	0	0	0.117	12	27960.9	258	0	0	0	PDB header:rna binding protein / Chain: C: PDB Molecule:crispr-associated protein, csa2;	15.4	12	28
FGSG_02085	17.39	13.33	1	0	0	0	0	0	0	0	0	0	0	0.934	8	45424.1	437	11	0	0	0	0	0	0
FGSG_11204	17.39	13.33	1	0	0	0	0	0	0	0	0	0	0	0.884	20	37433.7	332	0	0	0	PDB header:hydrolase / Chain: A: PDB Molecule:glycosyl hydrolase;	100	18	90
FGSG_00114	17.39	13.33	1	0	0	0	0	0	0	0	0	0	0	0.863	18	10993.5	99	6	0	0	P-loop containing nucleoside triphosphate hydrolases / Nucleotide and nucleoside kinases	28.3	64	10
FGSG_10676	17.39	13.33	1	0	0	0	0	0	0	0	0	0	0	0.861	24	106101	1016	4	PA14_2	1.1e-18	0	0	0	0
FGSG_01799	17.39	13.33	1	0	0	0	0	0	0	0	0	0	0	0.859	6	201492	1801	35	SPRY	1.4e-09	0	0	0	0
FGSG_03109	17.39	13.33	1	0	0	0	0	0	0	0	0	0	0	0.858	19	28867.3	268	2	CAP	3.4e-20	PR-1-like / PR-1-like	100	32	52
FGSG_01595	17.39	13.33	1	0	0	0	0	0	0	0	0	0	0	0.846	26	28090.7	273	7	Late_protein_L2	0.81	PDB header:oxidoreductase / Chain: A: PDB Molecule:aspartyl/asparaginyl beta-hydroxylase;	22.6	23	4
FGSG_08257	17.39	13.33	1	0	0	0	0	0	0	0	0	0	0	0.836	16	40149.8	393	4	0	0	0	0	0	0
FGSG_03046	17.39	13.33	1	0	0	0	0	0	0	0	0	0	0	0.824	14	20663.1	181	0	0	0	PDB header:protein binding / Chain: B: PDB Molecule:amyloid beta a4 protein;	18.8	86	3
FGSG_10594	17.39	13.33	1	0	0	0	0	0	0	0	0	0	0	0.824	24	18774.9	183	4	Mucin	0.049	Immunoglobulin / V set domains (antibody variable domain-like)	52	27	18
FGSG_04521	17.39	13.33	1	0	0	0	0	0	0	0	0	0	0	0.823	25	27333.5	265	6	0	0	0	0	0	0
FGSG_00131	17.39	13.33	1	0	0	0	0	0	0	0	0	0	0	0.811	25	21791.1	213	10	PAN_4	4.1e-05	0	0	0	0
FGSG_11238	17.39	13.33	1	0	0	0	0	0	0	0	0	0	0	0.81	26	63883.7	595	25	PAN_4	0.1	PDB header:structural genomics, unknown function / Chain: A: PDB Molecule:uncharacterized protein;	61.2	26	3
FGSG_08090	17.39	13.33	1	0	0	0	0	0	0	0	0	0	0	0.807	20	12322.1	113	6	0	0	PDB header:membrane protein / Chain: D: PDB Molecule:envelope glycoprotein gp160;	18.7	54	10
FGSG_03178	17.39	13.33	1	0	0	0	0	0	0	0	0	0	0	0.8	9	63549.2	595	1	0	0	0	0	0	0
FGSG_10972	17.39	13.33	1	0	0	0	0	0	0	0	0	0	0	0.791	25	39556.4	376	5	0	0	PDB header:hydrolase / Chain: B: PDB Molecule:endo-1,4-beta-xylanase y;	98.9	18	39
FGSG_06712	17.39	13.33	1	0	0	0	0	0	0	0	0	0	0	0.783	24	15197.7	146	16	0	0	Cysteine alpha-hairpin motif / COX17-like	28.6	38	13
FGSG_06076	17.39	13.33	1	0	0	0	0	0	0	0	0	0	0	0.781	18	27993.8	285	4	TRAM1	0.092	0	0	0	0
FGSG_07871	17.39	13.33	1	0	0	0	0	0	0	0	0	0	0	0.781	23	25426.9	251	17	0	0	Scorpion toxin-like / Plant defensins	45.2	29	10
FGSG_04597	17.39	13.33	1	0	0	0	0	0	0	0	0	0	0	0.778	23	24010.1	224	5	CBM_4_9	0.0002	PDB header:hydrolase / Chain: C: PDB Molecule:s-layer associated multidomain endoglucanase;	99.8	20	67
FGSG_04816	17.39	13.33	1	0	0	0	0	0	0	0	0	0	0	0.772	14	37023.5	358	3	0	0	PDB header:sugar binding protein / Chain: A: PDB Molecule:glycoside hydrolase family 9;	99.7	10	44
FGSG_04841	17.39	13.33	1	0	0	0	0	0	0	0	0	0	0	0.77	26	28778.6	273	6	0	0	PDB header:hydrolase / Chain: B: PDB Molecule:s-layer associated multidomain endoglucanase;	99.3	15	54
FGSG_03344	17.39	13.33	1	0	0	0	0	0	0	0	0	0	0	0.766	24	37166.4	384	2	0	0	0	0	0	0
FGSG_02255	17.39	13.33	1	0	0	0	0	0	0	0	0	0	0	0.762	19	23644.8	221	10	LysM	0.014	PDB header:transferase / Chain: A: PDB Molecule:chitin elicitor receptor kinase 1;	98.4	14	27
FGSG_02999	17.39	13.33	1	0	0	0	0	0	0	0	0	0	0	0.752	25	35979.6	334	5	CBM_4_9	8.5e-05	PDB header:sugar binding protein / Chain: A: PDB Molecule:cellulose 1,4-beta-cellobiosidase;	99.5	20	47
FGSG_10495	17.39	13.33	1	0	0	0	0	0	0	0	0	0	0	0.752	22	30801.2	289	9	0	0	Immunoglobulin / I set domains	49.7	20	24
FGSG_04450	17.39	13.33	1	0	0	0	0	0	0	0	0	0	0	0.749	19	23942.2	240	0	0	0	PDB header:structural genomics, unknown function / Chain: A: PDB Molecule:upf0291 protein ynzc;	25.3	31	11
FGSG_05354	17.39	13.33	1	0	0	0	0	0	0	0	0	0	0	0.749	8	52531.7	483	7	EMA	0.017	0	0	0	0
FGSG_03130	17.39	13.33	1	0	0	0	0	0	0	0	0	0	0	0.747	19	15305.3	137	6	0	0	Restriction endonuclease-like / Restriction endonuclease NgoIV	11.5	25	22
FGSG_11546	17.39	13.33	1	0	0	0	0	0	0	0	0	0	0	0.746	0	32435	294	8	JmjN	1.5	PDB header:isomerase / Chain: C: PDB Molecule:d-tagatose 3-epimerase;	54.5	24	28
FGSG_10810	17.39	13.33	1	0	0	0	0	0	0	0	0	0	0	0.742	17	15065.8	147	0	DUF1510	0.018	0	0	0	0
FGSG_12107	17.39	13.33	1	0	0	0	0	0	0	0	0	0	0	0.74	17	19902	190	7	PAN_3	7.4e-05	PDB header:hydrolase / Chain: A: PDB Molecule:coagulation factor xi;	97.2	19	40
FGSG_12622	17.39	13.33	1	0	0	0	0	0	0	0	0	0	0	0.732	19	30613.3	296	7	Med3	0.43	Snake toxin-like / Extracellular domain of cell surface receptors	49.3	25	10
FGSG_00347	17.39	13.33	1	0	0	0	0	0	0	0	0	0	0	0.72	27	37922.2	386	18	0	0	PDB header:structural protein/contractile protein / Chain: A: PDB Molecule:collagen i alpha 1;	98.4	26	40
FGSG_07522	17.39	13.33	1	0	0	0	0	0	0	0	0	0	0	0.706	14	79246.3	774	42	PAN_1	0.00011	PDB header:adhesion / Chain: A: PDB Molecule:micronemal protein 4;	98.1	20	19
FGSG_12486	17.39	13.33	1	0	0	0	0	0	0	0	0	0	0	0.699	24	28525.6	271	7	Mucin	0.0078	Actin-crosslinking proteins / Fascin	43.8	9	45
FGSG_08142	17.39	13.33	1	0	0	0	0	0	0	0	0	0	0	0.682	0	20238.2	177	20	Acyl-CoA_dh_M	0.6	PhtA domain-like / PhtA domain-like	48.6	29	3
FGSG_07435	17.39	13.33	1	0	0	0	0	0	0	0	0	0	0	0.678	21	31015.7	299	9	PAN_3	0.021	N-terminal domains of the minor coat protein g3p / N-terminal domains of the minor coat protein g3p	8.7	11	5
FGSG_08095	17.39	13.33	1	0	0	0	0	0	0	0	0	0	0	0.67	7	30501	288	9	0	0	Actin-crosslinking proteins / Fascin	65.6	10	36
FGSG_04933	17.39	13.33	1	0	0	0	0	0	0	0	0	0	0	0.67	24	16230	159	0	GMC_oxred_N	0.024	PDB header:lipid binding protein / Chain: A: PDB Molecule:alpha-synuclein;	93.7	17	54
FGSG_03958	17.39	13.33	1	0	0	0	0	0	0	0	0	0	0	0.659	24	41319.1	400	6	0	0	NagB/RpiA/CoA transferase-like / D-ribose-5-phosphate isomerase (RpiA), catalytic domain	12.1	26	9
FGSG_01660	17.39	13.33	1	0	0	0	0	0	0	0	0	0	0	0.654	26	28259.9	259	8	0	0	PDB header:translation / Chain: A: PDB Molecule:eukaryotic translation initiation factor 5;	14.3	33	7
FGSG_02154	17.39	13.33	1	0	0	0	0	0	0	0	0	0	0	0.653	22	39987.4	374	8	PAN_4	0.11	PDB header:sugar binding protein / Chain: A: PDB Molecule:cellulose 1,4-beta-cellobiosidase;	99.1	12	43
FGSG_12434	17.39	13.33	1	0	0	0	0	0	0	0	0	0	0	0.652	21	62189.8	585	24	PAN_1	0.0037	0	0	0	0
FGSG_07629	17.39	13.33	1	0	0	0	0	0	0	0	0	0	0	0.64	21	29565.3	278	4	0	0	PDB header:hydrolase / Chain: B: PDB Molecule:endo-1,4-beta-xylanase y;	99.5	15	52
FGSG_08164	17.39	13.33	1	0	0	0	0	0	0	0	0	0	0	0.64	9	15857.8	145	9	PAN_1	0.00021	PDB header:adhesion / Chain: A: PDB Molecule:micronemal protein 4;	88.3	23	58
FGSG_04501	17.39	13.33	1	0	0	0	0	0	0	0	0	0	0	0.637	25	60275.2	570	19	0	0	RmlC-like cupins / Germin/Seed storage 7S protein	14.6	16	7
FGSG_08094	17.39	13.33	1	0	0	0	0	0	0	0	0	0	0	0.635	24	29608.7	283	8	0	0	PDB header:structural genomics, unknown function / Chain: B: PDB Molecule:uncharacterized protein;	63.6	19	15
FGSG_12591	17.39	13.33	1	0	0	0	0	0	0	0	0	0	0	0.628	20	30761.2	291	7	0	0	Actin-crosslinking proteins / Fascin	48.5	13	39
FGSG_08633	17.39	13.33	1	0	0	0	0	0	0	0	0	0	0	0.627	8	44806.7	411	3	EssA	0.083	PDB header:signaling protein / Chain: A: PDB Molecule:ephrin type-a receptor 1;	61.9	38	6
FGSG_00411	17.39	13.33	1	0	0	0	0	0	0	0	0	0	0	0.566	20	56344.8	537	3	0	0	0	0	0	0
FGSG_03371	17.39	13.33	1	0	0	0	0	0	0	0	0	0	0	0.521	22	24562.8	240	8	PLA2G12	3.4	PDB header:immune system / Chain: A: PDB Molecule:cue domain-containing protein 1;	12.5	29	6
FGSG_06148	17.39	13.33	1	0	0	0	0	0	0	0	0	0	0	0.513	0	21919.3	185	11	0	0	PDB header:transferase / Chain: Q: PDB Molecule:dna-directed rna polymerase;	26.1	21	18
FGSG_02910	17.39	13.33	1	0	0	0	0	0	0	0	0	0	0	0.484	19	27193.4	248	10	0	0	LysM domain / LysM domain	85.4	15	7
FGSG_10135	17.39	13.33	1	0	0	0	0	0	0	0	0	0	0	0.478	27	27039.2	266	3	0	0	0	0	0	0
FGSG_03829	17.39	13.33	1	0	0	0	0	0	0	0	0	0	0	0.404	9	58422.2	511	7	0	0	PDB header:transferase / Chain: B: PDB Molecule:dna polymerase iii alpha subunit;	58.1	24	4
FGSG_04932	17.39	13.33	1	0	0	0	0	0	0	0	0	0	0	0.391	11	43851.6	394	13	zf-C2H2	3.9e-05	PDB header:transcription/dna / Chain: A: PDB Molecule:transcription factor iiia;	93.8	38	5
FGSG_00072	17.39	13.33	1	0	0	0	0	0	0	0	0	0	0	0.362	27	28490.7	278	7	Mucin	0.042	PDB header:photosynthesis / Chain: K: PDB Molecule:photosystem i reaction center subunit psak, chloroplastic;	30.9	25	8
FGSG_04020	17.39	13.33	1	0	0	0	0	0	0	0	0	0	0	0.344	22	22303.7	216	2	SGS	0.037	Scorpion toxin-like / Short-chain scorpion toxins	16.4	22	7
FGSG_11470	17.39	13.33	1	0	0	0	0	0	0	0	0	0	0	0.291	13	30651.2	294	4	0	0	PDB header:hydrolase / Chain: B: PDB Molecule:hypothetical protease yeaz;	84.7	19	17
FGSG_09493	17.39	13.33	1	0	0	0	0	0	0	0	0	0	0	0.272	0	12060.9	110	1	0	0	PDB header:rna binding protein / Chain: B: PDB Molecule:protein smg5;	31.4	24	27
FGSG_12634	17.39	13.33	1	0	0	0	0	0	0	0	0	0	0	0.243	0	30957.7	277	7	0	0	PDB header:prion-binding protein / Chain: A: PDB Molecule:small s protein;	88.5	16	24
FGSG_02947	17.39	13.33	1	0	0	0	0	0	0	0	0	0	0	0.222	0	59983.7	532	10	0	0	4-helical cytokines / Interferons/interleukin-10 (IL-10)	69.4	17	15
FGSG_00295	17.39	13.33	1	0	0	0	0	0	0	0	0	0	0	0.217	0	17698.7	155	3	0	0	Glucocorticoid receptor-like (DNA-binding domain) / FwdE C-terminal domain-like	30.2	54	7
FGSG_00782	17.39	13.33	1	0	0	0	0	0	0	0	0	0	0	0.213	0	42636.7	368	6	0	0	PDB header:cell cycle/cell cycle/cell cycle / Chain: C: PDB Molecule:inner centromere protein;	36.7	32	5
FGSG_08361	17.39	13.33	1	0	0	0	0	0	0	0	0	0	0	0.213	0	25980.5	229	2	CALCOCO1	0.0093	PDB header:contractile protein / Chain: B: PDB Molecule:general control protein gcn4 and tropomyosin 1 alpha chain;	99.2	12	65
FGSG_00812	17.39	13.33	1	0	0	0	0	0	0	0	0	0	0	0.205	0	22606.5	196	5	0	0	PDB header:signaling protein / Chain: A: PDB Molecule:pheromone en-6;	11.3	100	3
FGSG_01286	17.39	13.33	1	0	0	0	0	0	0	0	0	0	0	0.194	0	24287	224	2	0	0	PDB header:signaling protein/signaling protein / Chain: B: PDB Molecule:exendin-4;	14.5	63	8
FGSG_13967	17.39	13.33	1	0	0	0	0	0	0	0	0	0	0	0.183	0	34173.4	303	9	0	0	PDB header:signaling protein / Chain: B: PDB Molecule:signal transducer and activator of transcription	51.9	13	30
FGSG_07063	17.39	13.33	1	0	0	0	0	0	0	0	0	0	0	0.181	0	20316.1	181	6	0	0	Molybdenum cofactor-binding domain / Molybdenum cofactor-binding domain	24.2	24	13
FGSG_09755	17.39	13.33	1	0	0	0	0	0	0	0	0	0	0	0.177	9	90872.2	873	20	WSC	2.9e-13	PDB header:hydrolase / Chain: A: PDB Molecule:putative laminarinase;	100	41	23
FGSG_01650	17.39	13.33	1	0	0	0	0	0	0	0	0	0	0	0.175	0	89904.3	808	13	Rad4	7.9e-17	PDB header:hydrolase / Chain: A: PDB Molecule:peptide-n(4)-(n-acetyl-beta-glucosaminyl)asparagine	100	36	20
FGSG_09268	17.39	13.33	1	0	0	0	0	0	0	0	0	0	0	0.174	0	27826.6	262	0	0	0	0	0	0	0
FGSG_00599	17.39	13.33	1	0	0	0	0	0	0	0	0	0	0	0.172	0	18032.8	162	1	0	0	PDB header:signaling protein / Chain: A: PDB Molecule:fibroblast growth factor receptor substrate 3 and alk	25.6	17	29
FGSG_13654	17.39	13.33	1	0	0	0	0	0	0	0	0	0	0	0.171	0	35359.4	305	1	Git3	1.2e-11	PDB header:membrane protein / hydrolase / Chain: A: PDB Molecule:beta-2-adrenergic receptor/t4-lysozyme chimera;	98.2	11	87
FGSG_05886	17.39	13.33	1	0	0	0	0	0	0	0	0	0	0	0.167	0	44555.2	386	3	0	0	ATP synthase D chain-like / ATP synthase D chain-like	42.5	16	9
FGSG_03715	17.39	13.33	1	0	0	0	0	0	0	0	0	0	0	0.166	0	11705	108	1	0	0	0	0	0	0
FGSG_05178	17.39	13.33	1	0	0	0	0	0	0	0	0	0	0	0.163	0	22145.4	200	4	0	0	P-loop containing nucleoside triphosphate hydrolases / Gluconate kinase	99.1	14	85
FGSG_13868	17.39	13.33	1	0	0	0	0	0	0	0	0	0	0	0.162	0	45755.7	405	9	0	0	PDB header:cell cycle / Chain: C: PDB Molecule:kinetochore protein nuf2, kinetochore protein spc24;	23.6	67	1
FGSG_03653	17.39	13.33	1	0	0	0	0	0	0	0	0	0	0	0.16	0	23186.8	202	2	0	0	Retroviral matrix proteins / EIAV matrix antigen	20.1	39	8
FGSG_08732	17.39	13.33	1	0	0	0	0	0	0	0	0	0	0	0.153	2	75982.6	729	2	0	0	0	0	0	0
FGSG_08199	17.39	13.33	1	0	0	0	0	0	0	0	0	0	0	0.151	3	50894.1	433	2	Plug_translocon	0.13	Oncogene products / Oncogene products	55.6	19	9
FGSG_01491	17.39	13.33	1	0	0	0	0	0	0	0	0	0	0	0.15	3	40865.9	401	0	0	0	0	0	0	0
FGSG_09000	17.39	13.33	1	0	0	0	0	0	0	0	0	0	0	0.149	2	41573.7	378	1	Rep_fac-A_3	4.8e-18	PDB header:replication / Chain: B: PDB Molecule:replication protein a 14 kda subunit;	99.5	21	22
FGSG_06367	17.39	13.33	1	0	0	0	0	0	0	0	0	0	0	0.149	13	86041.1	818	0	0	0	C-terminal effector domain of the bipartite response regulators / Spo0A	28.3	28	2
FGSG_11610	17.39	13.33	1	0	0	0	0	0	0	0	0	0	0	0.146	6	75011.9	697	8	Zn_clus	0.84	PDB header:transcription/dna / Chain: B: PDB Molecule:regulatory protein gal4;	96.2	43	1
FGSG_03007	17.39	13.33	1	0	0	0	0	0	0	0	0	0	0	0.144	0	26326.5	235	6	Ribonuclease	3.9e-05	Microbial ribonucleases / Fungal ribonucleases	99.4	29	23
FGSG_07769	17.39	13.33	1	0	0	0	0	0	0	0	0	0	0	0.144	5	25332.5	236	5	0	0	PDB header:transferase / Chain: B: PDB Molecule:ornithine carbamoyltransferase;	11.8	10	19
FGSG_10567	17.39	13.33	1	0	0	0	0	0	0	0	0	0	0	0.143	0	17736	157	1	RicinB_lectin_2	0.008	PDB header:sugar binding protein / Chain: A: PDB Molecule:lectin;	100	15	89
FGSG_04916	17.39	13.33	1	0	0	0	0	0	0	0	0	0	0	0.137	0	96215.7	874	12	0	0	PDB header:transcription / Chain: A: PDB Molecule:zinc finger protein 406;	64.7	38	1
FGSG_11612	17.39	13.33	1	0	0	0	0	0	0	0	0	0	0	0.135	0	15426.5	140	2	0	0	Cytolysin/lectin / Anemone pore-forming cytolysin	97.7	18	60
FGSG_06128	17.39	13.33	1	0	0	0	0	0	0	0	0	0	0	0.132	0	73683.6	661	9	Ank_2	5.9e-09	PDB header:viral protein / Chain: B: PDB Molecule:k1l;	100	20	50
FGSG_05126	17.39	13.33	1	0	0	0	0	0	0	0	0	0	0	0.132	7	25295.2	237	7	0	0	Prokaryotic type I DNA topoisomerase / Prokaryotic type I DNA topoisomerase	22.4	45	4
FGSG_06131	17.39	13.33	1	0	0	0	0	0	0	0	0	0	0	0.129	0	29450.6	258	4	0	0	PDB header:hydrolase/inhibitor / Chain: J: PDB Molecule:protein phosphatase inhibitor 2;	65.4	24	9
FGSG_04129	17.39	13.33	1	0	0	0	0	0	0	0	0	0	0	0.129	0	55573.2	506	0	0	0	PDB header:cell adhesion / Chain: A: PDB Molecule:integrin alpha-iib;	85.2	32	5
FGSG_02415	17.39	13.33	1	0	0	0	0	0	0	0	0	0	0	0.129	0	23186	204	6	DuoxA	0.077	Globin-like / Phycocyanin-like phycobilisome proteins	55.5	23	10
FGSG_02335	17.39	13.33	1	0	0	0	0	0	0	0	0	0	0	0.128	2	52422.7	474	3	0	0	PDB header:lyase / Chain: B: PDB Molecule:diphosphomevalonate decarboxylase, putative;	55.9	19	28
FGSG_11313	17.39	13.33	1	0	0	0	0	0	0	0	0	0	0	0.127	23	63243.2	621	25	WSC	9e-11	PDB header:immune system, membrane protein / Chain: A: PDB Molecule:t-cell surface glycoprotein cd4;	43.3	25	1
FGSG_08182	17.39	13.33	1	0	0	0	0	0	0	0	0	0	0	0.126	0	56955.6	525	13	Zn_clus	3.3e-05	PDB header:transcription/dna / Chain: A: PDB Molecule:protein (pyrimidine pathway regulator 1);	99	32	8
FGSG_06928	17.39	13.33	1	0	0	0	0	0	0	0	0	0	0	0.124	0	55114.9	494	10	TrbL	0.0027	Rab geranylgeranyltransferase alpha-subunit, insert domain / Rab geranylgeranyltransferase alpha-subunit, insert domain	20.7	29	6
FGSG_06134	17.39	13.33	1	0	0	0	0	0	0	0	0	0	0	0.124	0	25217.8	217	3	0	0	PDB header:cell adhesion, cell invasion / Chain: A: PDB Molecule:erythrocyte binding antigen 140;	59.5	11	8
FGSG_04513	17.39	13.33	1	0	0	0	0	0	0	0	0	0	0	0.124	0	30404	286	2	Myb_DNA-binding	0.00018	PDB header:nuclear protein / Chain: A: PDB Molecule:telomere binding protein tbp1;	97.9	31	19
FGSG_05071	17.39	13.33	1	0	0	0	0	0	0	0	0	0	0	0.123	0	17960.7	163	4	0	0	PDB header:transport protein / Chain: A: PDB Molecule:preprotein translocase subunit seca;	25.4	50	10
FGSG_10690	17.39	13.33	1	0	0	0	0	0	0	0	0	0	0	0.123	0	29796.2	258	3	0	0	Heme iron utilization protein-like / HemS/ChuS-like	90.2	16	61
FGSG_05684	17.39	13.33	1	0	0	0	0	0	0	0	0	0	0	0.123	6	23955.2	218	1	DUF4267	0.027	SopE-like GEF domain / SopE-like GEF domain	42.8	20	19
FGSG_11273	17.39	13.33	1	0	0	0	0	0	0	0	0	0	0	0.123	0	62554.8	560	12	0	0	PDB header:signaling protein / Chain: E: PDB Molecule:transport inhibitor response 1 protein;	92.2	23	32
FGSG_09116	17.39	13.33	1	0	0	0	0	0	0	0	0	0	0	0.122	0	72450.8	621	8	0	0	PDB header:hydrolase / Chain: A: PDB Molecule:atp-dependent metalloprotease ftsh;	99.8	19	26
FGSG_02223	17.39	13.33	1	0	0	0	0	0	0	0	0	0	0	0.122	12	21842.5	213	4	0	0	PDB header:hydrolase / Chain: A: PDB Molecule:choloylglycine hydrolase;	17.3	21	21
FGSG_13624	17.39	13.33	1	0	0	0	0	0	0	0	0	0	0	0.121	0	17805.5	156	3	0	0	PDB header:structural genomics, unknown function / Chain: D: PDB Molecule:uncharacterized protein;	22.9	31	41
FGSG_00992	17.39	13.33	1	0	0	0	0	0	0	0	0	0	0	0.121	0	33685.2	302	7	0	0	PDB header:cell cycle / Chain: A: PDB Molecule:mdm4 protein;	64.9	55	3
FGSG_06223	17.39	13.33	1	0	0	0	0	0	0	0	0	0	0	0.12	0	27361	245	2	0	0	PDB header:transferase / Chain: A: PDB Molecule:trna delta(2)-isopentenylpyrophosphate	76.2	23	18
FGSG_02440	17.39	13.33	1	0	0	0	0	0	0	0	0	0	0	0.12	0	55400	504	0	MT	0.0065	PDB header:contractile protein / Chain: B: PDB Molecule:general control protein gcn4 and tropomyosin 1 alpha chain;	98.7	11	29
FGSG_02728	17.39	13.33	1	0	0	0	0	0	0	0	0	0	0	0.119	0	83742.2	742	9	DUF3716	4.1e-11	PDB header:hydrolase / Chain: A: PDB Molecule:atpase alpha subunit;	72.7	20	9
FGSG_04162	17.39	13.33	1	0	0	0	0	0	0	0	0	0	0	0.118	0	29417.8	258	6	0	0	PDB header:transcription / Chain: A: PDB Molecule:at-rich interactive domain-containing protein 4a;	48	29	11
FGSG_00392	17.39	13.33	1	0	0	0	0	0	0	0	0	0	0	0.118	0	11324	105	8	0	0	PDB header:toxin / Chain: A: PDB Molecule:leiurotoxin;	15.9	73	9
FGSG_10692	17.39	13.33	1	0	0	0	0	0	0	0	0	0	0	0.118	0	17016.5	158	2	0	0	Cytolysin/lectin / Anemone pore-forming cytolysin	96.7	17	53
FGSG_12512	17.39	13.33	1	0	0	0	0	0	0	0	0	0	0	0.118	0	59694.4	515	11	F-box-like	0.024	PDB header:signaling protein / Chain: E: PDB Molecule:transport inhibitor response 1 protein;	89	15	35
FGSG_03831	17.39	13.33	1	0	0	0	0	0	0	0	0	0	0	0.116	0	62460.8	564	10	FAD_oxidored	8.2e-93	PDB header:oxidoreductase / Chain: C: PDB Molecule:adenylylsulfate reductase, subunit a;	99.8	14	94
FGSG_04952	17.39	13.33	1	0	0	0	0	0	0	0	0	0	0	0.116	0	22753.8	196	7	CGGC	0.092	Ferritin-like / Manganese catalase (T-catalase)	78	20	32
FGSG_09470	17.39	13.33	1	0	0	0	0	0	0	0	0	0	0	0.116	0	40783.8	362	1	0	0	PDB header:unknown function / Chain: A: PDB Molecule:avrl567-d;	19.6	56	2
FGSG_00483	17.39	13.33	1	0	0	0	0	0	0	0	0	0	0	0.116	0	133198	1201	13	0	0	CoA-dependent acyltransferases / Choline/Carnitine O-acyltransferase	73.3	12	4
FGSG_13053	17.39	13.33	1	0	0	0	0	0	0	0	0	0	0	0.115	0	17839.6	161	2	0	0	Nucleic acid-binding proteins / Phage ssDNA-binding proteins	31.7	24	26
FGSG_07061	17.39	13.33	1	0	0	0	0	0	0	0	0	0	0	0.114	0	45939	415	4	0	0	lambda repressor-like DNA-binding domains / CUT domain	45.9	29	9
FGSG_05747	17.39	13.33	1	0	0	0	0	0	0	0	0	0	0	0.114	0	106408	919	2	CorA	7.3e-10	PDB header:metal transport / Chain: E: PDB Molecule:magnesium transport protein cora;	99.2	13	23
FGSG_04633	17.39	13.33	1	0	0	0	0	0	0	0	0	0	0	0.112	0	71644.6	628	18	HET	3.8e-15	Ribosomal protein L25-like / Gln-tRNA synthetase (GlnRS), C-terminal (anticodon-binding) domain	44.4	40	5
FGSG_03630	17.39	13.33	1	0	0	0	0	0	0	0	0	0	0	0.112	0	29040.8	259	2	Zip	1.2	Transferrin receptor-like dimerisation domain / Transferrin receptor-like dimerisation domain	54.8	19	23
FGSG_01458	17.39	13.33	1	0	0	0	0	0	0	0	0	0	0	0.112	0	45387.5	406	35	0	0	PDB header:signaling protein / Chain: C: PDB Molecule:neurogenic locus notch homolog protein 1;	90.1	10	21
FGSG_08204	17.39	13.33	1	0	0	0	0	0	0	0	0	0	0	0.111	0	40326.7	364	7	WBP-1	0.22	Snake toxin-like / Snake venom toxins	27.6	44	4
FGSG_02438	17.39	13.33	1	0	0	0	0	0	0	0	0	0	0	0.111	0	61832.8	543	15	0	0	PDB header:hydrolase activator / Chain: B: PDB Molecule:rab gtpase-activating protein 1-like;	51.6	35	3
FGSG_08176	17.39	13.33	1	0	0	0	0	0	0	0	0	0	0	0.111	0	13228.9	120	1	0	0	Hypothetical protein MTH677 / Hypothetical protein MTH677	28.2	12	20
FGSG_00678	17.39	13.33	1	0	0	0	0	0	0	0	0	0	0	0.111	0	109113	992	3	Scm3	2.9e-20	PDB header:nuclear protein / Chain: A: PDB Molecule:histone h3-like centromeric protein cse4, protein scm3,	99.8	30	5
FGSG_09252	17.39	13.33	1	0	0	0	0	0	0	0	0	0	0	0.111	0	25265.2	229	4	PQ-loop	0.14	Homeodomain-like / SWIRM domain	37.5	20	8
FGSG_10314	17.39	13.33	1	0	0	0	0	0	0	0	0	0	0	0.11	1	42392.7	371	4	0	0	HRDC-like / RNase D C-terminal domains	58.5	42	9
FGSG_13045	17.39	13.33	1	0	0	0	0	0	0	0	0	0	0	0.11	0	30117.8	270	3	0	0	Rudiment single hybrid motif / BC C-terminal domain-like	75.2	21	21
FGSG_00652	17.39	13.33	1	0	0	0	0	0	0	0	0	0	0	0.109	0	46854	432	3	0	0	0	0	0	0
FGSG_08878	17.39	13.33	1	0	0	0	0	0	0	0	0	0	0	0.109	0	19158.7	170	2	0	0	Nucleic acid-binding proteins / Phage ssDNA-binding proteins	50.7	26	31
FGSG_05296	17.39	13.33	1	0	0	0	0	0	0	0	0	0	0	0.109	0	14213.4	114	0	0	0	Six-hairpin glycosidases / Trehalase-like	23.9	46	10
FGSG_10335	17.39	13.33	1	0	0	0	0	0	0	0	0	0	0	0.109	12	69071.2	667	21	WSC	6.6e-14	0	0	0	0
FGSG_08450	17.39	13.33	1	0	0	0	0	0	0	0	0	0	0	0.108	0	24420.5	213	3	Clr5	6.8e-18	PDB header:hydrolase / Chain: A: PDB Molecule:dual specificity phosphatase-like 15 isoform a;	57.9	16	27
FGSG_06062	17.39	13.33	1	0	0	0	0	0	0	0	0	0	0	0.108	0	19625.3	173	1	SAM_1	1.4e-07	PDB header:signaling protein / Chain: A: PDB Molecule:ankyrin repeat and sterile alpha motif domain-	99.8	19	73
FGSG_02225	17.39	13.33	1	0	0	0	0	0	0	0	0	0	0	0.108	0	12710.8	130	1	0	0	PDB header:lipid binding protein / Chain: C: PDB Molecule:kes1 protein;	8.8	15	34
FGSG_06824	17.39	13.33	1	0	0	0	0	0	0	0	0	0	0	0.108	0	52167.7	467	5	DUF3425	1.2e-19	PDB header:transcription/dna / Chain: G: PDB Molecule:transcription factor pap1;	98	21	8
FGSG_12153	17.39	13.33	1	0	0	0	0	0	0	0	0	0	0	0.107	0	58231	513	4	PPR_2	5e-05	PDB header:rna binding protein / Chain: A: PDB Molecule:pentatricopeptide repeat-containing protein at2g32230,	100	10	41
FGSG_12323	17.39	13.33	1	0	0	0	0	0	0	0	0	0	0	0.107	0	89861.8	834	1	0	0	0	0	0	0
FGSG_05339	17.39	13.33	1	0	0	0	0	0	0	0	0	0	0	0.107	0	27663.6	240	3	0	0	Glucocorticoid receptor-like (DNA-binding domain) / A20-like zinc finger	23.7	39	14
FGSG_11210	17.39	13.33	1	0	0	0	0	0	0	0	0	0	0	0.107	0	78693.6	655	0	0	0	PDB header:transferase/signaling protein / Chain: C: PDB Molecule:axin-1;	11.6	28	4
FGSG_01455	17.39	13.33	1	0	0	0	0	0	0	0	0	0	0	0.106	7	12937.8	121	1	Methyltransf_27	0.11	PDB header:tse2-binding protein / Chain: B: PDB Molecule:type vi secretion immunity protein;	16.9	44	14
FGSG_00453	17.39	13.33	1	0	0	0	0	0	0	0	0	0	0	0.106	0	24461	212	0	0	0	Hedgehog/intein (Hint) domain / Intein (protein splicing domain)	57.1	19	7
FGSG_11688	17.39	13.33	1	0	0	0	0	0	0	0	0	0	0	0.106	0	31641.6	272	2	0	0	LuxS/MPP-like metallohydrolase / MPP-like	82.7	10	51
FGSG_01532	17.39	13.33	1	0	0	0	0	0	0	0	0	0	0	0.106	0	53827.1	496	0	0	0	0	0	0	0
FGSG_03128	17.39	13.33	1	0	0	0	0	0	0	0	0	0	0	0.105	0	28998	256	1	0	0	Thiolase-like / Chalcone synthase-like	41.4	13	26
FGSG_06432	17.39	13.33	1	0	0	0	0	0	0	0	0	0	0	0.105	0	29764	267	0	0	0	Thiolase-like / Chalcone synthase-like	44.2	6	25
FGSG_00603	17.39	13.33	1	0	0	0	0	0	0	0	0	0	0	0.105	0	31667.4	288	7	DUF3357	0.62	Metallo-dependent hydrolases / Uronate isomerase-like	31.3	29	4
FGSG_02925	17.39	13.33	1	0	0	0	0	0	0	0	0	0	0	0.104	0	92019.7	862	0	0	0	PDB header:toxin, protein binding / Chain: A: PDB Molecule:truncated cell surface protein map-w;	20.8	43	1
FGSG_02568	17.39	13.33	1	0	0	0	0	0	0	0	0	0	0	0.104	0	47537.4	426	13	YceI	0.25	PDB header:membrane protein, transport protein / Chain: H: PDB Molecule:paddle chimera voltage gated potassium channel kv1.2-kv2.1;	65	18	10
FGSG_12144	17.39	13.33	1	0	0	0	0	0	0	0	0	0	0	0.104	0	65169.3	589	13	SIR2	7.9e-10	PDB header:hydrolase / Chain: B: PDB Molecule:nad-dependent histone deacetylase sir2;	100	25	29
FGSG_09943	17.39	13.33	1	0	0	0	0	0	0	0	0	0	0	0.104	0	103438	929	10	0	0	FAD-linked oxidoreductase / Methylenetetrahydrofolate reductase	91.5	22	12
FGSG_02061	17.39	13.33	1	0	0	0	0	0	0	0	0	0	0	0.104	0	11886.1	108	2	0	0	PDB header:oxidoreductase / Chain: B: PDB Molecule:bh1974 protein;	62.1	28	22
FGSG_02909	17.39	13.33	1	0	0	0	0	0	0	0	0	0	0	0.104	0	26886.7	262	5	0	0	PDB header:hydrolase / Chain: C: PDB Molecule:s-layer associated multidomain endoglucanase;	99.1	20	61
FGSG_13247	17.39	13.33	1	0	0	0	0	0	0	0	0	0	0	0.103	2	11912.7	109	1	0	0	E set domains / Class II viral fusion proteins C-terminal domain	31.5	35	18
FGSG_06654	17.39	13.33	1	0	0	0	0	0	0	0	0	0	0	0.103	0	16718.5	155	1	Whi5	9.2e-11	PDB header:oxidoreductase/protein binding / Chain: K: PDB Molecule:pyruvate dehydrogenase protein x component;	7.3	30	12
FGSG_05677	17.39	13.33	1	0	0	0	0	0	0	0	0	0	0	0.103	0	12164.5	108	1	alpha-hel2	0.049	Bcl-2 inhibitors of programmed cell death / Bcl-2 inhibitors of programmed cell death	21.6	32	22
FGSG_04999	17.39	13.33	1	0	0	0	0	0	0	0	0	0	0	0.103	0	28806.6	253	4	0	0	PDB header:electron transport / Chain: A: PDB Molecule:nfu1 iron-sulfur cluster scaffold homolog, mitochondrial;	55.5	30	10
FGSG_07834	17.39	13.33	1	0	0	0	0	0	0	0	0	0	0	0.102	0	44202.2	394	10	bZIP_1	5.8e-05	PDB header:transcription/dna / Chain: D: PDB Molecule:cyclic-amp-dependent transcription factor atf-2;	99.2	28	15
FGSG_09356	17.39	13.33	1	0	0	0	0	0	0	0	0	0	0	0.102	0	43424.3	377	11	0	0	PDB header:splicing / Chain: A: PDB Molecule:pre-mrna-splicing factor cwc2;	47.5	16	20
FGSG_01646	17.39	13.33	1	0	0	0	0	0	0	0	0	0	0	0.102	0	66392.4	615	4	0	0	0	0	0	0
FGSG_06213	17.39	13.33	1	0	0	0	0	0	0	0	0	0	0	0.102	0	19235.5	176	1	0	0	RPA2825-like / RPA2825-like	14.8	50	3
FGSG_02750	17.39	13.33	1	0	0	0	0	0	0	0	0	0	0	0.102	0	40664.4	370	10	bZIP_1	4.6e-10	PDB header:transcription/dna / Chain: D: PDB Molecule:cyclic-amp-dependent transcription factor atf-2;	98.6	33	16
FGSG_08389	17.39	13.33	1	0	0	0	0	0	0	0	0	0	0	0.102	0	81341.1	741	13	0	0	Periplasmic binding protein-like II / Phosphate binding protein-like	37.9	32	3
FGSG_13507	17.39	13.33	1	0	0	0	0	0	0	0	0	0	0	0.101	0	15280.5	130	0	FBP	0.11	PDB header:hydrolase / Chain: A: PDB Molecule:serine/threonine/tyrosine-interacting protein;	48.4	21	36
FGSG_06638	17.39	13.33	1	0	0	0	0	0	0	0	0	0	0	0.101	0	66709.2	580	8	0	0	PDB header:dna binding protein / Chain: A: PDB Molecule:centromere dna-binding protein complex cbf3 subunit a;	42.7	16	3
FGSG_08362	17.39	13.33	1	0	0	0	0	0	0	0	0	0	0	0.101	0	50517.6	441	14	0	0	PDB header:ligase / Chain: A: PDB Molecule:f-box only protein 2;	65.4	27	10
FGSG_04414	17.39	13.33	1	0	0	0	0	0	0	0	0	0	0	0.1	0	58648.5	524	2	0	0	0	0	0	0
FGSG_09208	17.39	13.33	1	0	0	0	0	0	0	0	0	0	0	0.1	0	36524.8	311	8	FTA2	1.1e-14	PDB header:immune system, signaling protein / Chain: A: PDB Molecule:mgc80376 protein;	97.6	18	29
FGSG_10213	17.39	13.33	1	0	0	0	0	0	0	0	0	0	0	0.099	0	29352	266	6	0	0	PDB header:structural genomics, unknown function / Chain: B: PDB Molecule:uncharacterized protein yiif;	41.1	42	10
FGSG_09235	17.39	13.33	1	0	0	0	0	0	0	0	0	0	0	0.099	0	11735.9	103	1	0	0	PDB header:heme-binding protein / Chain: A: PDB Molecule:uncharacterized protein, distantly related to a heme	9.9	18	9
FGSG_05340	17.39	13.33	1	0	0	0	0	0	0	0	0	0	0	0.09	0	63643.3	559	11	IncA	4.8	PDB header:ribosome inhibitor, hydrolase / Chain: C: PDB Molecule:colicin e3;	97	11	58
FGSG_09473	17.39	13.33	1	0	0	0	0	0	0	0	0	0	0	0.068	0	48701.7	436	3	0	0	PDB header:apoptosis / Chain: D: PDB Molecule:mitochondrial division protein 1;	46.1	7	16
FGSG_04581	17.39	13.33	1	0	0	0	0	0	0	0	0	0	0	0.068	0	12801.8	113	9	Zn_clus	9.6e-08	PDB header:transcription/dna / Chain: D: PDB Molecule:proline utilization transcription activator;	99.3	26	59
FGSG_08356	17.39	13.33	1	0	0	0	0	0	0	0	0	0	0	0.057	0	26798.7	239	3	0	0	Pectin lyase-like / P22 tailspike protein	66	27	18
FGSG_07511	17.39	13.33	1	0	0	0	0	0	0	0	0	0	0	0.056	0	29066.4	258	6	0	0	FMN-linked oxidoreductases / FMN-linked oxidoreductases	34.1	36	5
FGSG_12319	17.39	13.33	1	0	0	0	0	0	0	0	0	0	0	0.05	0	47244.8	423	8	Fungal_trans_2	4.2e-16	PDB header:hydrolase / Chain: A: PDB Molecule:aaa family atpase, p60 katanin;	75.6	23	10
FGSG_10649	17.39	13.33	1	0	0	0	0	0	0	0	0	0	0	0.05	0	24462	223	9	0	0	PDB header:immune system / Chain: A: PDB Molecule:leukocyte-associated immunoglobulin-like receptor 1;	80.4	16	26
FGSG_11724	17.39	13.33	0.5	0	0	0	0	0	0	0.5	0	0	0	0.376	17	35028.7	307	6	0	0	Phosphoglycerate mutase-like / Histidine acid phosphatase	100	27	60
FGSG_07819	17.39	13.33	0.5	0	0	0	0	0	0	0.5	0	0	0	0.142	0	17652.5	153	2	DDE_1	5.2	PDB header:transferase, dna binding protein/dna / Chain: A: PDB Molecule:transposable element mariner, complete cds;	97.9	13	69
FGSG_04840	17.39	13.33	0.5	0	0	0	0	0.142857	0	0	0	0	0	0.11	0	77106.9	691	9	Peptidase_C14	2.2e-16	PDB header:hydrolase / Chain: A: PDB Molecule:metacaspase mca2;	100	24	36
FGSG_12363	17.39	13.33	0.5	0	0	0	0	0	1	0	0	0	0	0.1	8	23580.7	214	5	Amidohydro_5	2.9e-13	PDB header:hydrolase / Chain: B: PDB Molecule:amidohydrolase;	100	24	95
FGSG_11033	26.09	13.33	1	0	0	0	0	0.142857	0	0	0	0	0	0.858	26	11249.4	108	2	0	0	PDB header:protein binding / Chain: C: PDB Molecule:pwwp domain-containing protein mum1;	10.7	50	14
FGSG_02363	26.09	13.33	1	0	0	0	0	0.142857	0	0	0	0	0	0.132	0	65396.4	580	19	0	0	PDB header:oxidoreductase / Chain: G: PDB Molecule:hypothetical membrane spanning protein;	72.9	11	9
FGSG_06622	26.09	13.33	1	1	0	0	0	0	0	0	0	0	0	0.121	0	30563.2	269	2	0	0	BSD domain-like / BSD domain	23.8	33	2
FGSG_11668	26.09	13.33	1	0	0	0	0	0.142857	0	0	0	0	0	0.119	0	18658	174	10	0	0	PDB header:allergen / Chain: A: PDB Molecule:venom allergen 2;	20.1	26	37
FGSG_06546	26.09	13.33	1	1	0	0	0	0	0	0	0	0	0	0.114	3	17133.7	158	0	Gly-zipper_YMGG	0.034	PDB header:viral protein / Chain: A: PDB Molecule:m157;	56.1	38	17
FGSG_04316	26.09	13.33	1	0	0	0	1	0	0	0	0	0	0	0.111	0	47932.9	429	6	Polyoma_agno	0.16	DNA damage-inducible protein DinI / DNA damage-inducible protein DinI	18.5	29	3
FGSG_11412	26.09	13.33	1	0	0	0	0	0	1	0	0	0	0	0.109	0	38148.5	327	9	zf-H2C2_2	0.15	beta-beta-alpha zinc fingers / Classic zinc finger, C2H2	64.3	57	3
FGSG_12820	26.09	13.33	1	0	0	0	0	0	1	0	0	0	0	0.107	0	17042.9	148	9	Dynein_light	0.81	POZ domain / BTB/POZ domain	71.9	28	14
FGSG_04399	26.09	13.33	1	0	0	0	0	0	1	0	0	0	0	0.1	0	3594.1	35	5	zinc_ribbon_2	0.0037	Methionyl-tRNA synthetase (MetRS), Zn-domain / Methionyl-tRNA synthetase (MetRS), Zn-domain	65.4	50	60
FGSG_00119	26.09	13.33	0.5	0	0	0	0	0.285714	0	0	0	0	0	0.104	0	48368.8	431	8	0	0	PDB header:transcription/dna / Chain: I: PDB Molecule:fusion of n-terminal 17-mer peptide extension to	97.5	16	15
FGSG_07346	26.09	13.33	0.5	1	0	0	0	0	0	0	0	0	1	0.1	0	71897.6	647	5	FlxA	0.014	PDB header:transcription / Chain: A: PDB Molecule:hda1 complex subunit 3;	97.8	15	39
FGSG_13924	9.09	10.17	0.5	0	0	0	0	0	0	0	0	0	0	0.862	25	27289.6	243	1	Arylsulfotran_2	3.7e-11	PDB header:transferase / Chain: A: PDB Molecule:arylsulfate sulfotransferase;	99.9	17	80
FGSG_12104	9.09	10.17	0.5	0	0	0	0	0	0	0	0	0	0	0.684	11	9733.38	91	5	0	0	PDB header:virus / Chain: U: PDB Molecule:structural polyprotein;	27.3	28	26
FGSG_11540	9.09	10.17	0.5	0	0	0	0	0	0	0	0	0	0	0.668	3	21035.4	204	5	0	0	0	0	0	0
FGSG_10438	9.09	10.17	0.5	0	0	0	0	0	0	0	0	0	0	0.285	6	14615.7	135	1	0	0	PDB header:prion-binding protein / Chain: A: PDB Molecule:small s protein;	91.7	11	93
FGSG_10632	9.09	10.17	0.5	0	0	0	0	0	0	0	0	0	0	0.242	0	172918	1544	19	NACHT	8.3e-09	PDB header:apoptosis / Chain: G: PDB Molecule:apoptotic protease-activating factor 1;	100	15	43
FGSG_13149	9.09	10.17	0.5	0	0	0	0	0	0	0	0	0	0	0.186	2	35652	312	2	DC_STAMP	0.094	PDB header:protein binding / Chain: D: PDB Molecule:coronatine-insensitive protein 1;	54.8	13	40
FGSG_13579	9.09	10.17	0.5	0	0	0	0	0	0	0	0	0	0	0.163	0	8332.57	74	1	DUF3237	1.7e-06	PDB header:structural genomics, unknown function / Chain: D: PDB Molecule:upf0311 protein rpa1785;	99.9	32	97
FGSG_12565	9.09	10.17	0.5	0	0	0	0	0	0	0	0	0	0	0.13	0	20286.7	169	2	P21-Arc	0.42	PDB header:transcription / Chain: B: PDB Molecule:dna-directed rna polymerase subunit beta;	63.2	20	36
FGSG_13297	9.09	10.17	0.5	0	0	0	0	0	0	0	0	0	0	0.122	0	65164.3	610	6	0	0	0	0	0	0
FGSG_11579	9.09	10.17	0.5	0	0	0	0	0	0	0	0	0	0	0.12	0	38006.7	330	2	0	0	Nucleic acid-binding proteins / Cold shock DNA-binding domain-like	16	25	12
FGSG_04977	9.09	10.17	0.5	0	0	0	0	0	0	0	0	0	0	0.119	0	11650.1	104	2	0	0	PDB header:electron transport / Chain: A: PDB Molecule:rieske domain-containing protein;	54.2	44	14
FGSG_07827	9.09	10.17	0.5	0	0	0	0	0	0	0	0	0	0	0.114	0	46877.7	410	16	Fungal_trans_2	5.1e-24	PDB header:transcription/dna / Chain: A: PDB Molecule:protein (pyrimidine pathway regulator 1);	99.2	19	21
FGSG_11509	9.09	10.17	0.5	0	0	0	0	0	0	0	0	0	0	0.114	0	54555.8	478	7	0	0	Nitrile hydratase alpha chain / Nitrile hydratase alpha chain	48.7	24	8
FGSG_13177	9.09	10.17	0.5	0	0	0	0	0	0	0	0	0	0	0.112	0	31781	275	2	0	0	PDB header:protein binding / Chain: D: PDB Molecule:coronatine-insensitive protein 1;	96.7	15	37
FGSG_06520	9.09	10.17	0.5	0	0	0	0	0	0	0	0	0	0	0.111	0	29009.2	252	10	zf-RING_2	5.9e-08	PDB header:ligase / Chain: A: PDB Molecule:e3 ubiquitin-protein ligase praja-1;	99.6	20	41
FGSG_12169	9.09	10.17	0.5	0	0	0	0	0	0	0	0	0	0	0.109	0	21096.2	196	3	0	0	PDB header:transferase / Chain: A: PDB Molecule:putative thiosulfate sulfurtransferase ynje;	24.6	23	39
FGSG_14022	9.09	10.17	0.5	0	0	0	0	0	0	0	0	0	0	0.108	0	50339.8	444	5	SbcCD_C	2.5e-05	PDB header:cell cycle / Chain: B: PDB Molecule:smc protein;	99.7	17	34
FGSG_12036	9.09	10.17	0.5	0	0	0	0	0	0	0	0	0	0	0.105	0	45223.8	407	2	MMS1_N	3e-33	PDB header:dna binding protein/dna / Chain: A: PDB Molecule:dna damage-binding protein 1;	100	15	86
FGSG_08999	9.09	10.17	0.5	0	0	0	0	0	0	0	0	0	0	0.105	0	140067	1268	9	RhoGAP	8.5e-09	PDB header:signaling protein, hydrolase activator / Chain: B: PDB Molecule:glucocorticoid receptor dna-binding factor 1;	99.7	20	21
FGSG_13421	9.09	10.17	0.5	0	0	0	0	0	0	0	0	0	0	0.104	0	9338.26	79	0	0	0	PDB header:contractile protein/protein binding / Chain: S: PDB Molecule:spire ddd;	16.2	29	16
FGSG_06259	9.09	10.17	0.5	0	0	0	0	0	0	0	0	0	0	0.103	0	44750.5	398	3	Baculo_PEP_C	0.0094	PDB header:transmembrane protein / Chain: A: PDB Molecule:colicin ia;	98.4	6	96
FGSG_01047	9.09	10.17	0.5	0	0	0	0	0	0	0	0	0	0	0.102	0	63332.3	572	11	zf-RING_2	9.6e-13	PDB header:ligase / Chain: A: PDB Molecule:e3 ubiquitin-protein ligase praja-1;	99.3	23	15
FGSG_02723	9.09	10.17	0.5	0	0	0	0	0	0	0	0	0	0	0.102	0	13752.6	123	2	GtrA	0.0009	PDB header:membrane protein / Chain: A: PDB Molecule:receptor tyrosine-protein kinase erbb-3;	27.1	46	29
FGSG_05850	9.09	10.17	0.5	0	0	0	0	0	0	0	0	0	0	0.102	0	41987.3	362	6	HET	4.8e-19	Ubiquitin-like / Ras-binding domain, RBD	31.2	22	14
FGSG_11616	9.09	10.17	0.5	0	0	0	0	0	0	0	0	0	0	0.102	0	11784.2	110	0	0	0	PDB header:transcription / Chain: D: PDB Molecule:c-myc-binding protein;	25.4	56	7
FGSG_03873	9.09	10.17	0.5	0	0	0	0	0	0	0	0	0	0	0.101	0	70574	631	11	Fungal_trans	2.9e-22	PDB header:cell cycle / Chain: A: PDB Molecule:centromere dna-binding protein complex cbf3	96.3	11	25
FGSG_12336	9.09	10.17	0.5	0	0	0	0	0	0	0	0	0	0	0.1	0	33814.4	308	3	PEP_mutase	8.5e-24	Phosphoenolpyruvate/pyruvate domain / Phosphoenolpyruvate mutase/Isocitrate lyase-like	100	18	95
FGSG_12493	9.09	10.17	0.5	0	0	0	0	0	0	0	0	0	0	0.1	0	37177.4	366	3	0	0	Galactose-binding domain-like / CBM22	97.6	12	39
FGSG_07533	9.09	10.17	0.5	0	0	0	0	0	0	0	0	0	0	0.1	0	18341.9	163	1	Pectinesterase	2.9e-13	PDB header:hydrolase/hydrolase inhibitor / Chain: A: PDB Molecule:pectinesterase 1;	100	19	99
FGSG_03750	18.18	10.17	1	0	0	0	0	0	0	0	0	0	0	0.919	15	87451.1	787	46	WSC	6.1e-13	Scorpion toxin-like / Short-chain scorpion toxins	52.1	36	1
FGSG_03811	18.18	10.17	1	0	0	0	0	0	0	0	0	0	0	0.906	18	21795.9	205	6	0	0	PDB header:hydrolase / Chain: A: PDB Molecule:glucoamylase;	76.8	22	21
FGSG_10985	18.18	10.17	1	0	0	0	0	0	0	0	0	0	0	0.884	16	34439.4	318	8	DUF3238	0.045	PDB header:transferase / Chain: A: PDB Molecule:phosphoglycerate kinase;	5.4	46	4
FGSG_03274	18.18	10.17	1	0	0	0	0	0	0	0	0	0	0	0.874	22	92406.6	884	17	0	0	PDB header:virus / Chain: A: PDB Molecule:major capsid protein vp1;	81.4	33	5
FGSG_11052	18.18	10.17	1	0	0	0	0	0	0	0	0	0	0	0.87	24	25444.3	229	2	0	0	PDB header:unknown function / Chain: B: PDB Molecule:cerato-platanin-like protein;	18.6	14	18
FGSG_13958	18.18	10.17	1	0	0	0	0	0	0	0	0	0	0	0.866	24	43853.9	407	8	0	0	PDB header:hydrolase / Chain: C: PDB Molecule:beta-agarase 1;	58.1	10	17
FGSG_02052	18.18	10.17	1	0	0	0	0	0	0	0	0	0	0	0.864	11	62289.3	610	4	0	0	0	0	0	0
FGSG_02888	18.18	10.17	1	0	0	0	0	0	0	0	0	0	0	0.857	26	108175	1015	41	PAN_4	0.032	PDB header:adhesion / Chain: A: PDB Molecule:micronemal protein 4;	97.6	29	14
FGSG_07684	18.18	10.17	1	0	0	0	0	0	0	0	0	0	0	0.854	20	24542.2	238	16	EB	0.21	Serine protease inhibitors / ATI-like	96.5	24	21
FGSG_12792	18.18	10.17	1	0	0	0	0	0	0	0	0	0	0	0.844	22	21652.3	206	10	CFEM	0.0014	Actin depolymerizing proteins / Gelsolin-like	37.2	23	5
FGSG_00033	18.18	10.17	1	0	0	0	0	0	0	0	0	0	0	0.822	14	25768.4	227	11	Pox_T4_C	0.13	PDB header:replication / Chain: E: PDB Molecule:monopolin complex subunit lrs4;	35.1	25	4
FGSG_06010	18.18	10.17	1	0	0	0	0	0	0	0	0	0	0	0.818	20	7031.91	80	0	Serglycin	0.00026	PDB header:transcription / Chain: B: PDB Molecule:forkhead box o3;	38.1	67	17
FGSG_07728	18.18	10.17	1	0	0	0	0	0	0	0	0	0	0	0.817	22	23146.2	213	2	BatD	0.036	PDB header:sugar binding protein / Chain: A: PDB Molecule:cellulose 1,4-beta-cellobiosidase;	97.8	13	83
FGSG_11675	18.18	10.17	1	0	0	0	0	0	0	0	0	0	0	0.813	25	29874.3	279	3	CBM_4_9	0.006	Galactose-binding domain-like / CBM22	99.8	11	56
FGSG_02898	18.18	10.17	1	0	0	0	0	0	0	0	0	0	0	0.792	26	121499	1213	98	Stig1	0.00076	PDB header:transferase/transferase regulator / Chain: A: PDB Molecule:epidermal growth factor receptor;	82.9	14	17
FGSG_13849	18.18	10.17	1	0	0	0	0	0	0	0	0	0	0	0.79	16	11321.1	108	10	0	0	Scorpion toxin-like / Short-chain scorpion toxins	16.4	46	11
FGSG_09133	18.18	10.17	1	0	0	0	0	0	0	0	0	0	0	0.784	4	16204.4	143	6	0	0	Restriction endonuclease-like / Restriction endonuclease NgoIV	36.3	33	23
FGSG_10784	18.18	10.17	1	0	0	0	0	0	0	0	0	0	0	0.781	14	11436.3	110	10	0	0	Carboxypeptidase inhibitor / Carboxypeptidase inhibitor	15.8	60	8
FGSG_02899	18.18	10.17	1	0	0	0	0	0	0	0	0	0	0	0.777	24	38484.9	366	10	DUF2475	0.5	WW domain / WW domain	33.9	32	4
FGSG_14018	18.18	10.17	1	0	0	0	0	0	0	0	0	0	0	0.77	10	6513.7	68	0	DUF2189	0.1	PDB header:hydrolase / Chain: G: PDB Molecule:cytosol aminopeptidase;	5.9	45	27
FGSG_00009	18.18	10.17	1	0	0	0	0	0	0	0	0	0	0	0.765	26	22446.7	207	4	0	0	Galactose-binding domain-like / Proprotein convertase P-domain	40.9	22	41
FGSG_04661	18.18	10.17	1	0	0	0	0	0	0	0	0	0	0	0.762	17	17808	163	5	0	0	PDB header:chaperone / Chain: B: PDB Molecule:papg protein;	19.8	44	10
FGSG_00230	18.18	10.17	1	0	0	0	0	0	0	0	0	0	0	0.749	23	13980	127	6	0	0	PDB header:chaperone / Chain: A: PDB Molecule:calreticulin;	41	28	24
FGSG_12210	18.18	10.17	1	0	0	0	0	0	0	0	0	0	0	0.744	24	62470.5	596	13	PAN_1	1.3e-05	PDB header:plant protein / Chain: A: PDB Molecule:eugenol synthase 1;	13.8	53	2
FGSG_08210	18.18	10.17	1	0	0	0	0	0	0	0	0	0	0	0.736	25	16151	155	10	0	0	PDB header:viral protein / Chain: A: PDB Molecule:protein (fusion protein consisting of minor coat	65.5	32	25
FGSG_10357	18.18	10.17	1	0	0	0	0	0	0	0	0	0	0	0.716	19	88424.1	871	13	0	0	ARM repeat / PHAT domain	22.5	15	2
FGSG_04429	18.18	10.17	1	0	0	0	0	0	0	0	0	0	0	0.714	27	105488	995	52	PAN_4	0.0064	PDB header:hydrolase / Chain: A: PDB Molecule:plasminogen;	97.6	19	5
FGSG_00112	18.18	10.17	1	0	0	0	0	0	0	0	0	0	0	0.71	23	15268.2	136	5	0	0	Taf5 N-terminal domain-like / Taf5 N-terminal domain-like	23.6	44	11
FGSG_04563	18.18	10.17	1	0	0	0	0	0	0	0	0	0	0	0.707	22	33672.7	315	0	0	0	PDB header:ribosome / Chain: W: PDB Molecule:60s ribosomal protein rpl22 (l22e);	40.4	21	4
FGSG_04805	18.18	10.17	1	0	0	0	0	0	0	0	0	0	0	0.698	12	14123.1	126	7	UPF0506	0.14	PDB header:immune system / Chain: C: PDB Molecule:evasin-1;	28.4	43	17
FGSG_11072	18.18	10.17	1	0	0	0	0	0	0	0	0	0	0	0.695	16	30095.6	283	8	CBM_4_9	3.2e-05	PDB header:hydrolase / Chain: C: PDB Molecule:s-layer associated multidomain endoglucanase;	94.5	20	53
FGSG_05061	18.18	10.17	1	0	0	0	0	0	0	0	0	0	0	0.694	5	47616.5	421	18	0	0	PDB header:structural genomics, unknown function / Chain: B: PDB Molecule:uncharacterized protein;	39.4	15	27
FGSG_13583	18.18	10.17	1	0	0	0	0	0	0	0	0	0	0	0.691	20	191177	1891	0	0	0	0	0	0	0
FGSG_05719	18.18	10.17	1	0	0	0	0	0	0	0	0	0	0	0.689	21	121794	1153	20	0	0	PDB header:hydrolase chimera / Chain: B: PDB Molecule:mu-like calpain;	83.6	17	7
FGSG_07424	18.18	10.17	1	0	0	0	0	0	0	0	0	0	0	0.687	7	56814.8	476	9	Arif-1	0.16	PDB header:structural genomics, unknown function / Chain: A: PDB Molecule:kiaa0733 protein;	42.2	27	11
FGSG_02448	18.18	10.17	1	0	0	0	0	0	0	0	0	0	0	0.682	18	63668.9	608	6	Kelch_5	1.3	0	0	0	0
FGSG_13412	18.18	10.17	1	0	0	0	0	0	0	0	0	0	0	0.681	24	17981.6	177	7	EB	0.0062	0	0	0	0
FGSG_03495	18.18	10.17	1	0	0	0	0	0	0	0	0	0	0	0.676	20	31576.4	293	0	Med11	0.022	Type III secretion system domain / TyeA-like	51.3	26	7
FGSG_11513	18.18	10.17	1	0	0	0	0	0	0	0	0	0	0	0.665	24	20948	190	2	0	0	PDB header:sugar binding protein / Chain: A: PDB Molecule:cellulose 1,4-beta-cellobiosidase;	96.2	17	42
FGSG_10585	18.18	10.17	1	0	0	0	0	0	0	0	0	0	0	0.661	3	17629.4	167	18	0	0	Snake toxin-like / Snake venom toxins	15.6	47	9
FGSG_04372	18.18	10.17	1	0	0	0	0	0	0	0	0	0	0	0.651	23	20949.3	188	5	0	0	PDB header:protein binding / Chain: A: PDB Molecule:tight junction protein zo-1, linker, peptide of myocardium-	64.2	26	25
FGSG_04614	18.18	10.17	1	0	0	0	0	0	0	0	0	0	0	0.65	5	22390.8	208	2	PLA1	0.084	0	0	0	0
FGSG_08243	18.18	10.17	1	0	0	0	0	0	0	0	0	0	0	0.644	8	67173.5	639	2	0	0	Glycosyl hydrolase domain / alpha-Amylases, C-terminal beta-sheet domain	24.1	21	5
FGSG_12439	18.18	10.17	1	0	0	0	0	0	0	0	0	0	0	0.64	18	72023.4	659	58	0	0	Crambin-like / Crambin-like	50.4	24	2
FGSG_02447	18.18	10.17	1	0	0	0	0	0	0	0	0	0	0	0.589	25	31963.7	304	11	Trypan_PARP	0.74	PDB header:structural protein/contractile protein / Chain: B: PDB Molecule:collagen i alpha 2;	75.1	18	39
FGSG_05947	18.18	10.17	1	0	0	0	0	0	0	0	0	0	0	0.568	26	28601.3	281	13	PAN_4	0.0011	0	0	0	0
FGSG_12009	18.18	10.17	1	0	0	0	0	0	0	0	0	0	0	0.528	10	54013.4	514	12	0	0	0	0	0	0
FGSG_11435	18.18	10.17	1	0	0	0	0	0	0	0	0	0	0	0.512	10	50586.1	472	13	PAN_4	0.01	0	0	0	0
FGSG_07572	18.18	10.17	1	0	0	0	0	0	0	0	0	0	0	0.496	0	15009.8	136	0	DUF4345	1.5e-21	PAH2 domain / PAH2 domain	13.1	16	13
FGSG_03378	18.18	10.17	1	0	0	0	0	0	0	0	0	0	0	0.468	21	108108	1154	11	0	0	0	0	0	0
FGSG_02293	18.18	10.17	1	0	0	0	0	0	0	0	0	0	0	0.445	26	47179.4	486	3	0	0	PDB header:structural protein/contractile protein / Chain: A: PDB Molecule:collagen i alpha 1;	96.6	15	38
FGSG_10083	18.18	10.17	1	0	0	0	0	0	0	0	0	0	0	0.406	0	64000.4	569	6	Serine_rich	0.0038	PDB header:ribosome inhibitor, hydrolase / Chain: C: PDB Molecule:colicin e3;	98.7	9	75
FGSG_13709	18.18	10.17	1	0	0	0	0	0	0	0	0	0	0	0.405	5	61632.7	538	16	0	0	0	0	0	0
FGSG_13184	18.18	10.17	1	0	0	0	0	0	0	0	0	0	0	0.373	16	38453.9	339	11	0	0	Winged helix DNA-binding domain / F93-like	24.2	44	5
FGSG_05521	18.18	10.17	1	0	0	0	0	0	0	0	0	0	0	0.366	0	78292.7	688	4	0	0	eIF4e-like / BLES03-like	43.7	37	3
FGSG_11621	18.18	10.17	1	0	0	0	0	0	0	0	0	0	0	0.36	0	14712.2	125	4	MARVEL	1.5e-05	Tetracyclin repressor-like, C-terminal domain / Tetracyclin repressor-like, C-terminal domain	16.5	21	26
FGSG_11154	18.18	10.17	1	0	0	0	0	0	0	0	0	0	0	0.34	14	28165.3	258	6	0	0	MOSC N-terminal domain-like / MOSC N-terminal domain-like	100	19	66
FGSG_12110	18.18	10.17	1	0	0	0	0	0	0	0	0	0	0	0.334	9	7815.12	70	0	ATG_C	0.011	PDB header:dna binding protein / Chain: C: PDB Molecule:transposon tn7 transposition protein tnsc;	9.3	70	12
FGSG_05552	18.18	10.17	1	0	0	0	0	0	0	0	0	0	0	0.334	0	13067.7	118	1	COX1	0.00029	PDB header:vimentin / Chain: A: PDB Molecule:vimentin;	17.5	36	11
FGSG_07579	18.18	10.17	1	0	0	0	0	0	0	0	0	0	0	0.33	4	16758.9	151	2	0	0	PDB header:structural genomics, unknown function / Chain: A: PDB Molecule:predicted cobalamin binding protein;	70.5	19	45
FGSG_02913	18.18	10.17	1	0	0	0	0	0	0	0	0	0	0	0.322	7	22359	204	10	Mucin	1.1	PDB header:adhesion / Chain: A: PDB Molecule:micronemal protein 4;	92.9	22	21
FGSG_07696	18.18	10.17	1	0	0	0	0	0	0	0	0	0	0	0.3	0	33925.5	303	8	SUR7	0.0098	PDB header:apoptosis / Chain: A: PDB Molecule:activator of apoptosis harakiri;	27.3	71	1
FGSG_07843	18.18	10.17	1	0	0	0	0	0	0	0	0	0	0	0.26	0	103190	923	4	0	0	PDB header:hydrolase/dna / Chain: A: PDB Molecule:type ii restriction enzyme hindiii;	65.5	17	5
FGSG_12651	18.18	10.17	1	0	0	0	0	0	0	0	0	0	0	0.26	12	13681.1	129	0	DUF4345	4.3e-21	PDB header:hydrolase / Chain: B: PDB Molecule:peptidase a24b, flak domain protein;	27.9	16	48
FGSG_11609	18.18	10.17	1	0	0	0	0	0	0	0	0	0	0	0.26	0	90376.4	821	6	DUF2439	1.1e-26	PDB header:transferase, signaling protein / Chain: B: PDB Molecule:virulence sensor protein phoq, sensor domain;	77.9	14	4
FGSG_01718	18.18	10.17	1	0	0	0	0	0	0	0	0	0	0	0.256	4	28375	252	7	Ank_2	0.024	PDB header:viral protein / Chain: B: PDB Molecule:k1l;	100	13	78
FGSG_04013	18.18	10.17	1	0	0	0	0	0	0	0	0	0	0	0.239	0	30061.5	270	8	SUR7	0.74	PDB header:oxidoreductase / Chain: A: PDB Molecule:mitochondrial fad-linked sulfhydryl oxidase erv1;	44.5	25	8
FGSG_09567	18.18	10.17	1	0	0	0	0	0	0	0	0	0	0	0.231	0	92338.7	836	4	Ead_Ea22	0.35	Viral glycoprotein ectodomain-like / Spike glycoprotein-like	30.1	33	0
FGSG_08483	18.18	10.17	1	0	0	0	0	0	0	0	0	0	0	0.215	0	17043.2	151	3	Bd3614-N	0.31	CO dehydrogenase ISP C-domain like / CO dehydrogenase ISP C-domain like	13.5	18	23
FGSG_06783	18.18	10.17	1	0	0	0	0	0	0	0	0	0	0	0.199	0	14260.1	124	6	0	0	TNF receptor-like / BAFF receptor-like	20.2	53	12
FGSG_01609	18.18	10.17	1	0	0	0	0	0	0	0	0	0	0	0.196	0	55787.3	481	6	SufE	0.085	F-box domain / F-box domain	88.2	9	11
FGSG_05348	18.18	10.17	1	0	0	0	0	0	0	0	0	0	0	0.193	3	9655.04	89	0	0	0	0	0	0	0
FGSG_06698	18.18	10.17	1	0	0	0	0	0	0	0	0	0	0	0.192	7	21845.3	193	1	Baculo_11_kDa	0.13	Light-harvesting complex subunits / Light-harvesting complex subunits	70	55	10
FGSG_13218	18.18	10.17	1	0	0	0	0	0	0	0	0	0	0	0.192	0	41077.3	357	8	Med5	0.12	PDB header:chaperone / Chain: A: PDB Molecule:orf2;	27	18	4
FGSG_10478	18.18	10.17	1	0	0	0	0	0	0	0	0	0	0	0.188	10	32801.7	312	10	Atrophin-1	0.12	Glucocorticoid receptor-like (DNA-binding domain) / LIM domain	43.3	58	3
FGSG_09236	18.18	10.17	1	0	0	0	0	0	0	0	0	0	0	0.185	0	84229.4	751	6	0	0	PDB header:toxin/toxin chaperone / Chain: A: PDB Molecule:exou chaperone;	56	35	2
FGSG_02065	18.18	10.17	1	0	0	0	0	0	0	0	0	0	0	0.184	0	18313.5	171	2	0	0	Ubiquitin-like / Ras-binding domain, RBD	15.4	43	7
FGSG_02290	18.18	10.17	1	0	0	0	0	0	0	0	0	0	0	0.178	0	68367.9	595	9	Ank_2	5.7e-08	PDB header:protein binding / Chain: A: PDB Molecule:ankyrin repeat family protein;	97.4	14	18
FGSG_09502	18.18	10.17	1	0	0	0	0	0	0	0	0	0	0	0.175	0	44344.6	402	6	0	0	ApaG-like / ApaG-like	16.3	23	15
FGSG_07688	18.18	10.17	1	0	0	0	0	0	0	0	0	0	0	0.174	0	50837.3	462	0	0	0	0	0	0	0
FGSG_01859	18.18	10.17	1	0	0	0	0	0	0	0	0	0	0	0.173	0	27562.4	242	0	0	0	MTH1187/YkoF-like / Putative thiamin/HMP-binding protein YkoF	25.2	22	16
FGSG_11000	18.18	10.17	1	0	0	0	0	0	0	0	0	0	0	0.171	15	15103.5	143	3	0	0	Glycogen synthesis protein GlgS / Glycogen synthesis protein GlgS	83.1	26	30
FGSG_08584	18.18	10.17	1	0	0	0	0	0	0	0	0	0	0	0.168	0	19779.5	173	7	YhjQ	0.03	Thioredoxin-like / Thioltransferase	63.1	18	58
FGSG_06471	18.18	10.17	1	0	0	0	0	0	0	0	0	0	0	0.164	0	50168.5	429	9	0	0	PDB header:membrane protein / Chain: A: PDB Molecule:putative membrane protein;	28.2	32	6
FGSG_07905	18.18	10.17	1	0	0	0	0	0	0	0	0	0	0	0.164	0	59957.2	525	5	0	0	PDB header:transmembrane protein / Chain: A: PDB Molecule:colicin ia;	98.3	10	77
FGSG_04842	18.18	10.17	1	0	0	0	0	0	0	0	0	0	0	0.157	10	110261	1032	48	DUF605	0.024	PDB header:adhesion / Chain: A: PDB Molecule:micronemal protein 4;	97	20	16
FGSG_03720	18.18	10.17	1	0	0	0	0	0	0	0	0	0	0	0.155	0	15477.3	141	0	0	0	PDB header:signaling protein / Chain: E: PDB Molecule:guanylate cyclase soluble subunit beta-1;	11.6	42	7
FGSG_01719	18.18	10.17	1	0	0	0	0	0	0	0	0	0	0	0.154	0	23905.7	206	5	Ank_2	8.5e-05	PDB header:viral protein / Chain: B: PDB Molecule:k1l;	99.9	15	67
FGSG_06140	18.18	10.17	1	0	0	0	0	0	0	0	0	0	0	0.154	0	11969.5	105	5	PHD_2	0.18	PDB header:metal binding protein / Chain: A: PDB Molecule:cysteine-rich protein 2;	24.7	50	8
FGSG_07910	18.18	10.17	1	0	0	0	0	0	0	0	0	0	0	0.145	0	35269.4	311	8	0	0	PDB header:structural genomics, unknown function / Chain: A: PDB Molecule:uncharacterized protein mw0776;	47.2	32	12
FGSG_11689	18.18	10.17	1	0	0	0	0	0	0	0	0	0	0	0.143	0	28413.9	262	2	0	0	PDB header:ligase/ligase inhibitor / Chain: A: PDB Molecule:methionyl-trna synthetase;	16.8	32	6
FGSG_05031	18.18	10.17	1	0	0	0	0	0	0	0	0	0	0	0.143	2	54711.3	493	7	0	0	RNA-binding domain, RBD / Canonical RBD	95.2	18	18
FGSG_04528	18.18	10.17	1	0	0	0	0	0	0	0	0	0	0	0.142	0	33700.6	291	4	0	0	Undecaprenyl diphosphate synthase / Undecaprenyl diphosphate synthase	31.7	22	36
FGSG_11251	18.18	10.17	1	0	0	0	0	0	0	0	0	0	0	0.142	2	60783.1	536	11	0	0	PDB header:protein binding / Chain: D: PDB Molecule:wiskott-aldrich syndrome protein family member 1;	59.4	28	7
FGSG_00851	18.18	10.17	1	0	0	0	0	0	0	0	0	0	0	0.138	0	37687.3	333	9	MAD	0.056	PDB header: / PDB COMPND:	91.9	10	29
FGSG_03789	18.18	10.17	1	0	0	0	0	0	0	0	0	0	0	0.138	0	29795	259	9	0	0	RuBisCO, large subunit, small (N-terminal) domain / Ribulose 1,5-bisphosphate carboxylase-oxygenase	41.4	11	22
FGSG_06310	18.18	10.17	1	0	0	0	0	0	0	0	0	0	0	0.138	0	33633.2	303	5	0	0	MHC antigen-recognition domain / MHC antigen-recognition domain	30.3	35	14
FGSG_13582	18.18	10.17	1	0	0	0	0	0	0	0	0	0	0	0.137	2	171784	1668	1	0	0	0	0	0	0
FGSG_04341	18.18	10.17	1	0	0	0	0	0	0	0	0	0	0	0.137	18	30949.1	283	1	0	0	EF-Tu/eEF-1alpha/eIF2-gamma C-terminal domain / EF-Tu/eEF-1alpha/eIF2-gamma C-terminal domain	36.8	28	28
FGSG_04422	18.18	10.17	1	0	0	0	0	0	0	0	0	0	0	0.137	0	18704.3	159	1	0	0	Alkaline phosphatase-like / Alkaline phosphatase	29.8	24	25
FGSG_12815	18.18	10.17	1	0	0	0	0	0	0	0	0	0	0	0.136	5	31255.2	282	5	0	0	PDB header:protein binding / Chain: A: PDB Molecule:proteasomal ubiquitin receptor adrm1;	24.6	22	28
FGSG_01608	18.18	10.17	1	0	0	0	0	0	0	0	0	0	0	0.135	0	43589.4	370	7	DUF4406	0.18	Globin-like / Phycocyanin-like phycobilisome proteins	69.5	12	17
FGSG_12788	18.18	10.17	1	0	0	0	0	0	0	0	0	0	0	0.135	0	12951	115	11	0	0	PDB header:structural genomics, unknown function / Chain: B: PDB Molecule:hypothetical protein ybaa;	39.1	56	15
FGSG_05548	18.18	10.17	1	0	0	0	0	0	0	0	0	0	0	0.135	0	36001.2	311	6	DUF3505	1	PDB header:protein transport / Chain: D: PDB Molecule:early endosome antigen 1;	49.4	64	3
FGSG_03907	18.18	10.17	1	0	0	0	0	0	0	0	0	0	0	0.134	5	27925.4	260	3	CBM_4_9	0.0082	PDB header:sugar binding protein / Chain: A: PDB Molecule:cellulose 1,4-beta-cellobiosidase;	99.9	16	62
FGSG_09460	18.18	10.17	1	0	0	0	0	0	0	0	0	0	0	0.134	0	60270.8	539	9	HIG_1_N	0.015	PG1857-like / PG1857-like	66.7	27	8
FGSG_05746	18.18	10.17	1	0	0	0	0	0	0	0	0	0	0	0.134	0	33040.4	293	4	BTB	0.0016	PDB header:protein binding / Chain: A: PDB Molecule:kelch-like protein 11;	99.9	14	90
FGSG_10951	18.18	10.17	1	0	0	0	0	0	0	0	0	0	0	0.134	0	31810.5	269	6	0	0	(Trans)glycosidases / alpha-D-glucuronidase/Hyaluronidase catalytic domain	57.3	17	55
FGSG_00156	18.18	10.17	1	0	0	0	0	0	0	0	0	0	0	0.133	0	13741.8	120	5	0	0	SMAD/FHA domain / SMAD domain	22.6	30	37
FGSG_03152	18.18	10.17	1	0	0	0	0	0	0	0	0	0	0	0.133	0	66714.1	601	6	Spc7	0.0022	PDB header:transmembrane protein / Chain: A: PDB Molecule:colicin ia;	99.1	10	68
FGSG_04138	18.18	10.17	1	0	0	0	0	0	0	0	0	0	0	0.132	0	49787.5	443	13	0	0	Cysteine-rich domain / C1-like domain	79.4	29	5
FGSG_04912	18.18	10.17	1	0	0	0	0	0	0	0	0	0	0	0.132	0	24435.6	221	4	Exonuc_VII_S	0.08	Immunoglobulin / I set domains	43.8	26	14
FGSG_10628	18.18	10.17	1	0	0	0	0	0	0	0	0	0	0	0.131	9	60634.7	561	4	0	0	PDB header:protein binding / Chain: B: PDB Molecule:anopheles plasmodium-responsive leucine-rich repeat protein	94.5	10	26
FGSG_03403	18.18	10.17	1	0	0	0	0	0	0	0	0	0	0	0.131	0	39395.3	337	6	Tmpp129	0.056	PDB header:hydrolase / Chain: B: PDB Molecule:3'-5' exonuclease eri1;	42.7	27	12
FGSG_11730	18.18	10.17	1	0	0	0	0	0	0	0	0	0	0	0.128	0	19293.9	168	4	0	0	PDB header:toxin / Chain: A: PDB Molecule:hemolysin;	27.1	36	38
FGSG_12845	18.18	10.17	1	0	0	0	0	0	0	0	0	0	0	0.127	0	20458.2	185	1	0	0	PDB header:hydrolase / Chain: B: PDB Molecule:gh61 isozyme a;	20.3	29	18
FGSG_11014	18.18	10.17	1	0	0	0	0	0	0	0	0	0	0	0.126	0	17471	151	2	0	0	PDB header:apoptosis, chaperone / Chain: A: PDB Molecule:dnaj homolog subfamily a member 3;	69.9	21	71
FGSG_07352	18.18	10.17	1	0	0	0	0	0	0	0	0	0	0	0.125	0	25054.2	221	11	0	0	PDB header:blood clotting / Chain: O: PDB Molecule:fibrinogen beta chain;	16.5	21	12
FGSG_11244	18.18	10.17	1	0	0	0	0	0	0	0	0	0	0	0.124	0	90307.5	804	13	0	0	t-snare proteins / t-snare proteins	8.5	17	7
FGSG_08547	18.18	10.17	1	0	0	0	0	0	0	0	0	0	0	0.124	0	15850.2	144	2	0	0	Activating enzymes of the ubiquitin-like proteins / Ubiquitin activating enzymes (UBA)	10.5	52	19
FGSG_12198	18.18	10.17	1	0	0	0	0	0	0	0	0	0	0	0.123	0	12223	108	2	0	0	Acetoacetate decarboxylase-like / Acetoacetate decarboxylase-like	83.9	14	83
FGSG_02074	18.18	10.17	1	0	0	0	0	0	0	0	0	0	0	0.123	0	47080.7	417	10	0	0	Terpenoid cyclases/Protein prenyltransferases / Terpenoid cyclase N-terminal domain	44.2	42	5
FGSG_06782	18.18	10.17	1	0	0	0	0	0	0	0	0	0	0	0.123	0	13504.2	115	1	MAGE	0.094	PDB header:immune system / Chain: A: PDB Molecule:melanoma-associated antigen 4;	83.3	23	40
FGSG_07686	18.18	10.17	1	0	0	0	0	0	0	0	0	0	0	0.123	0	24549.1	230	6	0	0	Immunoglobulin / I set domains	65.9	31	20
FGSG_04931	18.18	10.17	1	0	0	0	0	0	0	0	0	0	0	0.123	4	57458	509	13	0	0	DNA-glycosylase / AgoG-like	65.4	15	26
FGSG_05517	18.18	10.17	1	0	0	0	0	0	0	0	0	0	0	0.122	0	46458.8	433	1	0	0	PDB header:hydrolase / Chain: A: PDB Molecule:putative trna hydrolase domain;	34.4	63	1
FGSG_09190	18.18	10.17	1	0	0	0	0	0	0	0	0	0	0	0.122	0	26408.3	233	1	0	0	PDB header:structural genomics, unknown function / Chain: A: PDB Molecule:uncharacterized protein sp1917;	75.7	29	17
FGSG_13835	18.18	10.17	1	0	0	0	0	0	0	0	0	0	0	0.121	0	9509.61	82	4	Flavi_NS1	0.026	PDB header:transport protein / Chain: A: PDB Molecule:nuclear pore complex protein nup153;	56.3	25	35
FGSG_03434	18.18	10.17	1	0	0	0	0	0	0	0	0	0	0	0.12	0	29097.3	256	3	0	0	PDB header:structural genomics, unknown function / Chain: A: PDB Molecule:uncharacterized protein;	65.2	44	9
FGSG_04383	18.18	10.17	1	0	0	0	0	0	0	0	0	0	0	0.12	0	53284.2	463	5	CorA	0.003	PDB header:metal transport / Chain: E: PDB Molecule:magnesium transport protein cora;	97.4	15	25
FGSG_00315	18.18	10.17	1	0	0	0	0	0	0	0	0	0	0	0.118	2	30941.1	286	7	Phage_gp53	0.065	Immunoglobulin / C1 set domains (antibody constant domain-like)	18.8	20	17
FGSG_10349	18.18	10.17	1	0	0	0	0	0	0	0	0	0	0	0.118	0	82885.3	736	3	0	0	Tudor/PWWP/MBT / Tudor domain	19	20	1
FGSG_07711	18.18	10.17	1	0	0	0	0	0	0	0	0	0	0	0.118	0	25418.3	230	0	0	0	PDB header:contractile protein/protein binding / Chain: S: PDB Molecule:spire ddd;	35.5	62	5
FGSG_03622	18.18	10.17	1	0	0	0	0	0	0	0	0	0	0	0.118	0	48586.7	422	4	0	0	F-box domain / F-box domain	46.9	18	6
FGSG_01049	18.18	10.17	1	0	0	0	0	0	0	0	0	0	0	0.118	0	813105	7450	8	IncA	0.00046	0	0	0	0
FGSG_02644	18.18	10.17	1	0	0	0	0	0	0	0	0	0	0	0.117	0	86320.6	764	8	0	0	PDB header:toxin / Chain: A: PDB Molecule:intermedilysin;	39.2	33	6
FGSG_13761	18.18	10.17	1	0	0	0	0	0	0	0	0	0	0	0.117	0	20747.6	189	1	Glycophorin_A	0.0013	Respiratory nitrate reductase 1 gamma chain / Respiratory nitrate reductase 1 gamma chain	55.9	27	21
FGSG_05115	18.18	10.17	1	0	0	0	0	0	0	0	0	0	0	0.117	0	50342.1	445	6	0	0	LigT-like / 2',3'-cyclic nucleotide 3'-phosphodiesterase, catalytic domain	51.5	31	12
FGSG_00973	18.18	10.17	1	0	0	0	0	0	0	0	0	0	0	0.116	0	52240.7	457	16	0	0	PDB header:immune system / Chain: P: PDB Molecule:gp41 mper-derived peptide;	40.5	33	3
FGSG_11309	18.18	10.17	1	0	0	0	0	0	0	0	0	0	0	0.115	0	16011.2	137	2	Chromo	1.5e-09	PDB header:peptide binding protein / Chain: A: PDB Molecule:chromodomain-helicase-dna-binding protein 1;	100	17	86
FGSG_05540	18.18	10.17	1	0	0	0	0	0	0	0	0	0	0	0.114	0	39353.4	350	1	0	0	WGR domain-like / WGR domain	97.3	19	26
FGSG_11297	18.18	10.17	1	0	0	0	0	0	0	0	0	0	0	0.113	0	71054.4	626	14	HET	7.6e-20	PDB header:transferase / Chain: A: PDB Molecule:sensor protein;	48.6	19	4
FGSG_05146	18.18	10.17	1	0	0	0	0	0	0	0	0	0	0	0.113	0	58718.5	530	7	Peroxidase_2	0.11	0	0	0	0
FGSG_10783	18.18	10.17	1	0	0	0	0	0	0	0	0	0	0	0.113	0	95379.9	837	14	NACHT	8e-12	PDB header:viral protein / Chain: B: PDB Molecule:k1l;	100	11	31
FGSG_04021	18.18	10.17	1	0	0	0	0	0	0	0	0	0	0	0.113	1	12617.3	108	3	NifU_N	0.021	RNase A-like / Ribonuclease A-like	30.7	24	23
FGSG_11683	18.18	10.17	1	0	0	0	0	0	0	0	0	0	0	0.112	0	81167.5	735	18	Fungal_trans	4.7e-12	PDB header:transcription/dna / Chain: A: PDB Molecule:protein (pyrimidine pathway regulator 1);	99.4	19	12
FGSG_11392	18.18	10.17	1	0	0	0	0	0	0	0	0	0	0	0.112	0	39556.2	341	9	0	0	PDB header:ribosome / Chain: 7: PDB Molecule:plectin/s10 domain containing protein;	59.4	22	10
FGSG_08364	18.18	10.17	1	0	0	0	0	0	0	0	0	0	0	0.112	0	22543.6	194	8	DZR	0.37	PDB header:signaling protein/metal binding protein / Chain: C: PDB Molecule:mitogen-activated protein kinase kinase kinase 7-	49	32	12
FGSG_01479	18.18	10.17	1	0	0	0	0	0	0	0	0	0	0	0.112	0	17741.8	181	0	0	0	0	0	0	0
FGSG_03446	18.18	10.17	1	0	0	0	0	0	0	0	0	0	0	0.112	0	39392.8	353	3	SKG6	0.024	PDB header:immune system, membrane protein / Chain: A: PDB Molecule:t-cell surface glycoprotein cd4;	91.4	34	9
FGSG_02986	18.18	10.17	1	0	0	0	0	0	0	0	0	0	0	0.112	0	59108.9	548	0	Reticulon	3.5e-17	PDB header:membrane protein / Chain: A: PDB Molecule:reticulon-4;	95.4	7	10
FGSG_00003	18.18	10.17	1	0	0	0	0	0	0	0	0	0	0	0.112	0	107389	955	22	0	0	PDB header:electron transport / Chain: A: PDB Molecule:atp synthase subunit s, mitochondrial;	63.1	11	10
FGSG_02939	18.18	10.17	1	0	0	0	0	0	0	0	0	0	0	0.111	0	38592.2	349	4	bZIP_2	0.0086	PDB header:transcription/dna / Chain: G: PDB Molecule:transcription factor pap1;	98.6	21	15
FGSG_09674	18.18	10.17	1	0	0	0	0	0	0	0	0	0	0	0.111	0	48145.9	419	3	DUF605	0.00014	PDB header: / PDB COMPND:	34.1	11	21
FGSG_02871	18.18	10.17	1	0	0	0	0	0	0	0	0	0	0	0.11	0	16931.3	145	4	Herpes_UL31	0.029	PDB header:virus / Chain: U: PDB Molecule:structural polyprotein;	17.4	27	27
FGSG_08318	18.18	10.17	1	0	0	0	0	0	0	0	0	0	0	0.11	0	47668.8	412	7	0	0	ssDNA-binding transcriptional regulator domain / Guide RNA binding protein gBP	42.3	67	1
FGSG_11753	18.18	10.17	1	0	0	0	0	0	0	0	0	0	0	0.11	0	15832.4	140	4	0	0	PDB header:transcription / Chain: A: PDB Molecule:signal transducer and activator of transcription	83.1	21	33
FGSG_05989	18.18	10.17	1	0	0	0	0	0	0	0	0	0	0	0.11	0	80067.3	734	22	YARHG	0.054	Triosephosphate isomerase (TIM) / Triosephosphate isomerase (TIM)	61.6	22	7
FGSG_00889	18.18	10.17	1	0	0	0	0	0	0	0	0	0	0	0.11	0	42147.1	382	2	0	0	0	0	0	0
FGSG_02654	18.18	10.17	1	0	0	0	0	0	0	0	0	0	0	0.11	0	78187.1	707	4	0	0	PDB header:ligase / Chain: A: PDB Molecule:e3 sumo-protein ligase siz1;	43.2	17	8
FGSG_09597	18.18	10.17	1	0	0	0	0	0	0	0	0	0	0	0.109	0	13766.4	125	1	0	0	PDB header:unknown function / Chain: A: PDB Molecule:uncharacterized protein duf427;	26.1	24	23
FGSG_02963	18.18	10.17	1	0	0	0	0	0	0	0	0	0	0	0.109	0	32390.8	291	2	0	0	Globin-like / Globins	23.9	5	13
FGSG_10657	18.18	10.17	1	0	0	0	0	0	0	0	0	0	0	0.109	3	22090.4	210	4	0	0	PDB header:structural genomics, unknown function / Chain: A: PDB Molecule:putative transglycosylase;	92.1	32	14
FGSG_06519	18.18	10.17	1	0	0	0	0	0	0	0	0	0	0	0.109	0	30499.1	268	9	zf-C3HC4_2	5.2e-05	PDB header:ligase / Chain: A: PDB Molecule:e3 ubiquitin-protein ligase praja-1;	99.3	19	34
FGSG_09813	18.18	10.17	1	0	0	0	0	0	0	0	0	0	0	0.109	0	38411.6	346	8	0	0	PDB header:viral protein / Chain: A: PDB Molecule:reverse transcriptase;	98.8	22	44
FGSG_09100	18.18	10.17	1	0	0	0	0	0	0	0	0	0	0	0.109	0	12642.5	111	2	MazG-like	7.7e-07	all-alpha NTP pyrophosphatases / MazG-like	100	39	85
FGSG_03953	18.18	10.17	1	0	0	0	0	0	0	0	0	0	0	0.108	0	21961.7	193	5	Tropomyosin_1	0.0013	PDB header:blood clotting / Chain: C: PDB Molecule:fibrinogen;	81	11	60
FGSG_01747	18.18	10.17	1	0	0	0	0	0	0	0	0	0	0	0.108	0	37675.2	341	5	0	0	PDB header:lyase / Chain: C: PDB Molecule:s-adenosylmethionine decarboxylase;	26	39	9
FGSG_00097	18.18	10.17	1	0	0	0	0	0	0	0	0	0	0	0.108	3	62449	582	3	0	0	PDB header:apoptosis / Chain: B: PDB Molecule:dedicator of cytokinesis protein 2;	99.3	13	27
FGSG_12842	18.18	10.17	1	0	0	0	0	0	0	0	0	0	0	0.108	0	15569.8	135	7	zf-RING_LisH	0.00017	PDB header:ligase / Chain: A: PDB Molecule:tripartite motif-containing protein 5;	63.9	27	40
FGSG_12418	18.18	10.17	1	0	0	0	0	0	0	0	0	0	0	0.108	0	70108.9	612	1	0	0	PDB header:de novo protein / Chain: A: PDB Molecule:maltose binding protein fused with designed	51.8	9	20
FGSG_07709	18.18	10.17	1	0	0	0	0	0	0	0	0	0	0	0.107	0	69396.6	630	5	Apc4	0.021	PDB header:toxin / Chain: A: PDB Molecule:hbl b protein;	95.4	8	40
FGSG_04785	18.18	10.17	1	0	0	0	0	0	0	0	0	0	0	0.107	3	84471.3	755	15	FAD_oxidored	1e-85	PDB header:oxidoreductase / Chain: C: PDB Molecule:adenylylsulfate reductase, subunit a;	99.8	17	58
FGSG_09789	18.18	10.17	1	0	0	0	0	0	0	0	0	0	0	0.107	0	41837.6	362	2	0	0	PDB header:lipid binding protein / Chain: A: PDB Molecule:conserved domain protein;	44.4	18	16
FGSG_13951	18.18	10.17	1	0	0	0	0	0	0	0	0	0	0	0.107	0	23408.9	199	10	0	0	Cupredoxins / Periplasmic domain of cytochrome c oxidase subunit II	30	6	29
FGSG_00522	18.18	10.17	1	0	0	0	0	0	0	0	0	0	0	0.107	5	20394.2	192	2	0	0	PDB header:hydrolase/transport protein / Chain: O: PDB Molecule:atp synthase gamma chain;	27.3	55	5
FGSG_05577	18.18	10.17	1	0	0	0	0	0	0	0	0	0	0	0.106	0	51811.9	449	3	0	0	PDB header:lyase / Chain: D: PDB Molecule:cyclic dimeric gmp binding protein;	70.8	20	9
FGSG_11355	18.18	10.17	1	0	0	0	0	0	0	0	0	0	0	0.106	0	41793.8	373	12	Zn_clus	1.1e-06	PDB header:transcription/dna / Chain: A: PDB Molecule:protein (pyrimidine pathway regulator 1);	99	18	23
FGSG_09416	18.18	10.17	1	0	0	0	0	0	0	0	0	0	0	0.106	0	20760.4	179	2	Jnk-SapK_ap_N	0.15	PDB header:structural genomics, unknown function / Chain: F: PDB Molecule:putative trp repressor protein;	20.6	33	9
FGSG_02436	18.18	10.17	1	0	0	0	0	0	0	0	0	0	0	0.106	0	15388.6	134	1	DUF2681	0.0077	PDB header:membrane protein / Chain: E: PDB Molecule:complexin i snare-complex binding region;	58.2	39	26
FGSG_13581	18.18	10.17	1	0	0	0	0	0	0	0	0	0	0	0.106	0	250124	2394	6	0	0	0	0	0	0
FGSG_02808	18.18	10.17	1	0	0	0	0	0	0	0	0	0	0	0.106	0	27508.8	246	2	TrbI	0.018	PDB header:transferase activator/transferase / Chain: A: PDB Molecule:putative uncharacterized protein ecu08_1170;	86.5	65	6
FGSG_12552	18.18	10.17	1	0	0	0	0	0	0	0	0	0	0	0.106	0	88042.6	778	7	0	0	Metalloproteases ("zincins"), catalytic domain / Clostridium neurotoxins, catalytic domain	39.2	16	8
FGSG_11201	18.18	10.17	1	0	0	0	0	0	0	0	0	0	0	0.106	0	29421.9	278	2	0	0	PDB header:sugar binding protein / Chain: A: PDB Molecule:cellulose 1,4-beta-cellobiosidase;	99.5	11	54
FGSG_03921	18.18	10.17	1	0	0	0	0	0	0	0	0	0	0	0.106	0	61327.1	619	1	0	0	E set domains / Transglutaminase N-terminal domain	7.6	42	1
FGSG_13700	18.18	10.17	1	0	0	0	0	0	0	0	0	0	0	0.106	0	378435	3553	4	0	0	0	0	0	0
FGSG_05782	18.18	10.17	1	0	0	0	0	0	0	0	0	0	0	0.105	0	69862	624	4	0	0	PDB header:lyase / Chain: A: PDB Molecule:putative carboxymuconolactone decarboxylase;	84.4	20	14
FGSG_06505	18.18	10.17	1	0	0	0	0	0	0	0	0	0	0	0.105	0	17675.9	163	2	0	0	Type III secretion system domain / TyeA-like	47.8	32	12
FGSG_01578	18.18	10.17	1	0	0	0	0	0	0	0	0	0	0	0.105	0	42491.6	372	18	F-box	3.8e-07	PDB header:ligase / Chain: A: PDB Molecule:cyclin a/cdk2-associated p19;	95.8	21	9
FGSG_01725	18.18	10.17	1	0	0	0	0	0	0	0	0	0	0	0.105	0	130898	1169	21	HET	8.7e-37	PDB header:hydrolase / Chain: E: PDB Molecule:5'-methylthioadenosine / s-adenosylhomocysteine	99.9	20	22
FGSG_06584	18.18	10.17	1	0	0	0	0	0	0	0	0	0	0	0.105	0	29953.6	257	9	0	0	RuvA domain 2-like / NAD+-dependent DNA ligase, domain 3	40.6	43	10
FGSG_01384	18.18	10.17	1	0	0	0	0	0	0	0	0	0	0	0.105	0	33719.9	303	6	0	0	PDB header:lyase / Chain: D: PDB Molecule:histidine ammonia-lyase;	55.1	43	6
FGSG_09441	18.18	10.17	1	0	0	0	0	0	0	0	0	0	0	0.104	0	98605.9	883	12	DUF3505	0.14	PDB header:hydrolase / Chain: B: PDB Molecule:regulator of nonsense transcripts 1;	73.1	32	9
FGSG_06994	18.18	10.17	1	0	0	0	0	0	0	0	0	0	0	0.104	0	67391.6	599	10	DUF3942	0.081	PDB header:transcription regulation / Chain: A: PDB Molecule:regulatory protein swi6;	67.7	31	9
FGSG_00254	18.18	10.17	1	0	0	0	0	0	0	0	0	0	0	0.104	0	16503.7	145	2	BTB	0.025	PDB header:protein binding, ligase / Chain: B: PDB Molecule:speckle-type poz protein;	98.7	11	47
FGSG_04921	18.18	10.17	1	0	0	0	0	0	0	0	0	0	0	0.104	0	18165.2	165	0	TPPII_N	0.21	beta-beta-alpha zinc fingers / Classic zinc finger, C2H2	16.7	63	4
FGSG_02857	18.18	10.17	1	0	0	0	0	0	0	0	0	0	0	0.104	0	19112.2	176	2	Zn_Tnp_IS1	0.38	beta-beta-alpha zinc fingers / Classic zinc finger, C2H2	54.4	38	35
FGSG_07545	18.18	10.17	1	0	0	0	0	0	0	0	0	0	0	0.104	0	60140.6	531	5	TilS	0.089	PDB header:hydrolase / Chain: A: PDB Molecule:formamidopyrimidine-dna glycosylase;	34.1	22	9
FGSG_13611	18.18	10.17	1	0	0	0	0	0	0	0	0	0	0	0.104	0	47264.7	423	10	0	0	PDB header:chaperone/protein binding / Chain: E: PDB Molecule:rar1;	62.7	27	6
FGSG_06132	18.18	10.17	1	0	0	0	0	0	0	0	0	0	0	0.104	0	46225.3	403	3	0	0	PDB header:hydrolase/inhibitor / Chain: J: PDB Molecule:protein phosphatase inhibitor 2;	52.4	40	5
FGSG_09072	18.18	10.17	1	0	0	0	0	0	0	0	0	0	0	0.104	0	12391.7	108	0	Zeta_toxin	0.016	Efb C-domain-like / Efb C-domain-like	18.1	45	17
FGSG_03970	18.18	10.17	1	0	0	0	0	0	0	0	0	0	0	0.104	0	11914.3	106	1	T4_baseplate	0.094	Light-harvesting complex subunits / Light-harvesting complex subunits	43.6	42	16
FGSG_01913	18.18	10.17	1	0	0	0	0	0	0	0	0	0	0	0.103	0	47019.7	426	3	0	0	PDB header:sugar binding protein / Chain: A: PDB Molecule:cgl3 lectin;	12.6	8	7
FGSG_12869	18.18	10.17	1	0	0	0	0	0	0	0	0	0	0	0.103	6	15215.4	145	0	0	0	NAD(P)-binding Rossmann-fold domains / Glyceraldehyde-3-phosphate dehydrogenase-like, N-terminal domain	8.4	43	8
FGSG_03281	18.18	10.17	1	0	0	0	0	0	0	0	0	0	0	0.103	0	21165.7	189	5	GATA	1.9e-10	Glucocorticoid receptor-like (DNA-binding domain) / Erythroid transcription factor GATA-1	99.7	25	34
FGSG_13851	18.18	10.17	1	0	0	0	0	0	0	0	0	0	0	0.103	0	38382.3	350	7	0	0	Galactose-binding domain-like / CBM22	99	15	45
FGSG_08482	18.18	10.17	1	0	0	0	0	0	0	0	0	0	0	0.103	0	41345.6	364	6	0	0	PDB header:hydrolase / Chain: A: PDB Molecule:methionine aminopeptidase 2;	64.6	18	29
FGSG_13433	18.18	10.17	1	0	0	0	0	0	0	0	0	0	0	0.103	0	34719.3	313	3	2OG-FeII_Oxy	0.0013	Clavaminate synthase-like / Penicillin synthase-like	98.6	20	42
FGSG_04340	18.18	10.17	1	0	0	0	0	0	0	0	0	0	0	0.102	0	22889.2	204	2	0	0	Barrier-to-autointegration factor, BAF / Barrier-to-autointegration factor, BAF	19.3	43	6
FGSG_03250	18.18	10.17	1	0	0	0	0	0	0	0	0	0	0	0.102	0	29682.2	268	3	Transposase_20	0.16	PDB header:chaperone / Chain: A: PDB Molecule:bag family molecular chaperone regulator 5;	27.8	27	22
FGSG_06296	18.18	10.17	1	0	0	0	0	0	0	0	0	0	0	0.102	0	88902.2	857	6	0	0	0	0	0	0
FGSG_00441	18.18	10.17	1	0	0	0	0	0	0	0	0	0	0	0.102	0	60116.3	537	3	0	0	Histone-fold / Nucleosome core histones	44.3	50	3
FGSG_09529	18.18	10.17	1	0	0	0	0	0	0	0	0	0	0	0.102	0	16980.8	152	5	0	0	SRCR-like / Hepsin, N-terminal domain	21.7	17	23
FGSG_12999	18.18	10.17	1	0	0	0	0	0	0	0	0	0	0	0.102	0	24865.7	227	0	Daxx	1.2	PDB header:transcription / Chain: A: PDB Molecule:zinc finger protein 473;	14.2	64	5
FGSG_02464	18.18	10.17	1	0	0	0	0	0	0	0	0	0	0	0.102	0	33854.2	301	4	0	0	PDB header:transcription / Chain: B: PDB Molecule:forkhead box o3;	19.8	50	5
FGSG_00412	18.18	10.17	1	0	0	0	0	0	0	0	0	0	0	0.102	0	48561.2	427	5	SH3BP5	0.0057	PDB header:complex (hsp24/hsp70) / Chain: B: PDB Molecule:nucleotide exchange factor grpe;	69.3	14	12
FGSG_01327	18.18	10.17	1	0	0	0	0	0	0	0	0	0	0	0.102	0	77616.3	713	0	0	0	0	0	0	0
FGSG_11853	18.18	10.17	1	0	0	0	0	0	0	0	0	0	0	0.101	0	26501.6	230	4	0	0	alpha-catenin/vinculin-like / alpha-catenin/vinculin	31.6	30	25
FGSG_02157	18.18	10.17	1	0	0	0	0	0	0	0	0	0	0	0.101	0	71878.1	623	9	0	0	PDB header:clathrin / Chain: A: PDB Molecule:protein (clathrin heavy chain);	62	32	3
FGSG_12057	18.18	10.17	1	0	0	0	0	0	0	0	0	0	0	0.101	0	72714.2	653	22	bZIP_2	0.099	PDB header:transcription / Chain: A: PDB Molecule:zinc-responsive transcriptional regulator zap1;	87.2	27	13
FGSG_01512	18.18	10.17	1	0	0	0	0	0	0	0	0	0	0	0.101	0	18441.3	165	4	0	0	Translational machinery components / Ribosomal protein L18 and S11	9.5	56	4
FGSG_03473	18.18	10.17	1	0	0	0	0	0	0	0	0	0	0	0.101	0	17677.2	146	5	Chromo	0.00035	PDB header:structural protein / Chain: A: PDB Molecule:heterochromatin protein 1;	98.1	27	31
FGSG_05034	18.18	10.17	1	0	0	0	0	0	0	0	0	0	0	0.101	0	51773.2	462	7	Unstab_antitox	0.27	PDB header:cell cycle, transcription / Chain: O: PDB Molecule:protein sus1;	6.3	17	2
FGSG_11757	18.18	10.17	1	0	0	0	0	0	0	0	0	0	0	0.101	0	6583.34	60	1	0	0	0	0	0	0
FGSG_11005	18.18	10.17	1	0	0	0	0	0	0	0	0	0	0	0.101	0	28182.2	243	2	0	0	PDB header:unknown function / Chain: A: PDB Molecule:uncharacterized protein yp_928783.1;	40.8	29	8
FGSG_03302	18.18	10.17	1	0	0	0	0	0	0	0	0	0	0	0.1	0	16000	135	3	0	0	PDB header:hydrolase / Chain: B: PDB Molecule:chromo domain protein 1;	98.1	22	74
FGSG_08323	18.18	10.17	1	0	0	0	0	0	0	0	0	0	0	0.1	0	18296.1	157	1	ABC_tran_2	0.66	PDB header:cell cycle / Chain: D: PDB Molecule:sfi1p;	37.3	23	15
FGSG_02042	18.18	10.17	1	0	0	0	0	0	0	0	0	0	0	0.1	0	49793	436	1	0	0	PDB header:ligase / Chain: A: PDB Molecule:phenylalanyl-trna synthetase;	43.9	35	3
FGSG_06247	18.18	10.17	1	0	0	0	0	0	0	0	0	0	0	0.1	0	62404.4	550	3	DUF1931	0.21	PDB header:contractile protein / Chain: A: PDB Molecule:tropomyosin;	97.3	10	51
FGSG_07613	18.18	10.17	1	0	0	0	0	0	0	0	0	0	0	0.1	0	142054	1273	21	0	0	PDB header:signaling protein / Chain: A: PDB Molecule:dedicator of cytokinesis protein 8;	60.7	17	6
FGSG_12687	18.18	10.17	1	0	0	0	0	0	0	0	0	0	0	0.1	0	13246.6	121	1	0	0	SH3-domain / SH3-domain	19.1	32	36
FGSG_01668	18.18	10.17	1	0	0	0	0	0	0	0	0	0	0	0.1	0	49025.6	427	8	0	0	PDB header:transcription / Chain: B: PDB Molecule:mad1;	42.7	28	5
FGSG_05758	18.18	10.17	1	0	0	0	0	0	0	0	0	0	0	0.1	0	22334.3	195	0	0	0	Family 10 polysaccharide lyase / Family 10 polysaccharide lyase	52.4	14	28
FGSG_07386	18.18	10.17	1	0	0	0	0	0	0	0	0	0	0	0.1	0	14768.8	150	1	0	0	PDB header:antifreeze protein / Chain: D: PDB Molecule:6.5 kda glycine-rich antifreeze protein;	88.5	78	20
FGSG_06170	18.18	10.17	1	0	0	0	0	0	0	0	0	0	0	0.099	0	37231.6	317	4	0	0	PDB header:signaling protein / Chain: E: PDB Molecule:transport inhibitor response 1 protein;	88.2	16	77
FGSG_11635	18.18	10.17	1	0	0	0	0	0	0	0	0	0	0	0.099	0	77909.3	700	8	0	0	Hypothetical protein MPN330 / Hypothetical protein MPN330	42.2	23	5
FGSG_12350	18.18	10.17	1	0	0	0	0	0	0	0	0	0	0	0.099	0	52812.5	460	9	CorA	3e-07	PDB header:metal transport / Chain: E: PDB Molecule:magnesium transport protein cora;	99.6	11	64
FGSG_00199	18.18	10.17	1	0	0	0	0	0	0	0	0	0	0	0.098	0	24503.3	208	2	Arteri_Gl	0.042	PDB header:oxidoreductase / Chain: C: PDB Molecule:duf176;	36	14	54
FGSG_06155	18.18	10.17	1	0	0	0	0	0	0	0	0	0	0	0.095	2	19489.1	173	1	BPD_transp_1	0.029	PDB header:transcription / Chain: A: PDB Molecule:ga-binding protein alpha chain;	32.8	58	6
FGSG_00993	18.18	10.17	1	0	0	0	0	0	0	0	0	0	0	0.063	0	34806.3	306	3	0	0	Lipase/lipooxygenase domain (PLAT/LH2 domain) / Colipase-binding domain	20.3	22	13
FGSG_08437	18.18	10.17	1	0	0	0	0	0	0	0	0	0	0	0.056	0	41124.8	364	7	0	0	PDB header:signaling protein / Chain: A: PDB Molecule:mating pheromone en-1;	60.3	75	3
FGSG_00431	18.18	10.17	1	0	0	0	0	0	0	0	0	0	0	0.052	0	69476.2	621	10	DRP	0.081	0	0	0	0
FGSG_12364	18.18	10.17	0.5	0	0	0	1	0	0	0	0	0	0	0.151	0	27803.8	260	5	Amidohydro_1	3.5e-06	PDB header:hydrolase / Chain: A: PDB Molecule:amidohydrolase;	100	25	87
FGSG_09102	18.18	10.17	0.5	0	0	0	0	0.142857	0	0	0	0	0	0.125	0	23472.5	212	6	Zn_clus	0.0055	PDB header:transcription/dna / Chain: B: PDB Molecule:regulatory protein gal4;	98.6	15	40
FGSG_12080	18.18	10.17	0.5	0	0	0	0	0.142857	0	0	0	0	0	0.106	0	37962.6	342	8	0	0	lambda repressor-like DNA-binding domains / POU-specific domain	34.8	27	11
FGSG_09992	18.18	10.17	0.5	1	0	0	0	0	0	0	0	0	0	0.106	0	23843.2	212	0	0	0	Glucocorticoid receptor-like (DNA-binding domain) / Erythroid transcription factor GATA-1	99.7	11	24
FGSG_12713	18.18	10.17	0.5	0	0	0	0	0	1	0	0	0	0	0.105	0	29870.8	265	2	0	0	Serum albumin-like / Serum albumin-like	59.4	25	15
FGSG_08515	18.18	10.17	0.5	0	0	0	1	0	0	0	0	0	0	0.104	0	19908.8	181	2	0	0	PDB header:chaperone / Chain: A: PDB Molecule:co-chaperone protein hscb, mitochondrial precursor;	33.5	42	16
FGSG_00029	27.27	10.17	1	0	0	0	0	0.142857	0	0	0	0	0	0.9	21	19686.5	178	11	LysM	7.4e-06	PDB header:transferase / Chain: A: PDB Molecule:chitin elicitor receptor kinase 1;	99.7	14	61
FGSG_10771	27.27	10.17	1	0	0	0	0	0	1	0	0	0	0	0.197	0	63562.4	568	13	HET	4.5e-17	PDB header:transferase / Chain: A: PDB Molecule:sensor protein;	46.2	15	4
FGSG_12608	27.27	10.17	1	0	0	0	1	0	0	0	0	0	0	0.127	0	104540	950	18	Ank_2	4.7e-14	PDB header:structural protein / Chain: A: PDB Molecule:ankyrin;	100	30	71
FGSG_12635	27.27	10.17	1	0	0	0	0	0	0	0.5	0	0	0	0.107	0	28915.5	260	8	Tropomyosin	0.0047	PDB header:transcription/dna / Chain: A: PDB Molecule:ccaat/enhancer-binding protein beta;	96.7	23	19
FGSG_01688	9.52	6.9	0.5	0	0	0	0	0	0	0	0	0	0	0.818	18	27137.6	238	12	CVNH	7.9e-10	PDB header:antiviral protein / Chain: A: PDB Molecule:tandem cyanovirin-n dimer cvn2l10;	100	26	56
FGSG_02362	9.52	6.9	0.5	0	0	0	0	0	0	0	0	0	0	0.788	6	11846.8	111	1	0	0	WRKY DNA-binding domain / WRKY DNA-binding domain	19	33	12
FGSG_13955	9.52	6.9	0.5	0	0	0	0	0	0	0	0	0	0	0.771	24	47336.1	435	7	0	0	PDB header:transcription / Chain: B: PDB Molecule:forkhead box o3;	63.1	75	3
FGSG_11314	9.52	6.9	0.5	0	0	0	0	0	0	0	0	0	0	0.62	13	75351.2	701	7	0	0	P-loop containing nucleoside triphosphate hydrolases / Extended AAA-ATPase domain	15.5	43	0
FGSG_13436	9.52	6.9	0.5	0	0	0	0	0	0	0	0	0	0	0.591	24	25688.7	244	3	0	0	WW domain / WW domain	40.1	35	6
FGSG_13974	9.52	6.9	0.5	0	0	0	0	0	0	0	0	0	0	0.572	7	16502.1	143	1	0	0	PDB header:toxin / Chain: A: PDB Molecule:delta-endotoxin cryiiia;	80.1	16	76
FGSG_12122	9.52	6.9	0.5	0	0	0	0	0	0	0	0	0	0	0.528	10	22183.1	208	5	0	0	PDB header:complex (cytokine receptor/peptide) / Chain: C: PDB Molecule:epo mimetics peptide 1;	28.3	55	4
FGSG_05860	9.52	6.9	0.5	0	0	0	0	0	0	0	0	0	0	0.521	5	37570.3	327	3	Ank_2	5.4e-09	PDB header:viral protein / Chain: B: PDB Molecule:k1l;	100	14	79
FGSG_04550	9.52	6.9	0.5	0	0	0	0	0	0	0	0	0	0	0.517	7	24052.5	207	3	RTA1	6.2e-09	PDB header:splicing / Chain: B: PDB Molecule:prp8;	46.9	28	16
FGSG_12165	9.52	6.9	0.5	0	0	0	0	0	0	0	0	0	0	0.438	19	11436.8	106	3	0	0	PDB header:unknown function / Chain: A: PDB Molecule:uncharacterized protein;	20.4	38	45
FGSG_14020	9.52	6.9	0.5	0	0	0	0	0	0	0	0	0	0	0.437	24	19984.1	187	2	0	0	PDB header:transport protein / Chain: B: PDB Molecule:neuronal acetylcholine receptor subunit beta-2;	10.3	26	9
FGSG_13311	9.52	6.9	0.5	0	0	0	0	0	0	0	0	0	0	0.425	0	3587.24	31	0	0	0	0	0	0	0
FGSG_13940	9.52	6.9	0.5	0	0	0	0	0	0	0	0	0	0	0.409	14	14972.2	132	11	0	0	Cystine-knot cytokines / Noggin	36.2	27	24
FGSG_12631	9.52	6.9	0.5	0	0	0	0	0	0	0	0	0	0	0.381	8	56207	515	18	Zn_clus	0.00024	PDB header:transcription/dna / Chain: B: PDB Molecule:regulatory protein gal4;	99	27	7
FGSG_13998	9.52	6.9	0.5	0	0	0	0	0	0	0	0	0	0	0.352	4	51610.7	455	8	AAA_22	6.5e-06	PDB header:apoptosis / Chain: G: PDB Molecule:apoptotic protease-activating factor 1;	99	13	45
FGSG_10494	9.52	6.9	0.5	0	0	0	0	0	0	0	0	0	0	0.351	2	14975.4	134	2	0	0	PDB header:prion-binding protein / Chain: A: PDB Molecule:small s protein;	96.4	13	85
FGSG_08855	9.52	6.9	0.5	0	0	0	0	0	0	0	0	0	0	0.344	17	18684.8	177	2	Alpha_GJ	0.00021	PDB header:cell adhesion / Chain: B: PDB Molecule:integrin beta-3;	92.8	11	36
FGSG_08994	9.52	6.9	0.5	0	0	0	0	0	0	0	0	0	0	0.344	12	107825	984	13	2-Hacid_dh_C	8.3e-38	PDB header:oxidoreductase / Chain: B: PDB Molecule:d-mandelate dehydrogenase;	100	39	34
FGSG_07889	9.52	6.9	0.5	0	0	0	0	0	0	0	0	0	0	0.314	4	31191.9	273	4	Fungal_trans	2.6e-12	PDB header:cell cycle / Chain: A: PDB Molecule:centromere dna-binding protein complex cbf3	83	14	59
FGSG_14023	9.52	6.9	0.5	0	0	0	0	0	0	0	0	0	0	0.302	10	46346.3	415	3	AAA_23	4.1e-12	PDB header:hydrolase / Chain: D: PDB Molecule:mre11;	99.9	13	42
FGSG_09228	9.52	6.9	0.5	0	0	0	0	0	0	0	0	0	0	0.298	2	32242.4	276	2	Myb_DNA-bind_6	0.13	PDB header:transcription / Chain: A: PDB Molecule:myb proto-oncogene protein;	69.6	19	14
FGSG_07859	9.52	6.9	0.5	0	0	0	0	0	0	0	0	0	0	0.276	0	32264.7	281	1	p450	0.00043	PDB header:oxidoreductase / Chain: A: PDB Molecule:bifunctional p-450/nadph-p450 reductase;	99.9	15	75
FGSG_10541	9.52	6.9	0.5	0	0	0	0	0	0	0	0	0	0	0.268	2	23265.7	214	7	Tetraspannin	0.0068	PDB header:protein binding / Chain: X: PDB Molecule:avr3a11;	18.8	27	6
FGSG_01214	9.52	6.9	0.5	0	0	0	0	0	0	0	0	0	0	0.257	11	50359.5	446	12	zf-C2H2_jaz	6.2e-05	PDB header:transcription / Chain: A: PDB Molecule:zinc finger protein zic 3;	99.8	12	29
FGSG_12400	9.52	6.9	0.5	0	0	0	0	0	0	0	0	0	0	0.255	10	10216.6	90	2	Fungal_trans	0.016	PDB header:transcription/transferase / Chain: A: PDB Molecule:cbp/p300-interacting transactivator 2;	37.7	38	13
FGSG_12241	9.52	6.9	0.5	0	0	0	0	0	0	0	0	0	0	0.247	0	46817.5	404	3	0	0	FF domain / FF domain	27.5	19	11
FGSG_04725	9.52	6.9	0.5	0	0	0	0	0	0	0	0	0	0	0.238	6	59814.9	535	7	Fungal_trans	0.0022	PDB header:viral protein/rna / Chain: B: PDB Molecule:protein 2b;	36.3	23	2
FGSG_13234	9.52	6.9	0.5	0	0	0	0	0	0	0	0	0	0	0.234	0	12667.8	109	4	0	0	PDB header:translation / Chain: C: PDB Molecule:within the bgcn gene intron protein;	22.7	55	9
FGSG_11041	9.52	6.9	0.5	0	0	0	0	0	0	0	0	0	0	0.228	0	18126.7	163	0	0	0	Succinate dehydrogenase/fumarate reductase flavoprotein, catalytic domain / Succinate dehydrogenase/fumarate reductase flavoprotein, catalytic domain	32.3	44	4
FGSG_03222	9.52	6.9	0.5	0	0	0	0	0	0	0	0	0	0	0.226	0	13495.7	116	1	0	0	DNA damage-inducible protein DinI / DNA damage-inducible protein DinI	25.9	40	7
FGSG_06779	9.52	6.9	0.5	0	0	0	0	0	0	0	0	0	0	0.224	4	18398.5	175	4	0	0	0	0	0	0
FGSG_13392	9.52	6.9	0.5	0	0	0	0	0	0	0	0	0	0	0.219	9	3647.31	34	8	zf-C3HC4	0.9	RING/U-box / IBR domain	43.9	29	88
FGSG_11777	9.52	6.9	0.5	0	0	0	0	0	0	0	0	0	0	0.218	3	27232.1	241	5	Cellulase	2.1e-12	PDB header:hydrolase / Chain: B: PDB Molecule:458aa long hypothetical endo-1,4-beta-glucanase;	100	28	76
FGSG_12609	9.52	6.9	0.5	0	0	0	0	0	0	0	0	0	0	0.213	0	12435.6	120	0	0	0	PDB header:hydrolase / Chain: A: PDB Molecule:retinal rod rhodopsin-sensitive cgmp 3',5'-cyclic	7.6	29	43
FGSG_08168	9.52	6.9	0.5	0	0	0	0	0	0	0	0	0	0	0.202	0	16852.9	148	2	0	0	PDB header:transcription/dna / Chain: M: PDB Molecule:mastermind-like protein 1;	19.7	60	6
FGSG_11905	9.52	6.9	0.5	0	0	0	0	0	0	0	0	0	0	0.197	0	41060.7	358	4	CorA	0.11	PDB header:metal transport / Chain: E: PDB Molecule:magnesium transport protein cora;	99.8	11	71
FGSG_12913	9.52	6.9	0.5	0	0	0	0	0	0	0	0	0	0	0.187	3	7444.58	67	1	Peptidase_C14	6.5e-08	PDB header:hydrolase / Chain: A: PDB Molecule:metacaspase-1;	99.5	59	86
FGSG_04655	9.52	6.9	0.5	0	0	0	0	0	0	0	0	0	0	0.181	0	39005.2	341	2	0	0	PDB header:plant protein / Chain: B: PDB Molecule:sweet protein mabinlin-2 chain b;	20	19	12
FGSG_06429	9.52	6.9	0.5	0	0	0	0	0	0	0	0	0	0	0.17	0	90828.4	820	30	Glyco_hydro_18	4.2e-17	PDB header:hydrolase / Chain: A: PDB Molecule:chitinase a;	100	18	26
FGSG_12173	9.52	6.9	0.5	0	0	0	0	0	0	0	0	0	0	0.165	0	38920.8	346	8	Fungal_trans_2	4.9e-09	PDB header:transcription/dna / Chain: A: PDB Molecule:protein (pyrimidine pathway regulator 1);	99	14	24
FGSG_12902	9.52	6.9	0.5	0	0	0	0	0	0	0	0	0	0	0.165	0	25744.5	225	6	ING	0.0058	PDB header:prion-binding protein / Chain: A: PDB Molecule:small s protein;	95.4	17	52
FGSG_00753	9.52	6.9	0.5	0	0	0	0	0	0	0	0	0	0	0.164	0	21510	197	2	0	0	Ribosomal protein S16 / Ribosomal protein S16	47.1	33	8
FGSG_04018	9.52	6.9	0.5	0	0	0	0	0	0	0	0	0	0	0.162	6	29175.9	262	4	0	0	F-box domain / F-box domain	98.1	13	17
FGSG_12506	9.52	6.9	0.5	0	0	0	0	0	0	0	0	0	0	0.16	2	21408.5	194	5	DUF1475	0.012	PDB header:transferase / Chain: A: PDB Molecule:receptor tyrosine-protein kinase erbb-2;	57.2	42	9
FGSG_11934	9.52	6.9	0.5	0	0	0	0	0	0	0	0	0	0	0.159	2	61664	583	2	0	0	Tombusvirus P19 core protein, VP19 / Tombusvirus P19 core protein, VP19	22.8	60	1
FGSG_11649	9.52	6.9	0.5	0	0	0	0	0	0	0	0	0	0	0.158	0	26968.5	233	8	zf-C2H2_4	0.23	PDB header:transcription / Chain: A: PDB Molecule:insulinoma-associated protein 1;	99.2	21	24
FGSG_01585	9.52	6.9	0.5	0	0	0	0	0	0	0	0	0	0	0.158	0	26930.6	234	5	0	0	RmlC-like cupins / 3-hydroxyanthranilic acid dioxygenase-like	56.6	18	33
FGSG_04538	9.52	6.9	0.5	0	0	0	0	0	0	0	0	0	0	0.157	5	39856.2	372	5	0	0	0	0	0	0
FGSG_04173	9.52	6.9	0.5	0	0	0	0	0	0	0	0	0	0	0.154	9	19338.7	178	3	DUF3186	0.1	alpha/beta-Hydrolases / Fungal lipases	82.5	17	62
FGSG_13568	9.52	6.9	0.5	0	0	0	0	0	0	0	0	0	0	0.15	0	12908.2	115	8	0	0	PDB header:transcription / Chain: A: PDB Molecule:dna-directed rna polymerase subunit b, dna-directed rna	31.9	34	24
FGSG_01494	9.52	6.9	0.5	0	0	0	0	0	0	0	0	0	0	0.147	0	14682.7	130	2	ACP_syn_III	0.13	PsbU/PolX domain-like / DNA polymerase beta-like, second domain	14	35	18
FGSG_09698	9.52	6.9	0.5	0	0	0	0	0	0	0	0	0	0	0.145	18	26312.6	240	5	0	0	Outer surface protein / Outer surface protein	73.3	20	37
FGSG_13647	9.52	6.9	0.5	0	0	0	0	0	0	0	0	0	0	0.142	0	39880.3	359	3	RabGAP-TBC	2.2e-18	PDB header:hydrolase activator / Chain: A: PDB Molecule:tbc1 domain family member 1;	100	27	42
FGSG_02174	9.52	6.9	0.5	0	0	0	0	0	0	0	0	0	0	0.142	0	33761.2	300	6	Ank_2	2e-13	Ankyrin repeat / Ankyrin repeat	100	26	57
FGSG_11614	9.52	6.9	0.5	0	0	0	0	0	0	0	0	0	0	0.141	0	56285.6	502	9	Pkinase	4.2e-27	PDB header:immune system, signaling protein / Chain: A: PDB Molecule:mgc80376 protein;	100	22	56
FGSG_12758	9.52	6.9	0.5	0	0	0	0	0	0	0	0	0	0	0.14	0	37919.6	334	0	0	0	PDB header:dna-binding protein / Chain: A: PDB Molecule:hypothetical 13.2 kda protein;	36.7	31	7
FGSG_12059	9.52	6.9	0.5	0	0	0	0	0	0	0	0	0	0	0.14	0	44870.3	393	11	0	0	PDB header:transferase / Chain: A: PDB Molecule:sensor protein;	42	14	10
FGSG_12282	9.52	6.9	0.5	0	0	0	0	0	0	0	0	0	0	0.138	0	28042.7	253	8	Zn_clus	4.9e-09	PDB header:transcription/dna / Chain: B: PDB Molecule:regulatory protein gal4;	99.4	24	30
FGSG_04224	9.52	6.9	0.5	0	0	0	0	0	0	0	0	0	0	0.137	0	94225.1	819	8	FAD_oxidored	0.2	YcfA/nrd intein domain / YcfA-like	92.9	24	10
FGSG_13278	9.52	6.9	0.5	0	0	0	0	0	0	0	0	0	0	0.136	0	16606.7	144	1	0	0	PDB header:lyase / Chain: D: PDB Molecule:putative aldolase;	39.4	19	44
FGSG_11641	9.52	6.9	0.5	0	0	0	0	0	0	0	0	0	0	0.134	0	25549.1	221	6	CBM_21	3.2e-28	PDB header:sugar binding protein / Chain: A: PDB Molecule:protein phosphatase 1, regulatory (inhibitor)	100	26	64
FGSG_00708	9.52	6.9	0.5	0	0	0	0	0	0	0	0	0	0	0.134	6	33403.6	302	2	Amidase	1.7e-22	Amidase signature (AS) enzymes / Amidase signature (AS) enzymes	100	24	56
FGSG_13653	9.52	6.9	0.5	0	0	0	0	0	0	0	0	0	0	0.134	0	21453.9	195	3	0	0	Gametocyte protein Pfg27 / Gametocyte protein Pfg27	42	21	31
FGSG_13393	9.52	6.9	0.5	0	0	0	0	0	0	0	0	0	0	0.133	2	20710.7	189	3	AMP-binding	5.9e-19	PDB header:ligase, transferase / Chain: A: PDB Molecule:fusion protein 4-coumarate--coa ligase 1, resveratrol	99.9	19	81
FGSG_08828	9.52	6.9	0.5	0	0	0	0	0	0	0	0	0	0	0.133	0	48769.5	433	4	Fungal_trans	9.4e-16	PDB header:cell cycle / Chain: A: PDB Molecule:centromere dna-binding protein complex cbf3	95.9	14	39
FGSG_12556	9.52	6.9	0.5	0	0	0	0	0	0	0	0	0	0	0.132	0	23432.9	204	3	0	0	Restriction endonuclease-like / Endonuclease I (Holliday junction resolvase)	29.1	50	5
FGSG_00734	9.52	6.9	0.5	0	0	0	0	0	0	0	0	0	0	0.132	11	28737.2	268	8	MGC-24	0.0014	PDB header:cell adhesion / Chain: B: PDB Molecule:integrin beta-3;	94.6	24	11
FGSG_11419	9.52	6.9	0.5	0	0	0	0	0	0	0	0	0	0	0.129	0	23332.3	204	5	0	0	Dimeric alpha+beta barrel / PG130-like	54.4	28	19
FGSG_08033	9.52	6.9	0.5	0	0	0	0	0	0	0	0	0	0	0.127	7	18516.5	173	7	PAN_4	0.094	PDB header:cell adhesion / Chain: M: PDB Molecule:micronemal protein 4;	86.8	24	19
FGSG_12962	9.52	6.9	0.5	0	0	0	0	0	0	0	0	0	0	0.127	0	27632.8	242	1	0	0	Fertilization protein / Fertilization protein	50.7	28	9
FGSG_04639	9.52	6.9	0.5	0	0	0	0	0	0	0	0	0	0	0.127	0	72055	639	13	TMF_TATA_bd	0.29	PDB header:contractile protein / Chain: A: PDB Molecule:tropomyosin;	95	10	42
FGSG_06559	9.52	6.9	0.5	0	0	0	0	0	0	0	0	0	0	0.126	0	32653.8	281	3	EST1_DNA_bind	7.4e-08	TPR-like / Tetratricopeptide repeat (TPR)	100	20	92
FGSG_12271	9.52	6.9	0.5	0	0	0	0	0	0	0	0	0	0	0.122	0	31289.7	283	0	0	0	0	0	0	0
FGSG_11539	9.52	6.9	0.5	0	0	0	0	0	0	0	0	0	0	0.12	6	45791.8	407	5	0	0	PDB header:plant protein / Chain: A: PDB Molecule:stromal cell-derived factor 2-like protein;	67.8	23	9
FGSG_11283	9.52	6.9	0.5	0	0	0	0	0	0	0	0	0	0	0.119	0	20486.5	178	0	GAS	2.6e-06	PDB header:contractile protein / Chain: B: PDB Molecule:myosin heavy chain, cardiac muscle beta isoform;	98.3	17	61
FGSG_02253	9.52	6.9	0.5	0	0	0	0	0	0	0	0	0	0	0.116	0	25255.6	219	6	0	0	PDB header:ribosome / Chain: C: PDB Molecule:elongation factor g;	84.8	10	27
FGSG_13106	9.52	6.9	0.5	0	0	0	0	0	0	0	0	0	0	0.116	0	22223.7	198	0	DUF3752	1.2	PDB header:chaperone, hydrolase / Chain: B: PDB Molecule:chaperone protein htpg;	47.8	37	9
FGSG_13933	9.52	6.9	0.5	0	0	0	0	0	0	0	0	0	0	0.116	0	18539.9	154	2	0	0	PDB header:transcription/dna / Chain: A: PDB Molecule:brinker cg9653-pa;	35.5	29	35
FGSG_06446	9.52	6.9	0.5	0	0	0	0	0	0	0	0	0	0	0.116	0	15086.5	130	3	F-box-like	0.0073	F-box domain / F-box domain	76.9	14	20
FGSG_12723	9.52	6.9	0.5	0	0	0	0	0	0	0	0	0	0	0.116	0	11630.1	105	1	MIT	3.1e-05	MIT domain / MIT domain	97.4	19	55
FGSG_11534	9.52	6.9	0.5	0	0	0	0	0	0	0	0	0	0	0.115	0	32988	295	3	DUF106	0.0041	PDB header:hydrolase/inhibitor / Chain: A: PDB Molecule:mucosa-associated lymphoid tissue lymphoma translocation	51.3	23	14
FGSG_11178	9.52	6.9	0.5	0	0	0	0	0	0	0	0	0	0	0.115	2	45580.8	408	4	Fungal_trans	0.0072	PDB header:transferase / Chain: A: PDB Molecule:fmn adenylyltransferase;	48.9	16	16
FGSG_13890	9.52	6.9	0.5	0	0	0	0	0	0	0	0	0	0	0.113	3	11492.8	104	3	0	0	PDB header:ligand binding protein, metal transport / Chain: A: PDB Molecule:hypothetical protein chux;	40.2	50	16
FGSG_13763	9.52	6.9	0.5	0	0	0	0	0	0	0	0	0	0	0.113	5	11226.5	108	1	0	0	Positive stranded ssRNA viruses / Picornaviridae-like VP (VP1, VP2, VP3 and VP4)	28.3	22	32
FGSG_02579	9.52	6.9	0.5	0	0	0	0	0	0	0	0	0	0	0.113	0	23557	201	3	0	0	PDB header:transferase/dna / Chain: A: PDB Molecule:protein (dna polymerase i);	97.3	13	77
FGSG_13886	9.52	6.9	0.5	0	0	0	0	0	0	0	0	0	0	0.112	0	13073.6	119	1	Vma12	0.013	PDB header:antitumor protein / Chain: A: PDB Molecule:pnc27;	38.6	44	12
FGSG_02618	9.52	6.9	0.5	0	0	0	0	0	0	0	0	0	0	0.111	0	22701.4	191	1	0	0	PDB header:gene regulation / Chain: A: PDB Molecule:putative transcriptional regulator;	42.6	53	7
FGSG_02959	9.52	6.9	0.5	0	0	0	0	0	0	0	0	0	0	0.111	0	46504.1	419	6	Regulator_TrmB	0.074	PDB header:transferase / Chain: C: PDB Molecule:phosphatidylserine synthase;	97.9	18	83
FGSG_07976	9.52	6.9	0.5	0	0	0	0	0	0	0	0	0	0	0.11	0	15327	139	0	CYTH	0.00026	PDB header:lyase / Chain: D: PDB Molecule:gbaa_1210 protein;	98	22	49
FGSG_07736	9.52	6.9	0.5	0	0	0	0	0	0	0	0	0	0	0.109	0	59766.6	533	10	0	0	PDB header:transcription / Chain: A: PDB Molecule:transcription intermediary factor 1-beta;	76.4	17	9
FGSG_11582	9.52	6.9	0.5	0	0	0	0	0	0	0	0	0	0	0.109	0	13583.9	118	0	Peptidase_S21	0.31	PDB header:virus / Chain: N: PDB Molecule:spike glycoprotein e2;	5.4	54	10
FGSG_12372	9.52	6.9	0.5	0	0	0	0	0	0	0	0	0	0	0.109	0	17827.1	160	1	p450	1.8e-05	Cytochrome P450 / Cytochrome P450	100	26	98
FGSG_11850	9.52	6.9	0.5	0	0	0	0	0	0	0	0	0	0	0.109	0	51244.7	467	9	0	0	Methuselah ectodomain / Methuselah ectodomain	61.6	37	14
FGSG_13887	9.52	6.9	0.5	0	0	0	0	0	0	0	0	0	0	0.109	0	35034.8	307	1	0	0	PDB header:ligase / Chain: A: PDB Molecule:alanyl-trna synthetase;	15.7	19	33
FGSG_12517	9.52	6.9	0.5	0	0	0	0	0	0	0	0	0	0	0.109	0	33288.2	298	5	Pkinase	0.00032	PDB header:immune system, signaling protein / Chain: A: PDB Molecule:mgc80376 protein;	99.8	15	44
FGSG_06192	9.52	6.9	0.5	0	0	0	0	0	0	0	0	0	0	0.109	0	68735.3	599	4	0	0	PDB header:hydrolase/transport protein / Chain: B: PDB Molecule:na+,k+-atpase beta subunit;	37.2	14	4
FGSG_11750	9.52	6.9	0.5	0	0	0	0	0	0	0	0	0	0	0.109	0	37810.1	338	5	0	0	PDB header:structural genomics, unknown function / Chain: A: PDB Molecule:hypothetical protein st2180;	30.2	17	12
FGSG_13652	9.52	6.9	0.5	0	0	0	0	0	0	0	0	0	0	0.108	0	23059.1	206	8	Zn_clus	9.1e-06	PDB header:transcription/dna / Chain: A: PDB Molecule:protein (pyrimidine pathway regulator 1);	99.2	19	44
FGSG_10668	9.52	6.9	0.5	0	0	0	0	0	0	0	0	0	0	0.107	0	63494	559	14	DUF1399	0.0029	PDB header:antifreeze protein / Chain: D: PDB Molecule:6.5 kda glycine-rich antifreeze protein;	45.8	74	3
FGSG_00528	9.52	6.9	0.5	0	0	0	0	0	0	0	0	0	0	0.107	0	38398.8	345	3	Senescence_reg	0.087	PDB header:cell adhesion / Chain: A: PDB Molecule:homo trimeric fusion of cfa/i fimbrial subunits b;	16.8	32	6
FGSG_02548	9.52	6.9	0.5	0	0	0	0	0	0	0	0	0	0	0.106	16	16837.6	164	1	SKG6	0.008	PDB header:immune system, membrane protein / Chain: A: PDB Molecule:t-cell surface glycoprotein cd4;	95.1	29	22
FGSG_02979	9.52	6.9	0.5	0	0	0	0	0	0	0	0	0	0	0.106	0	12655.3	114	2	0	0	PUA domain-like / PUA domain	57.5	18	23
FGSG_13534	9.52	6.9	0.5	0	0	0	0	0	0	0	0	0	0	0.106	0	20403.9	181	0	GAS	0.001	PDB header:protein binding / Chain: B: PDB Molecule:anopheles plasmodium-responsive leucine-rich repeat protein	97.3	9	65
FGSG_13440	9.52	6.9	0.5	0	0	0	0	0	0	0	0	0	0	0.106	0	21024.1	181	2	0	0	PDB header:transferase / Chain: A: PDB Molecule:dna polymerase ii small subunit;	10.4	34	15
FGSG_06136	9.52	6.9	0.5	0	0	0	0	0	0	0	0	0	0	0.106	0	28817.4	255	2	VHL	0.15	PDB header:virus / Chain: A: PDB Molecule:capsid protein;	42.2	43	10
FGSG_00157	9.52	6.9	0.5	0	0	0	0	0	0	0	0	0	0	0.106	0	11383.1	100	2	0	0	PDB header:photosynthesis / Chain: A: PDB Molecule:tll2057 protein;	33.7	19	39
FGSG_12184	9.52	6.9	0.5	0	0	0	0	0	0	0	0	0	0	0.105	0	18105.2	159	1	Antimicrobial_2	0.15	Lysozyme-like / Bacterial muramidase, catalytic domain	21.4	15	20
FGSG_13648	9.52	6.9	0.5	0	0	0	0	0	0	0	0	0	0	0.105	0	24924.1	223	8	0	0	PDB header:oxidoreductase / Chain: A: PDB Molecule:nitrite reductase;	27.7	24	18
FGSG_10017	9.52	6.9	0.5	0	0	0	0	0	0	0	0	0	0	0.105	0	75899.1	710	3	Fork_head	9.2e-11	PDB header:structural protein/protein binding / Chain: B: PDB Molecule:ciboulot;	15.1	27	1
FGSG_00282	9.52	6.9	0.5	0	0	0	0	0	0	0	0	0	0	0.105	0	19824.9	182	0	0	0	Multiheme cytochromes / Di-heme elbow motif	33.2	18	11
FGSG_12956	9.52	6.9	0.5	0	0	0	0	0	0	0	0	0	0	0.105	0	45562.7	406	7	0	0	C-terminal, gelsolin-like domain of Sec23/24 / C-terminal, gelsolin-like domain of Sec23/24	36.7	29	9
FGSG_13338	9.52	6.9	0.5	0	0	0	0	0	0	0	0	0	0	0.105	0	63572.2	590	2	PAM2	0.039	0	0	0	0
FGSG_07864	9.52	6.9	0.5	0	0	0	0	0	0	0	0	0	0	0.104	0	11810.2	112	5	zf-CCCH	4.8e-06	PDB header:rna binding protein / Chain: A: PDB Molecule:cleavage and polyadenylation specificity factor,	99.6	20	58
FGSG_12806	9.52	6.9	0.5	0	0	0	0	0	0	0	0	0	0	0.104	0	3607.23	31	0	0	0	PDB header:structural genomics, unknown function / Chain: A: PDB Molecule:upf0348 protein mj0951;	57.6	29	41
FGSG_07204	9.52	6.9	0.5	0	0	0	0	0	0	0	0	0	0	0.104	14	18992.7	171	3	CN_hydrolase	5.2e-15	PDB header:hydrolase / Chain: G: PDB Molecule:cg3027-pa;	100	20	98
FGSG_02958	9.52	6.9	0.5	0	0	0	0	0	0	0	0	0	0	0.104	0	18624.2	165	0	Lipase_GDSL	0.03	PDB header:hydrolase / Chain: A: PDB Molecule:esterase esta;	99.9	13	97
FGSG_13355	9.52	6.9	0.5	0	0	0	0	0	0	0	0	0	0	0.104	0	48452.6	441	5	0	0	PDB header:transferase / Chain: A: PDB Molecule:ornithine carbamoyltransferase;	56.6	16	32
FGSG_13726	9.52	6.9	0.5	0	0	0	0	0	0	0	0	0	0	0.103	0	5814.67	50	1	0	0	PDB header:transferase / Chain: A: PDB Molecule:spermidine synthase;	99	44	98
FGSG_04992	9.52	6.9	0.5	0	0	0	0	0	0	0	0	0	0	0.103	0	26693.9	233	3	Ank_2	5.8e-06	PDB header:viral protein / Chain: B: PDB Molecule:k1l;	100	10	83
FGSG_08685	9.52	6.9	0.5	0	0	0	0	0	0	0	0	0	0	0.103	0	18541.9	162	3	Stress-antifung	0.025	PDB header:structural protein / Chain: A: PDB Molecule:adenomatous polyposis coli protein;	88.9	32	18
FGSG_00215	9.52	6.9	0.5	0	0	0	0	0	0	0	0	0	0	0.103	0	7974.33	70	0	Response_reg	0.0076	PDB header:transferase / Chain: A: PDB Molecule:sensor kinase protein rcsc;	99.6	32	97
FGSG_10440	9.52	6.9	0.5	0	0	0	0	0	0	0	0	0	0	0.103	0	14196.1	127	1	HLH	1.5e-05	HLH, helix-loop-helix DNA-binding domain / HLH, helix-loop-helix DNA-binding domain	99.7	26	67
FGSG_12950	9.52	6.9	0.5	0	0	0	0	0	0	0	0	0	0	0.103	0	13445.1	122	0	SNARE	2.2e-11	PDB header:transport protein / Chain: D: PDB Molecule:protein (snap-25b);	99.7	26	50
FGSG_12714	9.52	6.9	0.5	0	0	0	0	0	0	0	0	0	0	0.102	0	52578.9	490	10	Zn_clus	1.2e-09	PDB header:transcription/dna / Chain: B: PDB Molecule:regulatory protein gal4;	99.1	32	8
FGSG_06966	9.52	6.9	0.5	0	0	0	0	0	0	0	0	0	0	0.102	0	22842.1	196	4	Myb_DNA-bind_5	0.00027	PDB header:dna binding protein / Chain: A: PDB Molecule:telomere binding protein-1;	95.2	14	39
FGSG_13484	9.52	6.9	0.5	0	0	0	0	0	0	0	0	0	0	0.102	0	17352.9	151	3	AAA_12	1.4e-17	PDB header:hydrolase / Chain: A: PDB Molecule:regulator of nonsense transcripts 1;	100	27	85
FGSG_05817	9.52	6.9	0.5	0	0	0	0	0	0	0	0	0	0	0.102	0	18814.2	161	2	DUF2738	0.018	PDB header:protein transport / Chain: A: PDB Molecule:spartin;	91.9	24	52
FGSG_07187	9.52	6.9	0.5	0	0	0	0	0	0	0	0	0	0	0.101	0	69956.8	615	26	zf-C2H2_jaz	0.00051	PDB header:transcription / Chain: A: PDB Molecule:zinc finger protein zic 3;	99.7	20	23
FGSG_07535	9.52	6.9	0.5	0	0	0	0	0	0	0	0	0	0	0.101	0	32534.9	291	3	APH	1.8e-17	PDB header:transferase / Chain: A: PDB Molecule:putative fructosamine-3-kinase;	100	16	99
FGSG_13354	9.52	6.9	0.5	0	0	0	0	0	0	0	0	0	0	0.101	0	32438.6	285	4	DUF827	0.00034	PDB header:acetylation / Chain: A: PDB Molecule:delta-sleep-inducing peptide immunoreactive	53.5	39	17
FGSG_04047	9.52	6.9	0.5	0	0	0	0	0	0	0	0	0	0	0.101	0	21345.9	190	6	BTB	0.00026	PDB header:protein binding / Chain: A: PDB Molecule:kelch-like protein 11;	99.9	12	89
FGSG_13717	9.52	6.9	0.5	0	0	0	0	0	0	0	0	0	0	0.099	0	3872.45	34	0	0	0	PDB header:protein transport / Chain: X: PDB Molecule:exocyst complex component sec15;	20.1	32	61
FGSG_03670	9.52	6.9	0.5	0	0	0	0	0	0	0	0	0	0	0.099	0	40278.2	349	6	N-SET	0.028	PDB header:transcription / Chain: A: PDB Molecule:peregrin;	96.7	18	38
FGSG_13005	9.52	6.9	0.5	0	0	0	0	0	0	0	0	0	0	0.099	0	11414.6	106	0	0	0	Trypsin-like serine proteases / Viral proteases	32.7	35	35
FGSG_13765	9.52	6.9	0.5	0	0	0	0	0	0	0	0	0	0	0.099	0	38172.6	339	2	HATPase_c_3	8.2e-06	PDB header:chaperone / Chain: B: PDB Molecule:endoplasmin homolog;	100	22	56
FGSG_11511	9.52	6.9	0.5	0	0	0	0	0	0	0	0	0	0	0.099	0	26278.9	230	2	0	0	PDB header:toxin / Chain: A: PDB Molecule:delta-endotoxin cryiiia;	65.6	18	55
FGSG_13133	9.52	6.9	0.5	0	0	0	0	0	0	0	0	0	0	0.096	0	4880.59	41	0	COX5A	4.3e-09	Cytochrome c oxidase subunit E / Cytochrome c oxidase subunit E	99	36	85
FGSG_06144	9.52	6.9	0.5	0	0	0	0	0	0	0	0	0	0	0.093	0	24210	203	5	0	0	PDB header:lyase / Chain: A: PDB Molecule:fructose-bisphosphate aldolase class 1;	44.5	11	8
FGSG_02372	9.52	6.9	0.5	0	0	0	0	0	0	0	0	0	0	0.071	0	14412.3	123	3	0	0	DeoB insert domain-like / DeoB insert domain-like	63	19	42
FGSG_13730	9.52	6.9	0.5	0	0	0	0	0	0	0	0	0	0	0.06	0	7643.54	73	1	0	0	PDB header:transcription / Chain: A: PDB Molecule:protein polybromo-1;	13.3	29	17
FGSG_11085	19.05	6.9	1	0	0	0	0	0	0	0	0	0	0	0.911	0	49647.2	428	4	0	0	PDB header:hydrolase / Chain: B: PDB Molecule:toxic extracellular endopeptidase;	95.8	22	24
FGSG_08765	19.05	6.9	1	0	0	0	0	0	0	0	0	0	0	0.909	16	13565.8	147	0	0	0	0	0	0	0
FGSG_03827	19.05	6.9	1	0	0	0	0	0	0	0	0	0	0	0.894	27	91237.6	843	6	Glyco_hydro_16	4.3e-15	PDB header:glycosyl hydrolase / Chain: B: PDB Molecule:glcnac-alpha-1,4-gal-releasing endo-beta-	100	18	32
FGSG_08245	19.05	6.9	1	0	0	0	0	0	0	0	0	0	0	0.882	12	67698.5	634	7	0	0	PDB header:chaperone / Chain: D: PDB Molecule:putative chaperone dnaj;	69.1	25	9
FGSG_12835	19.05	6.9	1	0	0	0	0	0	0	0	0	0	0	0.865	22	18316.9	162	4	0	0	PDB header:viral protein / Chain: N: PDB Molecule:vp1;	28.2	38	17
FGSG_01218	19.05	6.9	1	0	0	0	0	0	0	0	0	0	0	0.852	6	15851	141	1	0	0	PDB header:hydrolase / Chain: G: PDB Molecule:agmatine deiminase;	56.6	29	36
FGSG_11166	19.05	6.9	1	0	0	0	0	0	0	0	0	0	0	0.849	20	43656.3	400	14	PAN_2	0.00061	PDB header:adhesion / Chain: A: PDB Molecule:micronemal protein 4;	96.1	21	20
FGSG_10786	19.05	6.9	1	0	0	0	0	0	0	0	0	0	0	0.848	15	20088.6	194	4	0	0	EGF/Laminin / EGF-type module	30.8	47	7
FGSG_11645	19.05	6.9	1	0	0	0	0	0	0	0	0	0	0	0.843	20	70628.1	682	10	0	0	0	0	0	0
FGSG_11564	19.05	6.9	1	0	0	0	0	0	0	0	0	0	0	0.842	11	14681.5	136	8	DEC-1_C	0.032	PDB header:viral protein / Chain: A: PDB Molecule:envelope glycoprotein;	20.6	78	5
FGSG_11077	19.05	6.9	1	0	0	0	0	0	0	0	0	0	0	0.828	24	21458.1	199	10	0	0	PDB header:transferase / Chain: A: PDB Molecule:acetylglutamate kinase;	36.6	25	26
FGSG_03331	19.05	6.9	1	0	0	0	0	0	0	0	0	0	0	0.801	26	77637.7	717	13	Peptidase_S8	2e-33	Subtilisin-like / Subtilases	100	17	61
FGSG_01598	19.05	6.9	1	0	0	0	0	0	0	0	0	0	0	0.792	22	117330	1102	31	0	0	Glyceraldehyde-3-phosphate dehydrogenase-like, C-terminal domain / Biliverdin reductase	64.4	24	3
FGSG_07670	19.05	6.9	1	0	0	0	0	0	0	0	0	0	0	0.79	4	27976.4	259	3	CBM_4_9	0.0051	PDB header:hydrolase / Chain: C: PDB Molecule:s-layer associated multidomain endoglucanase;	98.4	18	57
FGSG_06036	19.05	6.9	1	0	0	0	0	0	0	0	0	0	0	0.785	17	55679.8	530	11	PAN_4	0.0013	0	0	0	0
FGSG_03096	19.05	6.9	1	0	0	0	0	0	0	0	0	0	0	0.779	27	21151.9	204	1	0	0	RNA polymerase subunit RPB10 / RNA polymerase subunit RPB10	25.7	44	12
FGSG_00031	19.05	6.9	1	0	0	0	0	0	0	0	0	0	0	0.778	25	139546	1365	25	0	0	0	0	0	0
FGSG_07026	19.05	6.9	1	0	0	0	0	0	0	0	0	0	0	0.775	4	7487.76	67	0	DNA_gyraseA_C	0.35	Phage tail proteins / gpFII-like	15.3	37	38
FGSG_11136	19.05	6.9	1	0	0	0	0	0	0	0	0	0	0	0.77	24	44698.5	424	6	0	0	PDB header:transferase / Chain: A: PDB Molecule:deoxynucleotidyltransferase, terminal variant;	52.9	21	6
FGSG_05936	19.05	6.9	1	0	0	0	0	0	0	0	0	0	0	0.765	9	19883.6	182	7	Orthopox_C10L	0.11	Nicotinate/Quinolinate PRTase N-terminal domain-like / NadC N-terminal domain-like	45.6	67	6
FGSG_12644	19.05	6.9	1	0	0	0	0	0	0	0	0	0	0	0.763	20	16124	159	7	0	0	PDB header:antitumor protein / Chain: A: PDB Molecule:tetratricopeptide repeat protein 5;	29.6	9	13
FGSG_03550	19.05	6.9	1	0	0	0	0	0	0	0	0	0	0	0.761	8	21647.6	186	0	0	0	0	0	0	0
FGSG_10603	19.05	6.9	1	0	0	0	0	0	0	0	0	0	0	0.75	16	16891.2	158	9	0	0	omega toxin-like / Conotoxin	47.4	100	3
FGSG_13692	19.05	6.9	1	0	0	0	0	0	0	0	0	0	0	0.735	22	53890.5	499	8	0	0	PDB header:hydrolase / Chain: C: PDB Molecule:s-layer associated multidomain endoglucanase;	97.6	14	31
FGSG_05776	19.05	6.9	1	0	0	0	0	0	0	0	0	0	0	0.726	7	41653.1	382	4	0	0	PDB header:transferase / Chain: H: PDB Molecule:fatty acid synthase subunit beta;	66.3	16	16
FGSG_06650	19.05	6.9	1	0	0	0	0	0	0	0	0	0	0	0.71	8	15380	141	4	0	0	PDB header:viral protein, membrane protein / Chain: X: PDB Molecule:non-structural protein 4b;	10.7	83	3
FGSG_02036	19.05	6.9	1	0	0	0	0	0	0	0	0	0	0	0.705	0	18947	176	7	EB	0.77	PDB header:structural genomics, unknown function / Chain: B: PDB Molecule:uncharacterized protein;	40.4	43	7
FGSG_08332	19.05	6.9	1	0	0	0	0	0	0	0	0	0	0	0.699	4	47111.5	431	1	PgaD	0.036	PDB header:cell adhesion / Chain: B: PDB Molecule:integrin beta-3;	93.1	26	6
FGSG_02903	19.05	6.9	1	0	0	0	0	0	0	0	0	0	0	0.699	5	29019	248	18	0	0	PDB header:transferase/transferase regulator / Chain: A: PDB Molecule:epidermal growth factor receptor;	95.7	13	52
FGSG_05241	19.05	6.9	1	0	0	0	0	0	0	0	0	0	0	0.699	12	88981.6	879	1	0	0	0	0	0	0
FGSG_02348	19.05	6.9	1	0	0	0	0	0	0	0	0	0	0	0.696	26	40929.7	406	8	0	0	PDB header:hydrolase / Chain: D: PDB Molecule:beta-amylase;	32.3	30	14
FGSG_03691	19.05	6.9	1	0	0	0	0	0	0	0	0	0	0	0.696	5	74938.3	694	22	0	0	PDB header:ligase / Chain: A: PDB Molecule:lipoyltransferase 1;	48	38	3
FGSG_12504	19.05	6.9	1	0	0	0	0	0	0	0	0	0	0	0.69	18	13891.1	122	8	Me-amine-dh_L	0.45	omega toxin-like / Spider toxins	13	44	12
FGSG_00624	19.05	6.9	1	0	0	0	0	0	0	0	0	0	0	0.686	6	34478.6	300	14	0	0	PDB header:hydrolase / Chain: B: PDB Molecule:aspergillopepsin ii heavy chain;	42.1	64	3
FGSG_03381	19.05	6.9	1	0	0	0	0	0	0	0	0	0	0	0.679	1	28013	235	1	0	0	0	0	0	0
FGSG_09134	19.05	6.9	1	0	0	0	0	0	0	0	0	0	0	0.66	21	72839.3	700	18	PAN_3	0.00023	PDB header:transport protein / Chain: Y: PDB Molecule:general secretion pathway protein e,;	42.7	63	1
FGSG_09394	19.05	6.9	1	0	0	0	0	0	0	0	0	0	0	0.655	0	162509	1382	6	SSP160	0.53	0	0	0	0
FGSG_11276	19.05	6.9	1	0	0	0	0	0	0	0	0	0	0	0.654	21	66384.2	634	9	0	0	PDB header:hydrolase / Chain: B: PDB Molecule:s-layer associated multidomain endoglucanase;	98.2	14	26
FGSG_11086	19.05	6.9	1	0	0	0	0	0	0	0	0	0	0	0.646	7	36725.7	324	5	0	0	PDB header:hydrolase / Chain: B: PDB Molecule:toxic extracellular endopeptidase;	99.1	20	29
FGSG_03573	19.05	6.9	1	0	0	0	0	0	0	0	0	0	0	0.629	19	22226.2	210	8	CFEM	1.1e-07	Scorpion toxin-like / Plant defensins	25.9	25	12
FGSG_11984	19.05	6.9	1	0	0	0	0	0	0	0	0	0	0	0.625	5	47461.5	434	7	0	0	Homing endonucleases / Group I mobile intron endonuclease	31.3	82	2
FGSG_13628	19.05	6.9	1	0	0	0	0	0	0	0	0	0	0	0.612	19	11664.6	106	6	0	0	PDB header:hormone / Chain: B: PDB Molecule:insulin;	63.4	53	16
FGSG_04646	19.05	6.9	1	0	0	0	0	0	0	0	0	0	0	0.588	18	22001.7	199	5	0	0	Barwin-like endoglucanases / Eng V-like	46	31	6
FGSG_11647	19.05	6.9	1	0	0	0	0	0	0	0	0	0	0	0.517	22	12661.4	116	8	0	0	Bacterial adhesins / Pilus subunits	19	33	14
FGSG_06780	19.05	6.9	1	0	0	0	0	0	0	0	0	0	0	0.508	16	19117.9	198	2	0	0	0	0	0	0
FGSG_08908	19.05	6.9	1	0	0	0	0	0	0	0	0	0	0	0.508	0	41793.6	362	3	CBAH	9.2e-11	PDB header:hydrolase / Chain: A: PDB Molecule:choloylglycine hydrolase;	100	26	92
FGSG_07915	19.05	6.9	1	0	0	0	0	0	0	0	0	0	0	0.49	0	12730.1	109	1	UPF0104	0.0051	PDB header:leader peptide / Chain: A: PDB Molecule:mcba propeptide;	11.8	56	13
FGSG_07403	19.05	6.9	1	0	0	0	0	0	0	0	0	0	0	0.478	10	20517	179	4	0	0	Phage tail proteins / Baseplate protein-like	13.8	25	12
FGSG_12045	19.05	6.9	1	0	0	0	0	0	0	0	0	0	0	0.476	0	12264.4	109	2	0	0	Phospholipase D/nuclease / Polyphosphate kinase C-terminal domain	10.4	15	11
FGSG_07997	19.05	6.9	1	0	0	0	0	0	0	0	0	0	0	0.45	9	47452.2	450	8	0	0	PDB header:viral protein / Chain: A: PDB Molecule:envelope glycoprotein;	40.4	23	8
FGSG_02876	19.05	6.9	1	0	0	0	0	0	0	0	0	0	0	0.423	12	73120.1	687	66	0	0	PDB header:cell adhesion / Chain: B: PDB Molecule:ookinete surface protein pvs25;	97.2	17	21
FGSG_06488	19.05	6.9	1	0	0	0	0	0	0	0	0	0	0	0.409	0	14746.8	131	3	0	0	PDB header:cell cycle / Chain: I: PDB Molecule:tumor suppressor p53-binding protein 1;	27.7	13	17
FGSG_04497	19.05	6.9	1	0	0	0	0	0	0	0	0	0	0	0.406	0	70895.7	636	8	Chitin_synth_1N	2.6e-11	PDB header:prion-binding protein / Chain: A: PDB Molecule:small s protein;	96.8	19	25
FGSG_03270	19.05	6.9	1	0	0	0	0	0	0	0	0	0	0	0.398	25	21384	194	8	0	0	PDB header:viral protein / Chain: A: PDB Molecule:bacteriophage spp1 complete nucleotide sequence;	40.7	21	26
FGSG_05804	19.05	6.9	1	0	0	0	0	0	0	0	0	0	0	0.38	13	10731.8	102	4	LysR_substrate	0.18	PDB header:unknown function / Chain: A: PDB Molecule:zinc finger fyve domain-containing protein 21;	25.4	50	10
FGSG_04367	19.05	6.9	1	0	0	0	0	0	0	0	0	0	0	0.368	2	41203.6	350	13	0	0	Globin-like / Truncated hemoglobin	62.9	17	10
FGSG_08833	19.05	6.9	1	0	0	0	0	0	0	0	0	0	0	0.366	0	48069.5	420	3	0	0	F-box domain / F-box domain	89.3	17	12
FGSG_12784	19.05	6.9	1	0	0	0	0	0	0	0	0	0	0	0.356	2	11352.7	103	3	0	0	PDB header:structural genomics, unknown function / Chain: C: PDB Molecule:uncharacterized protein;	31.2	54	11
FGSG_00733	19.05	6.9	1	0	0	0	0	0	0	0	0	0	0	0.351	0	20092.7	177	10	0	0	PDB header:structural genomics, unknown function / Chain: B: PDB Molecule:uncharacterized protein abo_0056;	55.4	14	23
FGSG_12780	19.05	6.9	1	0	0	0	0	0	0	0	0	0	0	0.332	3	4761.67	44	3	0	0	PDB header:transcription / Chain: A: PDB Molecule:fxyd domain-containing ion transport regulator 4;	13.7	47	40
FGSG_08301	19.05	6.9	1	0	0	0	0	0	0	0	0	0	0	0.328	0	21112.8	197	10	Copper-fist	0.2	PDB header:dna binding protein / Chain: A: PDB Molecule:transcriptional repressor ctcf;	99.7	15	41
FGSG_13051	19.05	6.9	1	0	0	0	0	0	0	0	0	0	0	0.315	3	13109	120	4	0	0	PDB header:de novo protein / Chain: A: PDB Molecule:a non-biological atp binding protein with two mutations	16.5	50	12
FGSG_05934	19.05	6.9	1	0	0	0	0	0	0	0	0	0	0	0.313	0	23857.7	215	9	0	0	PDB header:virus / Chain: M: PDB Molecule:penton base protein;	15.3	32	15
FGSG_00326	19.05	6.9	1	0	0	0	0	0	0	0	0	0	0	0.312	0	97982.3	869	11	0	0	Winged helix DNA-binding domain / FtsK C-terminal domain-like	63	39	3
FGSG_02620	19.05	6.9	1	0	0	0	0	0	0	0	0	0	0	0.295	0	14830.5	127	4	DUF3980	0.11	PDB header:hydrolase / Chain: X: PDB Molecule:putative homing endonuclease;	74.9	62	9
FGSG_06626	19.05	6.9	1	0	0	0	0	0	0	0	0	0	0	0.282	3	89774.2	814	6	Thioredoxin	1.3e-23	PDB header:protein binding / Chain: A: PDB Molecule:thioredoxin-like protein 2;	98.5	36	14
FGSG_08368	19.05	6.9	1	0	0	0	0	0	0	0	0	0	0	0.278	0	41573.2	367	6	0	0	PDB header:structural genomics, unknown function / Chain: A: PDB Molecule:uncharacterized protein;	64.4	32	7
FGSG_01599	19.05	6.9	1	0	0	0	0	0	0	0	0	0	0	0.278	0	163676	1385	14	0	0	0	0	0	0
FGSG_02878	19.05	6.9	1	0	0	0	0	0	0	0	0	0	0	0.277	0	69823.1	607	36	PAN_4	0.01	PDB header:motor protein / Chain: B: PDB Molecule:dynein heavy chain, cytoplasmic;	98.3	12	41
FGSG_04099	19.05	6.9	1	0	0	0	0	0	0	0	0	0	0	0.274	0	25179.6	231	7	DUF3112	0.38	PDB header:receptor / Chain: A: PDB Molecule:nr1 m2;	28.5	50	7
FGSG_13557	19.05	6.9	1	0	0	0	0	0	0	0	0	0	0	0.271	0	10867.3	93	6	0	0	PDB header:electron transport / Chain: A: PDB Molecule:nfu1 iron-sulfur cluster scaffold homolog, mitochondrial;	33.2	20	25
FGSG_10618	19.05	6.9	1	0	0	0	0	0	0	0	0	0	0	0.266	21	12992.9	118	8	0	0	PDB header:hydrolase / Chain: A: PDB Molecule:aspartylglucosaminidase;	34	44	14
FGSG_02164	19.05	6.9	1	0	0	0	0	0	0	0	0	0	0	0.25	0	38483.5	331	7	0	0	PDB header:transferase, dna binding protein/dna / Chain: A: PDB Molecule:transposable element mariner, complete cds;	41.7	19	7
FGSG_10492	19.05	6.9	1	0	0	0	0	0	0	0	0	0	0	0.243	13	20028.9	183	16	0	0	PDB header:hydrolase / Chain: A: PDB Molecule:complement c1r subcomponent;	72	12	36
FGSG_01566	19.05	6.9	1	0	0	0	0	0	0	0	0	0	0	0.242	0	17882.2	161	3	0	0	PDB header:protein binding / Chain: A: PDB Molecule:heterogeneous nuclear ribonucleoprotein l;	25.2	53	8
FGSG_11531	19.05	6.9	1	0	0	0	0	0	0	0	0	0	0	0.241	19	17806.4	174	1	0	0	Actin-like ATPase domain / YeaZ-like	13.5	39	9
FGSG_11858	19.05	6.9	1	0	0	0	0	0	0	0	0	0	0	0.232	0	8334.35	71	7	DUF1573	0.028	Kringle-like / Kringle modules	45.7	32	26
FGSG_12234	19.05	6.9	1	0	0	0	0	0	0	0	0	0	0	0.223	0	13334.3	118	4	His_Phos_1	0.0038	PDB header:bifunctional enzyme / Chain: A: PDB Molecule:6-phosphofructo-2-kinase/ fructose-2,6-bisphosphatase;	99.7	7	90
FGSG_08832	19.05	6.9	1	0	0	0	0	0	0	0	0	0	0	0.222	3	32555.9	280	1	0	0	PDB header:viral protein/rna / Chain: A: PDB Molecule:nucleoprotein;	43.9	32	11
FGSG_02552	19.05	6.9	1	0	0	0	0	0	0	0	0	0	0	0.219	0	43781.8	392	15	0	0	F-box domain / F-box domain	90.7	13	11
FGSG_02213	19.05	6.9	1	0	0	0	0	0	0	0	0	0	0	0.217	0	14300.1	132	3	KdpA	0.12	PDB header:antifreeze protein / Chain: C: PDB Molecule:6.5 kda glycine-rich antifreeze protein;	69.4	83	16
FGSG_03337	19.05	6.9	1	0	0	0	0	0	0	0	0	0	0	0.217	0	133034	1146	18	HET	8.9e-25	PDB header:replication / Chain: A: PDB Molecule:dna primase/helicase;	53.3	15	4
FGSG_04228	19.05	6.9	1	0	0	0	0	0	0	0	0	0	0	0.217	0	18217.3	158	2	0	0	PH domain-like / Enabled/VASP homology 1 domain (EVH1 domain)	22.4	9	20
FGSG_00019	19.05	6.9	1	0	0	0	0	0	0	0	0	0	0	0.21	7	60429	542	5	Ras	2.9e-12	PDB header:signaling protein / Chain: A: PDB Molecule:glucocorticoid receptor dna-binding factor 1;	100	20	33
FGSG_12804	19.05	6.9	1	0	0	0	0	0	0	0	0	0	0	0.21	8	14231.5	128	5	0	0	TSP9-like / TSP9-like	33.4	42	28
FGSG_08632	19.05	6.9	1	0	0	0	0	0	0	0	0	0	0	0.209	0	16759.6	148	1	0	0	Translational machinery components / ERF1/Dom34 middle domain-like	16.1	17	44
FGSG_02670	19.05	6.9	1	0	0	0	0	0	0	0	0	0	0	0.209	5	26519.7	234	2	0	0	Glyoxalase/Bleomycin resistance protein/Dihydroxybiphenyl dioxygenase / Extradiol dioxygenases	37.5	24	14
FGSG_07847	19.05	6.9	1	0	0	0	0	0	0	0	0	0	0	0.207	0	77887.9	701	6	Syntaxin	7.4	PDB header:protein binding / Chain: A: PDB Molecule:mla10;	56.2	13	12
FGSG_12288	19.05	6.9	1	0	0	0	0	0	0	0	0	0	0	0.207	0	17292.5	155	2	0	0	PDB header:immune system / Chain: B: PDB Molecule:protein (colicin e7 immunity protein);	54.4	25	54
FGSG_00944	19.05	6.9	1	0	0	0	0	0	0	0	0	0	0	0.206	0	25986.7	228	4	Nucleoplasmin	0.24	PDB header:motor protein/signaling protein / Chain: C: PDB Molecule:myosin-vi;	26.3	50	6
FGSG_08057	19.05	6.9	1	0	0	0	0	0	0	0	0	0	0	0.202	0	28662.1	261	10	Peptidase_S8	1e-11	PDB header:hydrolase / Chain: A: PDB Molecule:extracellular serine protease;	98.9	17	93
FGSG_00344	19.05	6.9	1	0	0	0	0	0	0	0	0	0	0	0.201	10	26375.4	233	6	0	0	CAD & PB1 domains / PB1 domain	38.6	23	10
FGSG_00151	19.05	6.9	1	0	0	0	0	0	0	0	0	0	0	0.201	0	27448.6	239	4	0	0	PDB header:viral protein / Chain: A: PDB Molecule:influenza b hemagglutinin (ha);	40.6	29	8
FGSG_04954	19.05	6.9	1	0	0	0	0	0	0	0	0	0	0	0.193	0	11098.7	100	9	NinE	0.42	Glycosyl hydrolases family 6, cellulases / Glycosyl hydrolases family 6, cellulases	65.6	36	21
FGSG_02740	19.05	6.9	1	0	0	0	0	0	0	0	0	0	0	0.193	0	16494.7	142	1	0	0	PDB header:membrane protein / Chain: F: PDB Molecule:trpm7 channel;	38.8	56	11
FGSG_04956	19.05	6.9	1	0	0	0	0	0	0	0	0	0	0	0.191	0	26442.1	226	13	Trypan_PARP	1	PDB header:transferase / Chain: A: PDB Molecule:poly [adp-ribose] polymerase-1;	93.9	16	44
FGSG_12118	19.05	6.9	1	0	0	0	0	0	0	0	0	0	0	0.19	4	326408	3138	3	Candida_ALS	6.7e-08	0	0	0	0
FGSG_13932	19.05	6.9	1	0	0	0	0	0	0	0	0	0	0	0.187	2	44683.1	399	5	0	0	PDB header:hydrolase / Chain: A: PDB Molecule:cytosolic purine 5'-nucleotidase;	69.8	23	20
FGSG_00160	19.05	6.9	1	0	0	0	0	0	0	0	0	0	0	0.184	0	13617.3	131	0	0	0	RNA bacteriophage capsid protein / RNA bacteriophage capsid protein	40.6	54	27
FGSG_12877	19.05	6.9	1	0	0	0	0	0	0	0	0	0	0	0.183	5	15195.5	139	10	0	0	PDB header:lipid binding protein / Chain: B: PDB Molecule:lipoprotein;	38.4	86	4
FGSG_11200	19.05	6.9	1	0	0	0	0	0	0	0	0	0	0	0.181	0	144255	1260	17	HET	1.7e-27	PDB header:transmembrane protein / Chain: A: PDB Molecule:colicin ia;	98.7	9	32
FGSG_03868	19.05	6.9	1	0	0	0	0	0	0	0	0	0	0	0.178	0	24898.6	218	3	0	0	Nicotinate/Quinolinate PRTase N-terminal domain-like / NadC N-terminal domain-like	36.2	45	8
FGSG_01880	19.05	6.9	1	0	0	0	0	0	0	0	0	0	0	0.177	0	11236.8	105	1	CMD	2.1e-05	PDB header:lyase / Chain: A: PDB Molecule:4-carboxymuconolactone decarboxylase;	99.8	26	87
FGSG_10441	19.05	6.9	1	0	0	0	0	0	0	0	0	0	0	0.177	11	13633.9	124	3	Pex24p	0.038	Chromo domain-like / Chromo domain	35	80	7
FGSG_12800	19.05	6.9	1	0	0	0	0	0	0	0	0	0	0	0.176	0	10505.8	94	1	NS3_envE	0.23	PDB header:oxidoreductase / Chain: F: PDB Molecule:cytochrome c oxidase, cbb3-type, subunit p;	7.6	27	32
FGSG_13598	19.05	6.9	1	0	0	0	0	0	0	0	0	0	0	0.176	2	11287.1	103	5	0	0	PDB header:viral protein / Chain: B: PDB Molecule:hemagglutinin;	36.9	32	50
FGSG_02333	19.05	6.9	1	0	0	0	0	0	0	0	0	0	0	0.175	0	35782.5	325	6	0	0	RuvA domain 2-like / Hef domain-like	22.9	36	3
FGSG_00772	19.05	6.9	1	0	0	0	0	0	0	0	0	0	0	0.174	0	16443.7	155	2	0	0	PDB header:lyase / Chain: A: PDB Molecule:carbon-sulfur lyase involved in aluminum resistance;	36	36	27
FGSG_04626	19.05	6.9	1	0	0	0	0	0	0	0	0	0	0	0.17	0	22328.8	199	6	GATA	1.4e-06	Glucocorticoid receptor-like (DNA-binding domain) / Erythroid transcription factor GATA-1	99.7	23	23
FGSG_12830	19.05	6.9	1	0	0	0	0	0	0	0	0	0	0	0.167	0	7067.09	59	0	Phage_integr_N	0.13	PDB header:signaling protein / Chain: A: PDB Molecule:ggdef domain protein;	31.2	29	50
FGSG_13987	19.05	6.9	1	0	0	0	0	0	0	0	0	0	0	0.167	7	137834	1428	2	0	0	0	0	0	0
FGSG_09013	19.05	6.9	1	0	0	0	0	0	0	0	0	0	0	0.166	14	14288.3	130	4	CD34_antigen	0.16	Fibronectin type III / Fibronectin type III	43.6	30	14
FGSG_06399	19.05	6.9	1	0	0	0	0	0	0	0	0	0	0	0.166	0	24204	222	9	0	0	FYVE/PHD zinc finger / PHD domain	18.5	33	9
FGSG_11896	19.05	6.9	1	0	0	0	0	0	0	0	0	0	0	0.166	0	23955.3	206	5	0	0	Winged helix DNA-binding domain / Restriction endonuclease FokI, N-terminal (recognition) domain	28.4	67	5
FGSG_10171	19.05	6.9	1	0	0	0	0	0	0	0	0	0	0	0.166	0	19740.2	175	0	0	0	SMAD/FHA domain / FHA domain	14.5	67	2
FGSG_11121	19.05	6.9	1	0	0	0	0	0	0	0	0	0	0	0.166	0	22131.6	189	4	0	0	F-box domain / F-box domain	90.5	17	18
FGSG_09193	19.05	6.9	1	0	0	0	0	0	0	0	0	0	0	0.165	0	50417.9	448	4	0	0	NAD(P)-binding Rossmann-fold domains / Glyceraldehyde-3-phosphate dehydrogenase-like, N-terminal domain	36	37	6
FGSG_05667	19.05	6.9	1	0	0	0	0	0	0	0	0	0	0	0.164	0	20164	190	0	DUF2133	0.00021	all-alpha NTP pyrophosphatases / Type II deoxyuridine triphosphatase	50	29	6
FGSG_00154	19.05	6.9	1	0	0	0	0	0	0	0	0	0	0	0.161	0	10681.3	100	5	DZR	0.0074	PDB header:rna binding protein / Chain: A: PDB Molecule:rna-binding protein 5;	78.2	24	28
FGSG_05944	19.05	6.9	1	0	0	0	0	0	0	0	0	0	0	0.16	6	98616.6	881	16	Methyltransf_23	3.4e-16	PDB header:transferase / Chain: A: PDB Molecule:putative methyl chloride transferase;	99.6	18	22
FGSG_11308	19.05	6.9	1	0	0	0	0	0	0	0	0	0	0	0.16	0	22059.5	198	6	0	0	PDB header:antimicrobial protein / Chain: A: PDB Molecule:thuricin17;	47.2	71	3
FGSG_12555	19.05	6.9	1	0	0	0	0	0	0	0	0	0	0	0.159	7	9935.51	91	0	0	0	PDB header:metal binding protein / Chain: F: PDB Molecule:voltage-dependent l-type calcium channel subunit	9.6	56	18
FGSG_06632	19.05	6.9	1	0	0	0	0	0	0	0	0	0	0	0.158	0	83809.6	752	15	0	0	PDB header:dna binding protein/dna / Chain: A: PDB Molecule:poly [adp-ribose] polymerase 1;	54	19	9
FGSG_05961	19.05	6.9	1	0	0	0	0	0	0	0	0	0	0	0.157	0	35910.6	322	7	0	0	PDB header:transcription / Chain: K: PDB Molecule:mediator of rna polymerase ii transcription subunit 11;	82.7	32	24
FGSG_00381	19.05	6.9	1	0	0	0	0	0	0	0	0	0	0	0.155	0	37486.3	334	10	0	0	PDB header:transferase / Chain: E: PDB Molecule:trna (guanine-n(7)-)-methyltransferase;	45	11	18
FGSG_00354	19.05	6.9	1	0	0	0	0	0	0	0	0	0	0	0.154	0	19147.2	165	1	0	0	CAD & PB1 domains / PB1 domain	21.8	15	52
FGSG_11393	19.05	6.9	1	0	0	0	0	0	0	0	0	0	0	0.154	0	18914.7	167	6	DUF604	0.12	PDB header:transcription activator / Chain: A: PDB Molecule:transcription factor coe1;	45.9	83	2
FGSG_13526	19.05	6.9	1	0	0	0	0	0	0	0	0	0	0	0.153	0	23368.7	207	4	Ada3	0.027	Zinc beta-ribbon / Transcriptional factor domain	26.3	26	8
FGSG_04871	19.05	6.9	1	0	0	0	0	0	0	0	0	0	0	0.152	0	116061	1018	16	Trypsin_2	0.12	PDB header:hydrolase / Chain: A: PDB Molecule:degq;	97	19	22
FGSG_09315	19.05	6.9	1	0	0	0	0	0	0	0	0	0	0	0.152	0	30630.2	263	6	0	0	Fibronectin type III / Fibronectin type III	40.9	22	21
FGSG_13400	19.05	6.9	1	0	0	0	0	0	0	0	0	0	0	0.151	0	22565.9	194	6	0	0	PDB header:biosynthetic protein / Chain: A: PDB Molecule:putative uncharacterized protein;	19.5	25	9
FGSG_13175	19.05	6.9	1	0	0	0	0	0	0	0	0	0	0	0.15	0	38792.6	340	8	0	0	DHS-like NAD/FAD-binding domain / ACDE2-like	33.6	54	3
FGSG_04559	19.05	6.9	1	0	0	0	0	0	0	0	0	0	0	0.149	0	54396.2	476	4	DUF2326	0.14	PDB header:blood clotting / Chain: K: PDB Molecule:fibrinogen beta chain;	94.8	10	23
FGSG_08793	19.05	6.9	1	0	0	0	0	0	0	0	0	0	0	0.148	0	36208.2	318	8	0	0	Sortase / Sortase	85.8	19	31
FGSG_00232	19.05	6.9	1	0	0	0	0	0	0	0	0	0	0	0.147	0	27427.3	239	9	zf-XS	0.15	WRKY DNA-binding domain / WRKY DNA-binding domain	39.2	24	22
FGSG_08363	19.05	6.9	1	0	0	0	0	0	0	0	0	0	0	0.147	0	25245.2	211	6	F-box-like	0.00068	F-box domain / F-box domain	95	29	22
FGSG_06218	19.05	6.9	1	0	0	0	0	0	0	0	0	0	0	0.146	0	13376.8	117	1	0	0	Type III secretion system domain / TyeA-like	33.4	38	35
FGSG_07743	19.05	6.9	1	0	0	0	0	0	0	0	0	0	0	0.146	0	14586.8	130	1	0	0	Nucleic acid-binding proteins / Cold shock DNA-binding domain-like	12.1	46	9
FGSG_06621	19.05	6.9	1	0	0	0	0	0	0	0	0	0	0	0.146	0	47012.1	411	4	IncA	0.0009	PDB header:metal binding protein / Chain: A: PDB Molecule:eh domain-containing protein 1;	99.5	12	12
FGSG_04562	19.05	6.9	1	0	0	0	0	0	0	0	0	0	0	0.145	0	34487	304	13	0	0	PDB header:protein-binding / Chain: A: PDB Molecule:btb/poz domain-containing protein 6;	83.6	10	34
FGSG_01468	19.05	6.9	1	0	0	0	0	0	0	0	0	0	0	0.145	13	40281.9	442	0	0	0	0	0	0	0
FGSG_04752	19.05	6.9	1	0	0	0	0	0	0	0	0	0	0	0.145	3	112120	1022	32	Glyco_hydro_18	3.2e-61	PDB header:hydrolase / Chain: A: PDB Molecule:chitinase a;	100	27	34
FGSG_11957	19.05	6.9	1	0	0	0	0	0	0	0	0	0	0	0.144	0	25483	233	15	0	0	Neurophysin II / Neurophysin II	76.9	33	30
FGSG_08073	19.05	6.9	1	0	0	0	0	0	0	0	0	0	0	0.143	0	50146.8	457	6	0	0	PDB header:hydrolase / Chain: X: PDB Molecule:endo-n-acetyl-beta-d-glucosaminidase;	28.7	26	5
FGSG_01726	19.05	6.9	1	0	0	0	0	0	0	0	0	0	0	0.142	0	44976.7	385	7	0	0	Globin-like / Phycocyanin-like phycobilisome proteins	91.1	17	21
FGSG_07830	19.05	6.9	1	0	0	0	0	0	0	0	0	0	0	0.141	0	20265.9	183	4	GATA	7.7e-07	Glucocorticoid receptor-like (DNA-binding domain) / Erythroid transcription factor GATA-1	99.8	26	27
FGSG_01834	19.05	6.9	1	0	0	0	0	0	0	0	0	0	0	0.141	0	35264.4	303	8	F-box-like	0.01	F-box domain / F-box domain	87.6	27	10
FGSG_13506	19.05	6.9	1	0	0	0	0	0	0	0	0	0	0	0.141	0	14219.2	128	2	0	0	Actin-like ATPase domain / BadF/BadG/BcrA/BcrD-like	32.2	26	17
FGSG_10415	19.05	6.9	1	0	0	0	0	0	0	0	0	0	0	0.141	0	19955.5	183	2	DUF853	0.011	MAST3 pre-PK domain-like / MAST3 pre-PK domain-like	22.2	29	16
FGSG_10412	19.05	6.9	1	0	0	0	0	0	0	0	0	0	0	0.141	0	13244.2	115	0	0	0	FumA C-terminal domain-like / FumA C-terminal domain-like	31.1	23	30
FGSG_12607	19.05	6.9	1	0	0	0	0	0	0	0	0	0	0	0.14	0	10656.1	93	1	DUF4390	0.037	PDB header:gene regulation/rna / Chain: B: PDB Molecule:protein 2b;	22.7	40	32
FGSG_04604	19.05	6.9	1	0	0	0	0	0	0	0	0	0	0	0.139	0	31701.2	278	4	Cullin	2e-08	PDB header:protein binding / Chain: D: PDB Molecule:cullin-3;	100	14	75
FGSG_07649	19.05	6.9	1	0	0	0	0	0	0	0	0	0	0	0.138	0	57199.4	507	10	DUF2281	0.11	PDB header:unknown function / Chain: B: PDB Molecule:zymogen granule protein 16 homolog b;	96.7	23	17
FGSG_02490	19.05	6.9	1	0	0	0	0	0	0	0	0	0	0	0.138	0	49855.8	441	4	Remorin_C	0.0067	PDB header:ribosome inhibitor, hydrolase / Chain: C: PDB Molecule:colicin e3;	98.5	8	81
FGSG_11759	19.05	6.9	1	0	0	0	0	0	0	0	0	0	0	0.137	15	10665.2	100	3	0	0	PDB header:hydrolase/rna / Chain: B: PDB Molecule:csy4 endoribonuclease;	16.7	26	26
FGSG_09700	19.05	6.9	1	0	0	0	0	0	0	0	0	0	0	0.137	0	38815	337	9	0	0	PDB header:transcription / Chain: A: PDB Molecule:general transcription factor ii-i repeat domain-	30.6	29	19
FGSG_10777	19.05	6.9	1	0	0	0	0	0	0	0	0	0	0	0.136	3	16114.2	146	3	0	0	PDB header:rna binding protein/transferase / Chain: A: PDB Molecule:polymerase acidic protein;	75.2	27	30
FGSG_08782	19.05	6.9	1	0	0	0	0	0	0	0	0	0	0	0.136	0	13277.2	116	3	0	0	PDB header:signaling protein / Chain: B: PDB Molecule:ras gtpase-activating protein syngap;	59.7	25	54
FGSG_05020	19.05	6.9	1	0	0	0	0	0	0	0	0	0	0	0.135	0	35463	315	15	zf-RING_2	3.3e-06	PDB header:ligase / Chain: A: PDB Molecule:e3 ubiquitin-protein ligase praja-1;	99.3	21	31
FGSG_02023	19.05	6.9	1	0	0	0	0	0	0	0	0	0	0	0.135	0	11856.7	104	3	0	0	PDB header:hydrolase / Chain: C: PDB Molecule:translin associated factor x, isoform b;	20.6	31	25
FGSG_13772	19.05	6.9	1	0	0	0	0	0	0	0	0	0	0	0.135	10	23471	217	2	Collagen	2.9e-07	PDB header:structural protein/contractile protein / Chain: A: PDB Molecule:collagen i alpha 1;	97.9	20	45
FGSG_10340	19.05	6.9	1	0	0	0	0	0	0	0	0	0	0	0.133	0	52942.8	472	7	0	0	PDB header:transcription / Chain: A: PDB Molecule:insulinoma-associated protein 1;	93.2	18	14
FGSG_03386	19.05	6.9	1	0	0	0	0	0	0	0	0	0	0	0.132	0	12447.3	111	0	Myosin_tail_1	0.0043	PDB header:transcription regulator / Chain: A: PDB Molecule:polarity suppression protein;	22.2	24	29
FGSG_12075	19.05	6.9	1	0	0	0	0	0	0	0	0	0	0	0.132	0	23016	204	2	0	0	PDB header:antimicrobial protein / Chain: A: PDB Molecule:gallinacin-2;	16.2	80	1
FGSG_13283	19.05	6.9	1	0	0	0	0	0	0	0	0	0	0	0.131	0	25302.4	219	4	DUF4105	0.039	PDB header:transcription / Chain: A: PDB Molecule:nucleus accumbens-associated protein 1;	57.4	16	25
FGSG_11948	19.05	6.9	1	0	0	0	0	0	0	0	0	0	0	0.131	0	13252.8	117	2	0	0	Phospholipase D/nuclease / TrmB middle domain-like	20.8	43	23
FGSG_03022	19.05	6.9	1	0	0	0	0	0	0	0	0	0	0	0.131	0	13329	116	2	0	0	Acyl-CoA dehydrogenase C-terminal domain-like / acyl-CoA oxidase C-terminal domains	35.1	25	68
FGSG_02254	19.05	6.9	1	0	0	0	0	0	0	0	0	0	0	0.131	0	28467.9	252	10	Chordopox_A30L	0.21	PDB header:signaling protein / Chain: A: PDB Molecule:probable atp-dependent rna helicase ddx58;	32.9	18	21
FGSG_00426	19.05	6.9	1	0	0	0	0	0	0	0	0	0	0	0.13	0	34707.4	312	5	0	0	PDB header:metal binding protein / Chain: A: PDB Molecule:tristetraproline;	95.1	30	9
FGSG_06293	19.05	6.9	1	0	0	0	0	0	0	0	0	0	0	0.13	0	22721.9	203	4	0	0	PDB header:protein binding / Chain: E: PDB Molecule:adapter protein meca 2;	35.1	31	16
FGSG_10754	19.05	6.9	1	0	0	0	0	0	0	0	0	0	0	0.129	0	43940.7	381	12	0	0	PDB header:antimicrobial protein / Chain: A: PDB Molecule:antimicrobial peptide ecamp1;	38.7	50	4
FGSG_08838	19.05	6.9	1	0	0	0	0	0	0	0	0	0	0	0.128	0	25697.7	225	10	0	0	PDB header:protein binding, ligase / Chain: B: PDB Molecule:speckle-type poz protein;	90.7	19	44
FGSG_04348	19.05	6.9	1	0	0	0	0	0	0	0	0	0	0	0.128	0	27361.5	232	4	0	0	PDB header:translation / Chain: C: PDB Molecule:within the bgcn gene intron protein;	29.9	50	5
FGSG_02103	19.05	6.9	1	0	0	0	0	0	0	0	0	0	0	0.127	0	18283.4	160	10	0	0	PDB header:photosynthesis / Chain: K: PDB Molecule:photosystem i reaction center subunit x psak;	59.6	21	26
FGSG_02275	19.05	6.9	1	0	0	0	0	0	0	0	0	0	0	0.127	0	20998.8	187	0	0	0	PDB header:structural genomics, unknown function / Chain: A: PDB Molecule:uncharacterized protein yaeq;	46.2	35	10
FGSG_03757	19.05	6.9	1	0	0	0	0	0	0	0	0	0	0	0.127	0	22264.5	201	2	0	0	PDB header:protein transport / Chain: C: PDB Molecule:vacuolar protein sorting-associated protein 35;	51.6	24	31
FGSG_07680	19.05	6.9	1	0	0	0	0	0	0	0	0	0	0	0.126	0	19934.1	182	3	ExbD	0.15	Nicotinate/Quinolinate PRTase N-terminal domain-like / Monomeric nicotinate phosphoribosyltransferase N-terminal domain-like	26.9	34	15
FGSG_13760	19.05	6.9	1	0	0	0	0	0	0	0	0	0	0	0.126	0	13745.6	116	1	Sulfolobus_pRN	0.12	Bet v1-like / Ring hydroxylating alpha subunit catalytic domain	8.8	86	5
FGSG_02437	19.05	6.9	1	0	0	0	0	0	0	0	0	0	0	0.126	8	37341.5	342	8	0	0	PDB header:transferase / Chain: A: PDB Molecule:beta-galactoside alpha-2,6-sialyltransferase;	51.5	34	16
FGSG_03030	19.05	6.9	1	0	0	0	0	0	0	0	0	0	0	0.126	0	77850.1	681	5	4HBT	0.083	PDB header:hydrolase / Chain: B: PDB Molecule:phenylacetic acid degradation-related protein;	88.3	14	13
FGSG_11442	19.05	6.9	1	0	0	0	0	0	0	0	0	0	0	0.126	0	16209.6	143	6	CM_2	1.5e-06	PDB header:isomerase / Chain: A: PDB Molecule:chorismate mutase protein;	97.2	20	41
FGSG_07645	19.05	6.9	1	0	0	0	0	0	0	0	0	0	0	0.126	0	21332.8	191	0	SR-25	0.0083	PDB header:transcription / Chain: A: PDB Molecule:leucine-rich repeat flightless-interacting protein 1;	39.8	33	15
FGSG_12305	19.05	6.9	1	0	0	0	0	0	0	0	0	0	0	0.126	3	10967.2	104	0	0	0	Eukaryotic type KH-domain (KH-domain type I) / Eukaryotic type KH-domain (KH-domain type I)	17.4	86	5
FGSG_05877	19.05	6.9	1	0	0	0	0	0	0	0	0	0	0	0.126	0	22724.1	201	6	Cenp-F_N	0.00053	PDB header:oxidoreductase / Chain: A: PDB Molecule:nadph dehydrogenase;	58.6	19	46
FGSG_00214	19.05	6.9	1	0	0	0	0	0	0	0	0	0	0	0.126	0	30112.8	266	4	DUF2360	0.96	Spermadhesin, CUB domain / Spermadhesin, CUB domain	54.2	28	6
FGSG_02017	19.05	6.9	1	0	0	0	0	0	0	0	0	0	0	0.126	0	28310.1	241	4	0	0	Family 10 polysaccharide lyase / Family 10 polysaccharide lyase	48	57	2
FGSG_08472	19.05	6.9	1	0	0	0	0	0	0	0	0	0	0	0.124	13	15864.4	149	6	0	0	PDB header:hydrolase / Chain: B: PDB Molecule:hepatocyte growth factor-like protein;	17.3	36	19
FGSG_11975	19.05	6.9	1	0	0	0	0	0	0	0	0	0	0	0.123	0	36618.3	316	2	0	0	PDB header:transferase / Chain: A: PDB Molecule:conserved hypothetical protein;	51.9	50	5
FGSG_05785	19.05	6.9	1	0	0	0	0	0	0	0	0	0	0	0.123	0	17666	157	1	CDK5_activator	0.085	0	0	0	0
FGSG_11963	19.05	6.9	1	0	0	0	0	0	0	0	0	0	0	0.123	0	42395.7	382	3	0	0	Protein kinase-like (PK-like) / Protein kinases, catalytic subunit	97.2	17	19
FGSG_00394	19.05	6.9	1	0	0	0	0	0	0	0	0	0	0	0.122	0	16048.9	146	0	SET	0.24	PDB header:transferase / Chain: A: PDB Molecule:n-lysine methyltransferase setd6;	94.7	20	19
FGSG_12503	19.05	6.9	1	0	0	0	0	0	0	0	0	0	0	0.122	2	16184	143	9	0	0	C-type lectin-like / Noncollagenous (NC1) domain of collagen IV	31.3	38	30
FGSG_04007	19.05	6.9	1	0	0	0	0	0	0	0	0	0	0	0.122	0	12902.2	114	0	Glycoprotein_G	0.28	PDB header:protein binding / Chain: B: PDB Molecule:sharpin;	29.2	35	23
FGSG_11175	19.05	6.9	1	0	0	0	0	0	0	0	0	0	0	0.121	0	40014.9	365	6	0	0	4'-phosphopantetheinyl transferase / 4'-Phosphopantetheinyl transferase SFP	64	56	4
FGSG_11863	19.05	6.9	1	0	0	0	0	0	0	0	0	0	0	0.121	0	14428.2	132	2	C2-set	0.05	NifT/FixU-like / NifT/FixU	28	42	8
FGSG_06398	19.05	6.9	1	0	0	0	0	0	0	0	0	0	0	0.121	0	38673.3	339	4	0	0	PDB header:rna binding protein / Chain: A: PDB Molecule:nucleocapsid protein;	17	43	3
FGSG_07236	19.05	6.9	1	0	0	0	0	0	0	0	0	0	0	0.121	0	12725.7	117	1	0	0	PDB header:hydrolase / Chain: C: PDB Molecule:adenosylhomocysteinase;	7.3	37	22
FGSG_12664	19.05	6.9	1	0	0	0	0	0	0	0	0	0	0	0.12	0	15810.2	143	2	0	0	Hypothetical protein c14orf129, hspc210 / Hypothetical protein c14orf129, hspc210	34.6	24	23
FGSG_08974	19.05	6.9	1	0	0	0	0	0	0	0	0	0	0	0.12	0	11941.6	102	1	0	0	Glucocorticoid receptor-like (DNA-binding domain) / LIM domain	21.5	47	13
FGSG_07790	19.05	6.9	1	0	0	0	0	0	0	0	0	0	0	0.12	0	32889.1	295	4	HLH	4.2e-06	HLH, helix-loop-helix DNA-binding domain / HLH, helix-loop-helix DNA-binding domain	99.8	27	33
FGSG_12147	19.05	6.9	1	0	0	0	0	0	0	0	0	0	0	0.12	0	13366.4	121	4	DUF1924	0.021	PDB header:signaling protein / Chain: A: PDB Molecule:sclerostin;	36.9	35	13
FGSG_03621	19.05	6.9	1	0	0	0	0	0	0	0	0	0	0	0.12	0	20657.7	184	3	0	0	PDB header:hydrolase / Chain: A: PDB Molecule:exo-arabinanase;	14.2	36	7
FGSG_07656	19.05	6.9	1	0	0	0	0	0	0	0	0	0	0	0.12	0	12804.3	112	2	Seryl_tRNA_N	0.097	PDB header:dna binding protein / Chain: D: PDB Molecule:uncharacterized protein ydl160c-a;	42.3	27	18
FGSG_08681	19.05	6.9	1	0	0	0	0	0	0	0	0	0	0	0.119	0	26540.4	230	9	0	0	PDB header:immune system / Chain: A: PDB Molecule:thioester-containing protein i;	42.7	18	16
FGSG_12623	19.05	6.9	1	0	0	0	0	0	0	0	0	0	0	0.119	0	38330.2	329	2	0	0	Phosphoenolpyruvate/pyruvate domain / Phosphoenolpyruvate carboxylase	55.2	28	20
FGSG_08764	19.05	6.9	1	0	0	0	0	0	0	0	0	0	0	0.119	0	25307.9	216	1	0	0	PDB header:receptor / Chain: B: PDB Molecule:major cell-binding factor;	24.2	10	13
FGSG_08118	19.05	6.9	1	0	0	0	0	0	0	0	0	0	0	0.119	0	23114	206	4	NYN	8.4e-13	PDB header:structural genomics, unknown function / Chain: A: PDB Molecule:protein of unknown function vpa0982;	99.9	23	83
FGSG_02988	19.05	6.9	1	0	0	0	0	0	0	0	0	0	0	0.118	0	45089	412	7	0	0	0	0	0	0
FGSG_13846	19.05	6.9	1	0	0	0	0	0	0	0	0	0	0	0.118	0	12394	109	6	Zn_Tnp_IS1	0.077	Methionyl-tRNA synthetase (MetRS), Zn-domain / Methionyl-tRNA synthetase (MetRS), Zn-domain	27.2	26	30
FGSG_00943	19.05	6.9	1	0	0	0	0	0	0	0	0	0	0	0.118	4	18763.8	172	6	0	0	PDB header:dna binding protein/dna / Chain: A: PDB Molecule:hypothetical protein;	18	39	12
FGSG_09680	19.05	6.9	1	0	0	0	0	0	0	0	0	0	0	0.117	0	14329.7	125	4	DUF123	0.087	Riboflavin kinase-like / ATP-dependent riboflavin kinase-like	45.5	44	12
FGSG_03763	19.05	6.9	1	0	0	0	0	0	0	0	0	0	0	0.117	0	16558.6	143	1	Mcm10	0.044	PDB header:oxidoreductase/oxidoreductase inhibitor / Chain: G: PDB Molecule:cytochrome b-large subunit;	21.6	29	11
FGSG_00936	19.05	6.9	1	0	0	0	0	0	0	0	0	0	0	0.117	0	37827.1	325	14	F-box	0.00025	PDB header:ligase / Chain: K: PDB Molecule:skp2;	84.6	30	14
FGSG_12230	19.05	6.9	1	0	0	0	0	0	0	0	0	0	0	0.117	12	316770	3128	4	0	0	0	0	0	0
FGSG_02373	19.05	6.9	1	0	0	0	0	0	0	0	0	0	0	0.116	0	12591.2	116	5	COX5B	0.27	PDB header:oxidoreductase / Chain: A: PDB Molecule:dihydrofolate reductase-thymidylate synthase;	58.1	56	14
FGSG_02089	19.05	6.9	1	0	0	0	0	0	0	0	0	0	0	0.116	0	53681.3	477	3	0	0	4-helical cytokines / Long-chain cytokines	44.1	19	14
FGSG_03859	19.05	6.9	1	0	0	0	0	0	0	0	0	0	0	0.116	0	51612.7	459	5	0	0	PDB header:protein transport / Chain: A: PDB Molecule:programmed cell death 6-interacting protein;	74.6	7	72
FGSG_09174	19.05	6.9	1	0	0	0	0	0	0	0	0	0	0	0.116	0	27406.2	245	5	0	0	N-terminal domain of eukaryotic peptide chain release factor subunit 1, ERF1 / N-terminal domain of eukaryotic peptide chain release factor subunit 1, ERF1	44.8	24	15
FGSG_11691	19.05	6.9	1	0	0	0	0	0	0	0	0	0	0	0.116	0	12838.6	111	5	0	0	PDB header:cell cycle / Chain: A: PDB Molecule:mdm4 protein;	27.4	36	35
FGSG_11773	19.05	6.9	1	0	0	0	0	0	0	0	0	0	0	0.116	0	12941.7	108	1	ABC_tran_2	0.00062	PH domain-like / Pleckstrin-homology domain (PH domain)	26.4	25	21
FGSG_03773	19.05	6.9	1	0	0	0	0	0	0	0	0	0	0	0.115	0	50796.2	439	6	0	0	RuBisCO, small subunit / RuBisCO, small subunit	26.4	26	16
FGSG_07879	19.05	6.9	1	0	0	0	0	0	0	0	0	0	0	0.115	0	27827.4	244	3	AIG2	0.32	PDB header:structural genomics / Chain: A: PDB Molecule:aig2 protein-like;	98.6	25	42
FGSG_08154	19.05	6.9	1	0	0	0	0	0	0	0	0	0	0	0.115	0	19006.5	163	2	0	0	PDB header:coiled coil / Chain: A: PDB Molecule:fibritin;	51.6	44	14
FGSG_12525	19.05	6.9	1	0	0	0	0	0	0	0	0	0	0	0.115	0	13230.1	112	0	Miff	0.093	PDB header:transcription / Chain: B: PDB Molecule:heat shock factor-binding protein 1;	30.2	36	11
FGSG_05876	19.05	6.9	1	0	0	0	0	0	0	0	0	0	0	0.115	0	16629.5	140	1	Vac_Fusion	0.14	PDB header:transcription / Chain: A: PDB Molecule:nf-kappa-b essential modulator;	54.2	17	15
FGSG_12401	19.05	6.9	1	0	0	0	0	0	0	0	0	0	0	0.115	0	11300.7	99	1	0	0	HD-domain/PDEase-like / HD domain	27.6	22	68
FGSG_04859	19.05	6.9	1	0	0	0	0	0	0	0	0	0	0	0.115	0	169953	1491	25	RelA_SpoT	5.3e-10	0	0	0	0
FGSG_04615	19.05	6.9	1	0	0	0	0	0	0	0	0	0	0	0.115	0	27133.8	234	2	0	0	PDB header:protein transport/transferase / Chain: B: PDB Molecule:espg;	23.5	33	16
FGSG_01529	19.05	6.9	1	0	0	0	0	0	0	0	0	0	0	0.114	0	19797	177	4	AvrD	0.12	Cdc48 domain 2-like / Cdc48 domain 2-like	38.5	17	25
FGSG_03043	19.05	6.9	1	0	0	0	0	0	0	0	0	0	0	0.114	0	64754.5	570	11	0	0	PDB header:transcription activator/dna / Chain: A: PDB Molecule:regulatory protein leu3;	36.5	20	5
FGSG_09199	19.05	6.9	1	0	0	0	0	0	0	0	0	0	0	0.114	0	48632.9	439	24	0	0	RING/U-box / RING finger domain, C3HC4	98.9	18	17
FGSG_13187	19.05	6.9	1	0	0	0	0	0	0	0	0	0	0	0.114	0	15238.9	135	0	FliJ	0.15	PDB header:transcription / Chain: A: PDB Molecule:rna polymerase sigma factor rpod;	18.6	38	8
FGSG_06535	19.05	6.9	1	0	0	0	0	0	0	0	0	0	0	0.114	0	39286.3	354	5	Fungal_trans	0.009	PDB header:cell cycle / Chain: A: PDB Molecule:centromere dna-binding protein complex cbf3	97.1	15	30
FGSG_02904	19.05	6.9	1	0	0	0	0	0	0	0	0	0	0	0.114	0	20350.1	172	6	0	0	PDB header:hydrolase / Chain: A: PDB Molecule:putative hydrolase;	26.9	23	14
FGSG_07922	19.05	6.9	1	0	0	0	0	0	0	0	0	0	0	0.114	0	18617.5	165	3	TRF	0.02	PDB header:structural genomics, unknown function / Chain: A: PDB Molecule:phage integrase;	27.4	13	18
FGSG_07644	19.05	6.9	1	0	0	0	0	0	0	0	0	0	0	0.113	0	25542.5	228	4	Mer2	0.014	DNA polymerase III psi subunit / DNA polymerase III psi subunit	88.8	44	7
FGSG_11817	19.05	6.9	1	0	0	0	0	0	0	0	0	0	0	0.113	0	11145.7	102	4	0	0	NAD(P)-linked oxidoreductase / Aldo-keto reductases (NADP)	51.4	22	93
FGSG_08330	19.05	6.9	1	0	0	0	0	0	0	0	0	0	0	0.113	0	33924.7	304	2	DUF1517	0.00034	PDB header:transferase / Chain: B: PDB Molecule:3-isopropylmalate dehydratase small subunit;	15	50	2
FGSG_11415	19.05	6.9	1	0	0	0	0	0	0	0	0	0	0	0.113	0	55846.2	495	9	0	0	Pentein / Peptidylarginine deiminase Pad4, catalytic C-terminal domain	33.6	26	6
FGSG_05742	19.05	6.9	1	0	0	0	0	0	0	0	0	0	0	0.113	0	39152.2	351	4	Glycogen_syn	0.11	PDB header:protein binding / Chain: A: PDB Molecule:protein dom3z;	98.9	13	73
FGSG_13229	19.05	6.9	1	0	0	0	0	0	0	0	0	0	0	0.113	0	15591.9	143	4	0	0	PDB header:structural genomics, unknown function / Chain: A: PDB Molecule:ntf2-like protein of unknown function;	26.8	56	11
FGSG_06983	19.05	6.9	1	0	0	0	0	0	0	0	0	0	0	0.113	0	49725.3	441	11	Amidoligase_2	1e-09	Glutamine synthetase/guanido kinase / Glutamate-cysteine ligase family 2 (GCS2)	97.4	19	45
FGSG_04530	19.05	6.9	1	0	0	0	0	0	0	0	0	0	0	0.112	0	79869.7	713	18	HET	3.5e-12	PDB header:gene regulation / Chain: B: PDB Molecule:anti-ecfsigma factor, chrr;	58.3	15	11
FGSG_02221	19.05	6.9	1	0	0	0	0	0	0	0	0	0	0	0.112	0	8107.39	82	2	0	0	0	0	0	0
FGSG_13781	19.05	6.9	1	0	0	0	0	0	0	0	0	0	0	0.112	0	18322.7	166	4	0	0	PDB header:lyase, hydrolase / Chain: A: PDB Molecule:fructose-1,6-bisphosphate aldolase/phosphatase;	16.1	36	24
FGSG_03701	19.05	6.9	1	0	0	0	0	0	0	0	0	0	0	0.112	0	22938.3	203	1	0	0	PDB header:hydrolase / Chain: A: PDB Molecule:alpha-d-glucuronidase;	16.8	47	17
FGSG_13718	19.05	6.9	1	0	0	0	0	0	0	0	0	0	0	0.112	0	16261.8	145	4	0	0	Class I glutamine amidotransferase-like / HTS-like	86.8	17	64
FGSG_12653	19.05	6.9	1	0	0	0	0	0	0	0	0	0	0	0.112	0	11303.7	99	1	0	0	Ubiquitin-like / UBX domain	36.6	50	9
FGSG_04708	19.05	6.9	1	0	0	0	0	0	0	0	0	0	0	0.112	0	102049	946	7	Aminotran_3	8.6e-68	PDB header:transferase / Chain: D: PDB Molecule:adenosylmethionine-8-amino-7-oxononanoate aminotransferase;	100	25	45
FGSG_13312	19.05	6.9	1	0	0	0	0	0	0	0	0	0	0	0.111	0	47525.7	423	3	0	0	Polynucleotide phosphorylase/guanosine pentaphosphate synthase (PNPase/GPSI), domain 3 / Polynucleotide phosphorylase/guanosine pentaphosphate synthase (PNPase/GPSI), domain 3	51.1	21	11
FGSG_13500	19.05	6.9	1	0	0	0	0	0	0	0	0	0	0	0.111	0	35604.1	306	2	0	0	PDB header:lyase / Chain: D: PDB Molecule:co-type nitrile hydratase beta subunit;	40.6	15	21
FGSG_13798	19.05	6.9	1	0	0	0	0	0	0	0	0	0	0	0.111	7	77767.3	734	8	SseC	0.0064	PDB header:peptide binding protein / Chain: B: PDB Molecule:atp-dependent clp protease adapter protein clps;	44.5	19	3
FGSG_00521	19.05	6.9	1	0	0	0	0	0	0	0	0	0	0	0.111	0	26823.6	240	7	Abhydrolase_2	0.18	PDB header:hydrolase/hydrolase inhibitor / Chain: G: PDB Molecule:carboxylesterase/phospholipase family protein;	99.4	15	71
FGSG_12176	19.05	6.9	1	0	0	0	0	0	0	0	0	0	0	0.111	0	12093.8	110	0	0	0	Hypothetical protein YwqG / Hypothetical protein YwqG	13.1	24	33
FGSG_11126	19.05	6.9	1	0	0	0	0	0	0	0	0	0	0	0.111	0	15639.8	131	1	PsiA	0.068	PDB header:protein transport / Chain: B: PDB Molecule:autophagy protein 16;	47.3	26	53
FGSG_04964	19.05	6.9	1	0	0	0	0	0	0	0	0	0	0	0.111	3	18012.1	153	2	0	0	PDB header:hydrolase / Chain: A: PDB Molecule:dna packaging protein gp17;	16.3	47	20
FGSG_11717	19.05	6.9	1	0	0	0	0	0	0	0	0	0	0	0.111	0	13694.2	121	8	C1_1	0.089	0	0	0	0
FGSG_06135	19.05	6.9	1	0	0	0	0	0	0	0	0	0	0	0.111	0	15627.1	132	4	RPAP1_N	0.0016	Ribbon-helix-helix / CopG-like	56.5	35	14
FGSG_03536	19.05	6.9	1	0	0	0	0	0	0	0	0	0	0	0.111	0	26001.1	223	8	zf-C2H2_4	0.17	PDB header:transcription/dna / Chain: D: PDB Molecule:protein (transcription factor iiia);	99.8	23	47
FGSG_07789	19.05	6.9	1	0	0	0	0	0	0	0	0	0	0	0.11	0	33766.4	301	6	bZIP_1	3.3e-07	PDB header:transcription/dna / Chain: D: PDB Molecule:cyclic-amp-dependent transcription factor atf-2;	99.3	28	19
FGSG_12935	19.05	6.9	1	0	0	0	0	0	0	0	0	0	0	0.11	0	56794.1	524	11	zf-C3HC4_2	1.1e-05	RING/U-box / RING finger domain, C3HC4	98.3	22	16
FGSG_10393	19.05	6.9	1	0	0	0	0	0	0	0	0	0	0	0.11	0	19005.7	162	1	0	0	PRTase-like / Phosphoribosyltransferases (PRTases)	17.8	40	12
FGSG_02198	19.05	6.9	1	0	0	0	0	0	0	0	0	0	0	0.11	0	48373.7	435	13	0	0	0	0	0	0
FGSG_00164	19.05	6.9	1	0	0	0	0	0	0	0	0	0	0	0.11	0	13441.3	117	8	DZR	0.092	Cytochrome c / Quinohemoprotein amine dehydrogenase A chain, domains 1 and 2	44.8	23	50
FGSG_12535	19.05	6.9	1	0	0	0	0	0	0	0	0	0	0	0.11	0	10288.7	92	2	0	0	Glycosyl hydrolase domain / Composite domain of glycosyl hydrolase families 5, 30, 39 and 51	35.2	21	19
FGSG_05246	19.05	6.9	1	0	0	0	0	0	0	0	0	0	0	0.11	0	29940.1	282	0	MIP-T3	0.37	0	0	0	0
FGSG_00094	19.05	6.9	1	0	0	0	0	0	0	0	0	0	0	0.11	0	21062.8	192	4	0	0	PDB header:oxidoreductase / Chain: A: PDB Molecule:thymine dioxygenase jbp1;	25.1	32	12
FGSG_04671	19.05	6.9	1	0	0	0	0	0	0	0	0	0	0	0.109	0	44423.7	397	13	Zn_clus	4e-07	PDB header:transcription/dna / Chain: A: PDB Molecule:protein (pyrimidine pathway regulator 1);	98.7	20	21
FGSG_13088	19.05	6.9	1	0	0	0	0	0	0	0	0	0	0	0.109	0	11521.9	105	3	0	0	PDB header:cell adhesion / Chain: A: PDB Molecule:cellophane-induced protein 1;	34.3	58	24
FGSG_03070	19.05	6.9	1	0	0	0	0	0	0	0	0	0	0	0.109	0	20541.8	183	2	Chalcone	0.12	PDB header:protein binding / Chain: A: PDB Molecule:gem-interacting protein;	23.1	24	8
FGSG_11214	19.05	6.9	1	0	0	0	0	0	0	0	0	0	0	0.109	0	41296.6	357	4	Trichoplein	0.025	BAR/IMD domain-like / Arfaptin, Rac-binding fragment	46	13	48
FGSG_00105	19.05	6.9	1	0	0	0	0	0	0	0	0	0	0	0.109	5	33623.3	304	2	Kelch_6	6.6	PDB header:unknown function / Chain: B: PDB Molecule:yjht;	99.9	11	89
FGSG_06552	19.05	6.9	1	0	0	0	0	0	0	0	0	0	0	0.109	0	42127.4	374	1	DUF3254	0.19	TPR-like / Tetratricopeptide repeat (TPR)	71.1	16	20
FGSG_05325	19.05	6.9	1	0	0	0	0	0	0	0	0	0	0	0.109	0	113863	1050	5	0	0	0	0	0	0
FGSG_06323	19.05	6.9	1	0	0	0	0	0	0	0	0	0	0	0.109	0	30191.9	270	7	Peptidase_M17	0.21	PDB header:transcription / Chain: A: PDB Molecule:dna-binding protein satb1;	39	39	6
FGSG_03837	19.05	6.9	1	0	0	0	0	0	0	0	0	0	0	0.109	0	11085.5	101	2	0	0	PDB header:cell cycle / Chain: A: PDB Molecule:escrt-iii;	41.2	45	20
FGSG_05536	19.05	6.9	1	0	0	0	0	0	0	0	0	0	0	0.109	0	42630.2	390	9	DUF3716	7.8e-14	Molybdenum cofactor-binding domain / Molybdenum cofactor-binding domain	80.6	21	24
FGSG_03113	19.05	6.9	1	0	0	0	0	0	0	0	0	0	0	0.109	0	47415	418	2	0	0	PDB header:lyase / Chain: A: PDB Molecule:pectate lyase;	26.5	14	8
FGSG_02487	19.05	6.9	1	0	0	0	0	0	0	0	0	0	0	0.109	0	21600.6	191	4	DUF4131	0.074	Homeodomain-like / SLIDE domain	67.2	48	16
FGSG_07762	19.05	6.9	1	0	0	0	0	0	0	0	0	0	0	0.109	0	22757.3	201	2	0	0	Ornithine decarboxylase C-terminal domain / Ornithine decarboxylase C-terminal domain	22.1	16	20
FGSG_12469	19.05	6.9	1	0	0	0	0	0	0	0	0	0	0	0.109	0	16631.3	148	2	0	0	C-terminal domain of mollusc hemocyanin / C-terminal domain of mollusc hemocyanin	30.9	21	33
FGSG_05005	19.05	6.9	1	0	0	0	0	0	0	0	0	0	0	0.108	3	49893.1	463	15	0	0	PDB header:hydrolase inhibitor/blood clotting / Chain: B: PDB Molecule:vitamin k-dependent protein z;	88.2	16	20
FGSG_13182	19.05	6.9	1	0	0	0	0	0	0	0	0	0	0	0.108	0	22320.7	192	3	DUF2051	0.0066	PDB header:transcription regulator / Chain: A: PDB Molecule:g protein pathway suppressor 2;	36.2	39	15
FGSG_04009	19.05	6.9	1	0	0	0	0	0	0	0	0	0	0	0.108	0	38949.2	358	6	0	0	PDB header:protein binding, ligase / Chain: B: PDB Molecule:speckle-type poz protein;	98	19	38
FGSG_08836	19.05	6.9	1	0	0	0	0	0	0	0	0	0	0	0.108	0	20035.1	174	1	0	0	PDB header:isomerase / Chain: C: PDB Molecule:l-lysine 2,3-aminomutase;	42.3	50	6
FGSG_13367	19.05	6.9	1	0	0	0	0	0	0	0	0	0	0	0.108	0	37863.4	334	3	0	0	PDB header:lyase / Chain: A: PDB Molecule:2-dehydro-3-deoxyphosphoheptonate aldolase;	66.7	22	20
FGSG_13492	19.05	6.9	1	0	0	0	0	0	0	0	0	0	0	0.108	0	74059.2	682	13	0	0	PDB header:unknown function / Chain: A: PDB Molecule:burkholderia lethal factor 1 (blf1);	84.6	32	6
FGSG_03025	19.05	6.9	1	0	0	0	0	0	0	0	0	0	0	0.108	0	31203.7	270	4	0	0	Molybdenum cofactor biosynthesis proteins / MogA-like	34.9	27	32
FGSG_08258	19.05	6.9	1	0	0	0	0	0	0	0	0	0	0	0.108	0	14718	126	1	0	0	PDB header:transferase / Chain: B: PDB Molecule:trna(his) guanylyltransferase;	27.9	32	49
FGSG_11433	19.05	6.9	1	0	0	0	0	0	0	0	0	0	0	0.108	0	63910.2	554	11	Clr5	1.4e-14	PDB header:transcription / Chain: A: PDB Molecule:histone lysine methyltransferase smyd1;	78.7	9	29
FGSG_11329	19.05	6.9	1	0	0	0	0	0	0	0	0	0	0	0.107	0	17986.3	156	3	DUF2036	0.0079	lambda repressor-like DNA-binding domains / CUT domain	31.5	33	39
FGSG_09727	19.05	6.9	1	0	0	0	0	0	0	0	0	0	0	0.107	0	8337.19	77	2	0	0	PDB header:oxidoreductase / Chain: C: PDB Molecule:succinate dehydrogenase cytochrome b, large subunit;	48.1	75	9
FGSG_10518	19.05	6.9	1	0	0	0	0	0	0	0	0	0	0	0.107	0	62899.4	551	24	0	0	PDB header:transferase / Chain: X: PDB Molecule:alpha-(1,6)-fucosyltransferase;	32.4	21	19
FGSG_07788	19.05	6.9	1	0	0	0	0	0	0	0	0	0	0	0.107	0	23442.3	197	6	0	0	Defensin-like / Defensin	17.1	56	7
FGSG_13808	19.05	6.9	1	0	0	0	0	0	0	0	0	0	0	0.107	8	24325.6	228	0	0	0	Tetracyclin repressor-like, C-terminal domain / Tetracyclin repressor-like, C-terminal domain	45.4	17	43
FGSG_03383	19.05	6.9	1	0	0	0	0	0	0	0	0	0	0	0.107	0	29823.6	266	6	Mnd1	0.15	MCP/YpsA-like / YpsA-like	96	10	48
FGSG_12161	19.05	6.9	1	0	0	0	0	0	0	0	0	0	0	0.107	2	15609.2	139	3	Fer4_13	0.11	PDB header:structural genomics / Chain: A: PDB Molecule:protein of unknown function;	45.3	50	13
FGSG_13165	19.05	6.9	1	0	0	0	0	0	0	0	0	0	0	0.107	0	16424	146	12	DUF2638	0.22	PDB header:signaling protein / Chain: G: PDB Molecule:ski-like protein;	33.4	36	21
FGSG_10024	19.05	6.9	1	0	0	0	0	0	0	0	0	0	0	0.107	0	48893.2	429	2	Med9	0.091	PDB header:contractile protein / Chain: A: PDB Molecule:tropomyosin;	96.7	13	70
FGSG_05356	19.05	6.9	1	0	0	0	0	0	0	0	0	0	0	0.107	0	11735.6	103	5	0	0	PDB header:lyase / Chain: A: PDB Molecule:pectate lyase;	78.5	33	51
FGSG_11065	19.05	6.9	1	0	0	0	0	0	0	0	0	0	0	0.107	0	19704.5	166	1	Cullin	2.7e-07	PDB header:protein binding / Chain: D: PDB Molecule:cullin-3;	100	12	96
FGSG_13517	19.05	6.9	1	0	0	0	0	0	0	0	0	0	0	0.107	0	36103.7	314	1	0	0	PDB header:signaling protein / Chain: Z: PDB Molecule:chemotaxis protein chez;	15.4	67	2
FGSG_13304	19.05	6.9	1	0	0	0	0	0	0	0	0	0	0	0.107	0	12654.7	117	0	DUF572	0.77	PDB header:transferase / Chain: A: PDB Molecule:cobalamin adenosyltransferase pduo-like protein;	20	25	23
FGSG_06617	19.05	6.9	1	0	0	0	0	0	0	0	0	0	0	0.106	0	31217	270	3	FlaC_arch	2.3	PDB header:contractile protein / Chain: A: PDB Molecule:tropomyosin;	97.9	12	94
FGSG_09679	19.05	6.9	1	0	0	0	0	0	0	0	0	0	0	0.106	0	17246.8	153	3	DUF3573	0.034	Arp2/3 complex subunits / Arp2/3 complex subunits	46.4	29	24
FGSG_10413	19.05	6.9	1	0	0	0	0	0	0	0	0	0	0	0.106	0	14100	121	1	0	0	PDB header:hormone/growth factor / Chain: A: PDB Molecule:gastric inhibitory polypeptide;	20.7	52	17
FGSG_05849	19.05	6.9	1	0	0	0	0	0	0	0	0	0	0	0.106	0	32306.7	275	0	Filament	0.082	PDB header:transmembrane protein / Chain: A: PDB Molecule:colicin ia;	97.5	8	82
FGSG_08274	19.05	6.9	1	0	0	0	0	0	0	0	0	0	0	0.106	0	25927.8	237	7	0	0	PDB header:hydrolase / Chain: B: PDB Molecule:o-sialoglycoprotein endopeptidase/protein kinase;	83.7	17	51
FGSG_04552	19.05	6.9	1	0	0	0	0	0	0	0	0	0	0	0.106	0	14908.2	145	0	Sds3	0.29	P-loop containing nucleoside triphosphate hydrolases / G proteins	6.3	71	4
FGSG_13402	19.05	6.9	1	0	0	0	0	0	0	0	0	0	0	0.106	0	25927.8	237	7	0	0	PDB header:hydrolase / Chain: B: PDB Molecule:o-sialoglycoprotein endopeptidase/protein kinase;	83.7	17	51
FGSG_12460	19.05	6.9	1	0	0	0	0	0	0	0	0	0	0	0.106	0	11615.5	101	0	DUF3688	0.033	PDB header:transcription / Chain: B: PDB Molecule:histone h3.2;	9.2	86	5
FGSG_10519	19.05	6.9	1	0	0	0	0	0	0	0	0	0	0	0.106	0	17555	151	1	Sec2p	0.14	Cytochrome c oxidase subunit II-like, transmembrane region / Cytochrome c oxidase subunit II-like, transmembrane region	57.2	43	14
FGSG_08353	19.05	6.9	1	0	0	0	0	0	0	0	0	0	0	0.106	0	20462.5	180	4	0	0	PDB header:protein transport / Chain: A: PDB Molecule:probable secdf protein-export membrane protein;	67.4	29	18
FGSG_12991	19.05	6.9	1	0	0	0	0	0	0	0	0	0	0	0.106	0	37026	322	4	F-box-like	0.00056	F-box domain / F-box domain	91.8	23	14
FGSG_10827	19.05	6.9	1	0	0	0	0	0	0	0	0	0	0	0.106	0	13030.5	124	0	0	0	0	0	0	0
FGSG_06514	19.05	6.9	1	0	0	0	0	0	0	0	0	0	0	0.106	0	40958.3	370	4	0	0	PDB header:viral protein / Chain: D: PDB Molecule:hemagglutinin, (g135r), ha1 chain;	57.9	35	6
FGSG_10208	19.05	6.9	1	0	0	0	0	0	0	0	0	0	0	0.106	0	21206.8	183	1	0	0	Bacillus cereus metalloprotein-like / Bacillus cereus metalloprotein-like	51.6	14	35
FGSG_03313	19.05	6.9	1	0	0	0	0	0	0	0	0	0	0	0.106	0	22133.3	201	2	HLH	5e-10	HLH, helix-loop-helix DNA-binding domain / HLH, helix-loop-helix DNA-binding domain	99.8	18	40
FGSG_03092	19.05	6.9	1	0	0	0	0	0	0	0	0	0	0	0.106	0	12276.9	109	1	Diphthamide_syn	0.021	PDB header:photosynthesis / Chain: C: PDB Molecule:nbla protein;	9.8	44	7
FGSG_02842	19.05	6.9	1	0	0	0	0	0	0	0	0	0	0	0.106	0	12716.5	110	3	0	0	PDB header:structural genomics, unknown function / Chain: A: PDB Molecule:uncharacterized protein;	20.2	53	12
FGSG_00606	19.05	6.9	1	0	0	0	0	0	0	0	0	0	0	0.106	0	27138.8	239	3	0	0	Glucocorticoid receptor-like (DNA-binding domain) / Type II thymidine kinase zinc finger	22.4	50	16
FGSG_03491	19.05	6.9	1	0	0	0	0	0	0	0	0	0	0	0.106	0	19480.6	171	0	0	0	PDB header:cell adhesion / Chain: B: PDB Molecule:beta-catenin;	10.6	67	6
FGSG_01860	19.05	6.9	1	0	0	0	0	0	0	0	0	0	0	0.105	0	19063.6	166	2	0	0	PDB header:transcription activator / Chain: A: PDB Molecule:ap-1 like transcription factor yap1;	23.7	86	3
FGSG_01914	19.05	6.9	1	0	0	0	0	0	0	0	0	0	0	0.105	0	31124.2	283	2	0	0	PDB header:oxidoreductase / Chain: A: PDB Molecule:putative copper oxidase;	27.9	16	27
FGSG_11874	19.05	6.9	1	0	0	0	0	0	0	0	0	0	0	0.105	0	11629.3	107	2	Na_Ca_ex	0.02	PDB header:transferase / Chain: B: PDB Molecule:ephrin type-a receptor 2;	81.8	48	30
FGSG_11362	19.05	6.9	1	0	0	0	0	0	0	0	0	0	0	0.105	0	68318	613	4	0	0	PDB header:transcription / Chain: A: PDB Molecule:regulator of sigma d;	35.3	39	4
FGSG_00210	19.05	6.9	1	0	0	0	0	0	0	0	0	0	0	0.105	0	13208.1	131	2	Syndecan	0.046	PDB header:de novo protein / Chain: A: PDB Molecule:designed protein;	11.5	39	24
FGSG_08324	19.05	6.9	1	0	0	0	0	0	0	0	0	0	0	0.105	0	37184.9	337	1	0	0	PDB header:membrane protein / Chain: A: PDB Molecule:sodium/hydrogen exchanger 1;	25.8	33	4
FGSG_11103	19.05	6.9	1	0	0	0	0	0	0	0	0	0	0	0.105	0	47903.6	420	3	TMF_DNA_bd	0.00057	PDB header:transcription / Chain: A: PDB Molecule:minor nucleoprotein vp30;	61.1	40	8
FGSG_03183	19.05	6.9	1	0	0	0	0	0	0	0	0	0	0	0.105	0	30385	266	4	Avl9	0.042	NTF2-like / TIM44-like	44.1	26	22
FGSG_09459	19.05	6.9	1	0	0	0	0	0	0	0	0	0	0	0.105	0	27483.5	243	1	ADIP	0.031	PDB header:contractile protein / Chain: A: PDB Molecule:tropomyosin;	98.3	10	99
FGSG_08912	19.05	6.9	1	0	0	0	0	0	0	0	0	0	0	0.105	0	21154.9	188	1	0	0	PDB header:antifreeze protein / Chain: A: PDB Molecule:antifreeze protein;	54.1	41	14
FGSG_11059	19.05	6.9	1	0	0	0	0	0	0	0	0	0	0	0.105	0	20406.3	183	8	F-box-like	2.8e-05	F-box domain / F-box domain	75.8	29	20
FGSG_12832	19.05	6.9	1	0	0	0	0	0	0	0	0	0	0	0.105	0	20815.3	183	2	UMPH-1	0.14	PDB header:signaling protein / Chain: B: PDB Molecule:arf gtpase-activating protein git1;	41.8	34	15
FGSG_12865	19.05	6.9	1	0	0	0	0	0	0	0	0	0	0	0.105	0	16911.7	149	0	0	0	alpha/beta knot / AF0751-like	30.8	70	6
FGSG_10371	19.05	6.9	1	0	0	0	0	0	0	0	0	0	0	0.105	0	43890.6	385	10	0	0	PDB header:hydrolase / Chain: A: PDB Molecule:exoribonuclease 2;	30.9	28	9
FGSG_10277	19.05	6.9	1	0	0	0	0	0	0	0	0	0	0	0.105	0	16678	146	3	zf-CCHC	1.8e-05	Retrovirus zinc finger-like domains / Retrovirus zinc finger-like domains	91.7	42	15
FGSG_05783	19.05	6.9	1	0	0	0	0	0	0	0	0	0	0	0.105	0	59691.7	525	7	0	0	PDB header:lyase (carbon-carbon) / Chain: H: PDB Molecule:ribulose bisphosphate carboxylase/oxygenase;	47.8	28	7
FGSG_03793	19.05	6.9	1	0	0	0	0	0	0	0	0	0	0	0.105	0	30709.8	278	5	Copper-fist	0.02	Zinc domain conserved in yeast copper-regulated transcription factors / Zinc domain conserved in yeast copper-regulated transcription factors	92.3	32	14
FGSG_09609	19.05	6.9	1	0	0	0	0	0	0	0	0	0	0	0.105	0	16933.4	147	2	0	0	PDB header:viral protein / Chain: A: PDB Molecule:gp6;	26.5	50	10
FGSG_12834	19.05	6.9	1	0	0	0	0	0	0	0	0	0	0	0.104	0	88583.5	773	7	0	0	PDB header:structural genomics, unknown function / Chain: A: PDB Molecule:conserved protein;	71.1	16	8
FGSG_08331	19.05	6.9	1	0	0	0	0	0	0	0	0	0	0	0.104	0	35485.5	324	5	0	0	PDB header:transferase / Chain: B: PDB Molecule:epidermal growth factor receptor;	44.9	47	4
FGSG_09213	19.05	6.9	1	0	0	0	0	0	0	0	0	0	0	0.104	1	34478.4	297	5	0	0	Hypothetical protein PA1324 / Hypothetical protein PA1324	32.6	46	10
FGSG_07718	19.05	6.9	1	0	0	0	0	0	0	0	0	0	0	0.104	0	20601	184	2	CALCOCO1	0.02	PDB header:lipopolysaccharide-binding protein / Chain: A: PDB Molecule:cap18;	52.7	48	11
FGSG_02858	19.05	6.9	1	0	0	0	0	0	0	0	0	0	0	0.104	0	16200.9	149	2	PEPcase_2	0.03	PDB header:structural protein / Chain: A: PDB Molecule:flagellar hook-associated protein 1;	61.2	22	42
FGSG_01984	19.05	6.9	1	0	0	0	0	0	0	0	0	0	0	0.104	0	25386.9	222	3	zf-CCHC	0.0002	PDB header:transferase / Chain: A: PDB Molecule:gag-pol polyprotein;	19.7	54	10
FGSG_07552	19.05	6.9	1	0	0	0	0	0	0	0	0	0	0	0.104	0	17512.2	146	1	DUF572	0.18	PDB header:structural genomics, unknown function / Chain: E: PDB Molecule:uncharacterized protein;	15.5	24	36
FGSG_02177	19.05	6.9	1	0	0	0	0	0	0	0	0	0	0	0.104	0	19408.6	166	2	TraG-D_C	0.002	PDB header:transcription / Chain: A: PDB Molecule:arc/mediator, positive cofactor 2 glutamine/q-	55.8	25	30
FGSG_02813	19.05	6.9	1	0	0	0	0	0	0	0	0	0	0	0.104	0	18741.6	167	3	0	0	Cytokine / Fibroblast growth factors (FGF)	13.4	32	14
FGSG_12826	19.05	6.9	1	0	0	0	0	0	0	0	0	0	0	0.104	0	16450.5	142	1	0	0	ATP-dependent DNA ligase DNA-binding domain / ATP-dependent DNA ligase DNA-binding domain	68.9	24	32
FGSG_07581	19.05	6.9	1	0	0	0	0	0	0	0	0	0	0	0.103	0	18854.4	167	7	0	0	PAH2 domain / PAH2 domain	37.3	38	8
FGSG_00605	19.05	6.9	1	0	0	0	0	0	0	0	0	0	0	0.103	0	24703.8	222	1	0	0	PDB header:metal transport / Chain: I: PDB Molecule:inward rectifier potassium channel 2;	29.2	36	5
FGSG_11906	19.05	6.9	1	0	0	0	0	0	0	0	0	0	0	0.103	0	13341.1	118	4	0	0	PDB header:metal transport / Chain: A: PDB Molecule:putative heavy metal transporter;	16.4	10	66
FGSG_11718	19.05	6.9	1	0	0	0	0	0	0	0	0	0	0	0.103	0	13769.9	119	8	zf-AD	0.0045	PDB header:hydrolase / Chain: A: PDB Molecule:dynamin-1;	27.8	63	5
FGSG_12783	19.05	6.9	1	0	0	0	0	0	0	0	0	0	0	0.103	0	18061	159	0	Gon7	1.6	Diol dehydratase, gamma subunit / Diol dehydratase, gamma subunit	21.6	60	8
FGSG_05017	19.05	6.9	1	0	0	0	0	0	0	0	0	0	0	0.103	0	31276.2	274	11	zf-C3HC4_2	5e-08	PDB header:ligase / Chain: A: PDB Molecule:e3 ubiquitin-protein ligase praja-1;	99.4	37	33
FGSG_02642	19.05	6.9	1	0	0	0	0	0	0	0	0	0	0	0.103	0	17767.2	159	1	Rsd_AlgQ	0.15	PDB header:membrane protein / Chain: F: PDB Molecule:protein sso1;	43	20	40
FGSG_02451	19.05	6.9	1	0	0	0	0	0	0	0	0	0	0	0.103	0	26413.3	229	4	0	0	PDB header:viral protein / Chain: D: PDB Molecule:avian adenovirus celo long fibre;	13.4	50	5
FGSG_08075	19.05	6.9	1	0	0	0	0	0	0	0	0	0	0	0.103	0	35480	305	2	MliC	0.095	Metalloproteases ("zincins"), catalytic domain / Astacin	99.9	20	52
FGSG_05976	19.05	6.9	1	0	0	0	0	0	0	0	0	0	0	0.103	0	18261	162	1	0	0	PDB header:ligase / Chain: A: PDB Molecule:glutamate--cysteine ligase gsha;	24.3	42	11
FGSG_10593	19.05	6.9	1	0	0	0	0	0	0	0	0	0	0	0.103	0	20818.6	180	3	HSDR_N_2	0.0028	Nicotinate/Quinolinate PRTase N-terminal domain-like / Monomeric nicotinate phosphoribosyltransferase N-terminal domain-like	37.6	19	17
FGSG_03794	19.05	6.9	1	0	0	0	0	0	0	0	0	0	0	0.103	0	23065.2	212	5	Copper-fist	0.0014	Zinc domain conserved in yeast copper-regulated transcription factors / Zinc domain conserved in yeast copper-regulated transcription factors	85.8	27	15
FGSG_04142	19.05	6.9	1	0	0	0	0	0	0	0	0	0	0	0.103	0	28912.8	268	2	0	0	Winged helix DNA-binding domain / Interferon regulatory factor	11.2	24	8
FGSG_11016	19.05	6.9	1	0	0	0	0	0	0	0	0	0	0	0.103	0	68063.1	591	13	0	0	PDB header:protein binding / Chain: A: PDB Molecule:bud site selection protein 6;	50.8	21	13
FGSG_12915	19.05	6.9	1	0	0	0	0	0	0	0	0	0	0	0.103	0	13644	122	0	0	0	PDB header:immune system / Chain: P: PDB Molecule:gp41 mper peptide;	27.2	60	7
FGSG_08102	19.05	6.9	1	0	0	0	0	0	0	0	0	0	0	0.103	0	88244.7	784	14	Peptidase_S8	4.9e-13	Subtilisin-like / Subtilases	100	18	27
FGSG_01707	19.05	6.9	1	0	0	0	0	0	0	0	0	0	0	0.103	0	33583.6	290	5	F-box-like	0.00013	PDB header:ligase / Chain: A: PDB Molecule:cyclin a/cdk2-associated p19;	87.3	37	11
FGSG_00322	19.05	6.9	1	0	0	0	0	0	0	0	0	0	0	0.103	0	42027.8	372	5	0	0	PDB header:oxidoreductase / Chain: E: PDB Molecule:nadph-dependent 7-cyano-7-deazaguanine reductase;	63.5	42	6
FGSG_12209	19.05	6.9	1	0	0	0	0	0	0	0	0	0	0	0.103	0	4965.53	48	5	DUF3797	0.055	PDB header:transcription / Chain: L: PDB Molecule:dna-directed rna polymerases i, ii, and iii	14.9	44	16
FGSG_08317	19.05	6.9	1	0	0	0	0	0	0	0	0	0	0	0.103	0	29670.9	265	3	BSD	0.54	PDB header:protein binding / Chain: B: PDB Molecule:blp;	44.5	38	18
FGSG_01777	19.05	6.9	1	0	0	0	0	0	0	0	0	0	0	0.103	0	29148.7	263	1	0	0	PG1388-like / PG1388-like	47.2	19	22
FGSG_10489	19.05	6.9	1	0	0	0	0	0	0	0	0	0	0	0.103	0	11557.4	102	0	0	0	PDB header:hydrolase / Chain: A: PDB Molecule:proastacin;	10.5	36	12
FGSG_04391	19.05	6.9	1	0	0	0	0	0	0	0	0	0	0	0.103	0	26292.6	237	4	0	0	PDB header:protein binding / Chain: B: PDB Molecule:survival motor neuron protein;	90.6	40	8
FGSG_08246	19.05	6.9	1	0	0	0	0	0	0	0	0	0	0	0.103	0	56245.3	513	19	zf-C2H2	0.015	PDB header:gene regulation / Chain: A: PDB Molecule:zinc finger protein kiaa1196;	96.8	18	12
FGSG_00038	19.05	6.9	1	0	0	0	0	0	0	0	0	0	0	0.103	0	21593.3	197	2	DUF2360	0.042	PDB header:chaperone / Chain: A: PDB Molecule:60 kda chaperonin 1;	18.9	23	19
FGSG_04066	19.05	6.9	1	0	0	0	0	0	0	0	0	0	0	0.102	0	27598.2	249	0	0	0	PDB header:hydrolase/dna / Chain: A: PDB Molecule:muty;	27.4	24	31
FGSG_10824	19.05	6.9	1	0	0	0	0	0	0	0	0	0	0	0.102	0	102419	915	4	0	0	PDB header:cell cycle / Chain: A: PDB Molecule:dna repair protein rhp9/crb2;	96.2	15	7
FGSG_02927	19.05	6.9	1	0	0	0	0	0	0	0	0	0	0	0.102	0	65747.7	576	7	0	0	Composite domain of metallo-dependent hydrolases / N-acetylglucosamine-6-phosphate deacetylase, NagA	35.9	57	2
FGSG_12524	19.05	6.9	1	0	0	0	0	0	0	0	0	0	0	0.102	0	13502.5	111	1	CENP-H	0.0013	PDB header:hydrolase / Chain: B: PDB Molecule:orf d212;	28.3	47	14
FGSG_08100	19.05	6.9	1	0	0	0	0	0	0	0	0	0	0	0.102	0	17217.4	159	1	VSP	2.6e-07	PDB header:immune system, membrane protein / Chain: A: PDB Molecule:t-cell surface glycoprotein cd4;	96.7	22	22
FGSG_08837	19.05	6.9	1	0	0	0	0	0	0	0	0	0	0	0.102	0	19361.2	169	3	0	0	UBA-like / TAP-C domain-like	49.7	31	20
FGSG_02260	19.05	6.9	1	0	0	0	0	0	0	0	0	0	0	0.102	0	15738.7	144	1	0	0	PDB header:oxidoreductase / Chain: A: PDB Molecule:copper amine oxidase;	13.6	52	13
FGSG_02120	19.05	6.9	1	0	0	0	0	0	0	0	0	0	0	0.102	0	19964.2	185	10	Adeno_E4_34	0.043	PDB header:stress-response / Chain: E: PDB Molecule:modulator protein rsbr;	41.7	22	11
FGSG_07745	19.05	6.9	1	0	0	0	0	0	0	0	0	0	0	0.102	0	48136.2	427	8	Pkinase	7.9e-12	PDB header:immune system, signaling protein / Chain: A: PDB Molecule:mgc80376 protein;	100	14	61
FGSG_07763	19.05	6.9	1	0	0	0	0	0	0	0	0	0	0	0.102	7	14743.1	144	1	0	0	PDB header:sugar binding protein / Chain: A: PDB Molecule:fucose-binding lectin protein;	37.7	35	13
FGSG_04462	19.05	6.9	1	0	0	0	0	0	0	0	0	0	0	0.102	1	20444.7	186	1	0	0	0	0	0	0
FGSG_09620	19.05	6.9	1	0	0	0	0	0	0	0	0	0	0	0.102	0	16382.1	152	2	ClpS	0.28	ClpS-like / Adaptor protein ClpS (YljA)	62.7	16	20
FGSG_09702	19.05	6.9	1	0	0	0	0	0	0	0	0	0	0	0.102	0	11345.7	109	0	0	0	PDB header:viral protein / Chain: A: PDB Molecule:major tail protein v;	16.2	32	55
FGSG_03492	19.05	6.9	1	0	0	0	0	0	0	0	0	0	0	0.102	0	13674.3	122	1	0	0	PDB header:gene regulation / Chain: A: PDB Molecule:transcriptional enhancer factor tef-1;	9.6	33	16
FGSG_13508	19.05	6.9	1	0	0	0	0	0	0	0	0	0	0	0.102	0	7393.45	66	8	zf-FPG_IleRS	0.0082	RNA polymerase subunit RPB10 / RNA polymerase subunit RPB10	28	42	39
FGSG_02796	19.05	6.9	1	0	0	0	0	0	0	0	0	0	0	0.102	0	22126.3	201	3	0	0	Family A G protein-coupled receptor-like / Rhodopsin-like	21.9	19	12
FGSG_10197	19.05	6.9	1	0	0	0	0	0	0	0	0	0	0	0.102	0	34136.1	298	4	0	0	SAM/Pointed domain / Variant SAM domain	13.5	38	5
FGSG_10803	19.05	6.9	1	0	0	0	0	0	0	0	0	0	0	0.101	0	21485.4	188	6	0	0	Winged helix DNA-binding domain / Rps19E-like	27.6	34	14
FGSG_08201	19.05	6.9	1	0	0	0	0	0	0	0	0	0	0	0.101	0	95079.1	832	4	0	0	PDB header:hydrolase / Chain: A: PDB Molecule:dna-entry nuclease;	81	15	6
FGSG_07723	19.05	6.9	1	0	0	0	0	0	0	0	0	0	0	0.101	0	39393.3	350	3	0	0	PDB header:structural genomics, unknown function / Chain: C: PDB Molecule:uncharacterized protein gsu0716;	99.5	14	51
FGSG_01303	19.05	6.9	1	0	0	0	0	0	0	0	0	0	0	0.101	0	18208.6	164	6	0	0	P-loop containing nucleoside triphosphate hydrolases / ABC transporter ATPase domain-like	16	24	30
FGSG_05760	19.05	6.9	1	0	0	0	0	0	0	0	0	0	0	0.101	0	19025.8	171	2	0	0	PDB header:antimicrobial protein / Chain: A: PDB Molecule:antimicrobial peptide latarcin 2a;	56.9	48	12
FGSG_11463	19.05	6.9	1	0	0	0	0	0	0	0	0	0	0	0.101	0	21625	190	1	DUF2067	0.026	TT1751-like / TT1751-like	15	14	18
FGSG_12833	19.05	6.9	1	0	0	0	0	0	0	0	0	0	0	0.101	0	35794.2	313	6	Band_7	0.89	Transducin (heterotrimeric G protein), gamma chain / Transducin (heterotrimeric G protein), gamma chain	21.8	30	10
FGSG_05941	19.05	6.9	1	0	0	0	0	0	0	0	0	0	0	0.101	0	34665	300	12	0	0	PDB header:transcription / Chain: A: PDB Molecule:anti-cleavage anti-grea transcription factor	22.5	25	27
FGSG_12825	19.05	6.9	1	0	0	0	0	0	0	0	0	0	0	0.101	0	21709	192	4	0	0	Prion-like / Prion-like	39.6	24	33
FGSG_12056	19.05	6.9	1	0	0	0	0	0	0	0	0	0	0	0.101	0	18302.3	168	3	0	0	Group II dsDNA viruses VP / Adenovirus hexon	15	39	17
FGSG_11719	19.05	6.9	1	0	0	0	0	0	0	0	0	0	0	0.101	0	25044	225	3	APH	0.023	PDB header:transferase / Chain: A: PDB Molecule:aph(2")-id/aph(2")-iva;	99	17	44
FGSG_12130	19.05	6.9	1	0	0	0	0	0	0	0	0	0	0	0.101	0	21318.5	189	0	0	0	PDB header:ribosome / Chain: D: PDB Molecule:60s ribosomal protein l4 (l4p);	24	39	11
FGSG_11693	19.05	6.9	1	0	0	0	0	0	0	0	0	0	0	0.101	0	8622.48	80	4	DZR	0.01	PDB header:ligase / Chain: A: PDB Molecule:ubiquitin conjugating enzyme 7 interacting	51.9	42	28
FGSG_02176	19.05	6.9	1	0	0	0	0	0	0	0	0	0	0	0.101	1	23864.8	202	5	0	0	PDB header:lyase / Chain: D: PDB Molecule:s-adenosylmethionine decarboxylase beta chain;	31.7	15	18
FGSG_03493	19.05	6.9	1	0	0	0	0	0	0	0	0	0	0	0.101	0	13995.8	126	2	0	0	PDB header:transcription / Chain: B: PDB Molecule:saga-associated factor 29 homolog;	37.6	42	14
FGSG_12843	19.05	6.9	1	0	0	0	0	0	0	0	0	0	0	0.101	0	16921.3	148	10	0	0	PDB header:transcription, protein binding / Chain: A: PDB Molecule:ataxin-7;	32.3	44	24
FGSG_03297	19.05	6.9	1	0	0	0	0	0	0	0	0	0	0	0.101	0	14411.8	128	4	0	0	PDB header:structural genomics, unknown function / Chain: A: PDB Molecule:uncharacterized protein;	7.9	64	7
FGSG_02739	19.05	6.9	1	0	0	0	0	0	0	0	0	0	0	0.101	0	15330.4	134	0	0	0	alpha-catenin/vinculin-like / alpha-catenin/vinculin	72.9	29	23
FGSG_08263	19.05	6.9	1	0	0	0	0	0	0	0	0	0	0	0.1	0	63665.6	550	5	RelA_SpoT	3.1e-13	PDB header:transferase / Chain: A: PDB Molecule:putative gtp pyrophosphokinase;	100	24	37
FGSG_13767	19.05	6.9	1	0	0	0	0	0	0	0	0	0	0	0.1	0	18959.6	164	0	PAM2	0.0089	PDB header:transferase / Chain: B: PDB Molecule:serine/threonine-protein kinase 4;	38.3	41	12
FGSG_01146	19.05	6.9	1	0	0	0	0	0	0	0	0	0	0	0.1	0	62490.3	560	6	0	0	PDB header:protein binding, ligase / Chain: B: PDB Molecule:speckle-type poz protein;	98.7	18	25
FGSG_04531	19.05	6.9	1	0	0	0	0	0	0	0	0	0	0	0.1	0	10608.6	99	0	V-SNARE	0.028	PDB header:viral protein / Chain: A: PDB Molecule:nucleoprotein;	17.7	36	21
FGSG_01628	19.05	6.9	1	0	0	0	0	0	0	0	0	0	0	0.1	0	11830.3	109	1	0	0	PDB header:structural protein / Chain: B: PDB Molecule:fibroin-3;	11.2	50	28
FGSG_05464	19.05	6.9	1	0	0	0	0	0	0	0	0	0	0	0.1	0	37675.3	351	0	0	0	PDB header:de novo protein / Chain: A: PDB Molecule:mhb8a peptide;	11.5	33	2
FGSG_08877	19.05	6.9	1	0	0	0	0	0	0	0	0	0	0	0.1	0	12159.4	107	0	0	0	PDB header:electron transport / Chain: X: PDB Molecule:cytochrome c oxidase polypeptide 7b;	61.5	78	7
FGSG_03082	19.05	6.9	1	0	0	0	0	0	0	0	0	0	0	0.1	0	24785.9	216	1	DUF641	0.0027	PDB header:blood clotting / Chain: K: PDB Molecule:fibrinogen beta chain;	89.9	11	45
FGSG_12464	19.05	6.9	1	0	0	0	0	0	0	0	0	0	0	0.1	0	13136.8	114	4	Kazal_1	0.0063	PDB header:hydrolase / Chain: B: PDB Molecule:probable copper-exporting p-type atpase a;	14.8	15	10
FGSG_12667	19.05	6.9	1	0	0	0	0	0	0	0	0	0	0	0.1	0	8076.09	75	2	0	0	PDB header:dna binding protein/recombination/dna / Chain: B: PDB Molecule:recombinase flp protein;	76.1	59	24
FGSG_10573	19.05	6.9	1	0	0	0	0	0	0	0	0	0	0	0.1	0	121527	1115	11	MACPF	1.1e-12	PDB header:immune system / Chain: A: PDB Molecule:complement component c8 alpha chain;	99.6	12	23
FGSG_07507	19.05	6.9	1	0	0	0	0	0	0	0	0	0	0	0.1	0	31600.7	277	2	0	0	PDB header:membrane protein / Chain: A: PDB Molecule:potassium voltage-gated channel subfamily e	31.4	43	4
FGSG_08267	19.05	6.9	1	0	0	0	0	0	0	0	0	0	0	0.1	0	12980.2	113	3	LigB	0.068	PDB header:photosynthesis / Chain: F: PDB Molecule:photosystem i reaction center subunit iii, chloroplastic;	51.2	82	8
FGSG_04784	19.05	6.9	1	0	0	0	0	0	0	0	0	0	0	0.099	0	22843.7	211	2	NAD_binding_6	0.0027	PDB header:oxidoreductase / Chain: A: PDB Molecule:flavohemoprotein;	100	15	92
FGSG_08013	19.05	6.9	1	0	0	0	0	0	0	0	0	0	0	0.099	3	120107	1117	17	0	0	PDB header:transferase / Chain: C: PDB Molecule:penicillin-binding protein 2;	58.4	17	6
FGSG_07761	19.05	6.9	1	0	0	0	0	0	0	0	0	0	0	0.099	0	23157.8	208	2	BOF	0.052	PDB header:dna binding protein / Chain: A: PDB Molecule:protein (dna-repair protein xrcc1);	25.1	33	32
FGSG_10447	19.05	6.9	1	0	0	0	0	0	0	0	0	0	0	0.099	0	51040.9	459	6	DUF1456	0.41	PUA domain-like / Atu2648/PH1033-like	32.2	18	5
FGSG_12559	19.05	6.9	1	0	0	0	0	0	0	0	0	0	0	0.099	0	16221.5	141	5	0	0	PDB header:transcription / Chain: A: PDB Molecule:mediator of rna polymerase ii transcription	98.1	17	48
FGSG_04520	19.05	6.9	1	0	0	0	0	0	0	0	0	0	0	0.099	0	4322.85	39	0	0	0	0	0	0	0
FGSG_13973	19.05	6.9	1	0	0	0	0	0	0	0	0	0	0	0.099	0	48896.9	432	10	0	0	PDB header:transferase / Chain: A: PDB Molecule:mitogen-activated protein kinase kinase kinase 14;	98.2	10	40
FGSG_05694	19.05	6.9	1	0	0	0	0	0	0	0	0	0	0	0.098	0	21669.3	193	0	0	0	PDB header:protein transport / Chain: B: PDB Molecule:ubiquitin-associated protein 1;	56.6	22	30
FGSG_13711	19.05	6.9	1	0	0	0	0	0	0	0	0	0	0	0.098	0	40085.2	351	21	zf-C2H2	9.2e-06	PDB header:transcription / Chain: A: PDB Molecule:zinc finger protein zic 3;	99.7	13	41
FGSG_11153	19.05	6.9	1	0	0	0	0	0	0	0	0	0	0	0.098	0	34968.1	310	3	HNH_2	0.027	0	0	0	0
FGSG_12491	19.05	6.9	1	0	0	0	0	0	0	0	0	0	0	0.098	0	7917.08	66	1	0	0	PDB header:hydrolase/unknown function / Chain: C: PDB Molecule:uncharacterized protein pf2011;	81.7	14	65
FGSG_06601	19.05	6.9	1	0	0	0	0	0	0	0	0	0	0	0.097	0	24675	222	3	efhand_like	0.023	His-Me finger endonucleases / Caspase-activated DNase, CAD (DffB, DFF40)	58	50	6
FGSG_10279	19.05	6.9	1	0	0	0	0	0	0	0	0	0	0	0.08	0	14336.2	129	2	0	0	alpha/beta-Hydrolases / TTHA1544-like	33.5	24	19
FGSG_08074	19.05	6.9	1	0	0	0	0	0	0	0	0	0	0	0.074	4	26326.3	237	3	0	0	PDB header:structural genomics, unknown function / Chain: A: PDB Molecule:upf0131 protein ykqa;	30.2	21	25
FGSG_12061	19.05	6.9	1	0	0	0	0	0	0	0	0	0	0	0.07	0	11680.2	103	1	Fasciclin	0.079	PDB header:transferase / Chain: A: PDB Molecule:leucyl/phenylalanyl-trna-protein transferase;	15.5	18	69
FGSG_04331	19.05	6.9	1	0	0	0	0	0	0	0	0	0	0	0.059	0	119674	1123	5	0	0	0	0	0	0
FGSG_04963	19.05	6.9	1	0	0	0	0	0	0	0	0	0	0	0.054	0	59532.7	542	6	VPS28	0.14	PDB header:protein binding / Chain: B: PDB Molecule:anopheles plasmodium-responsive leucine-rich repeat protein	97.9	8	26
FGSG_11031	19.05	6.9	1	0	0	0	0	0	0	0	0	0	0	0.053	0	25679.6	222	4	MgtE_N	0.5	F-box domain / F-box domain	88.6	16	16
FGSG_04622	19.05	6.9	1	0	0	0	0	0	0	0	0	0	0	0.05	0	98831.3	858	14	RelA_SpoT	1.1e-08	Nucleotidyltransferase / RelA/SpoT domain	99.9	17	24
FGSG_11883	19.05	6.9	0.5	1	0	0	0	0	0	0	0	0	0	0.24	17	13369.3	130	0	UCH37_bd	9.7e-24	PDB header:protein binding / Chain: A: PDB Molecule:proteasomal ubiquitin receptor adrm1;	99.8	22	99
FGSG_09433	19.05	6.9	0.5	0	0	0	0	0	1	0	0	0	0	0.229	0	23283.3	212	4	AMP-binding	4.7e-18	PDB header:ligase / Chain: A: PDB Molecule:surfactin synthetase subunit 3;	100	24	95
FGSG_11319	19.05	6.9	0.5	0	0	0	0	0	0	0.5	0	0	0	0.199	0	18120	163	1	AMP-binding	1.1e-11	PDB header:ligase / Chain: A: PDB Molecule:surfactin synthetase subunit 3;	99.9	28	97
FGSG_07739	19.05	6.9	0.5	0	0	0	0	0.142857	0	0	0	0	0	0.198	6	48697.9	438	7	0	0	PDB header:virus / Chain: A: PDB Molecule:vp1 protein;	25.1	9	25
FGSG_13785	19.05	6.9	0.5	0	0	0	0	0	0	0.5	0	0	0	0.147	0	9137.64	79	3	AMP-binding	4.1e-06	PDB header:ligase / Chain: A: PDB Molecule:surfactin synthetase subunit 3;	99.5	21	94
FGSG_04764	19.05	6.9	0.5	1	0	0	0	0	0	0	0	0	0	0.143	0	95518.9	841	16	Ank_2	5.4e-09	PDB header:viral protein / Chain: B: PDB Molecule:k1l;	100	15	28
FGSG_13417	19.05	6.9	0.5	0	0	1	0	0	0	0	0	0	0	0.135	0	18122.7	155	2	0	0	ADP-ribosylation / ADP-ribosylating toxins	33.9	26	33
FGSG_12371	19.05	6.9	0.5	0	0	0	0	0	1	0	0	0	0	0.128	10	36497.7	319	3	0	0	PDB header:isomerase / Chain: A: PDB Molecule:prostacyclin synthase;	99.9	18	86
FGSG_08005	19.05	6.9	0.5	1	0	0	0	0	0	0	0	0	0	0.114	0	56950.4	500	8	p450	7e-32	PDB header:lyase / Chain: A: PDB Molecule:cytochrome p450 74a;	99.9	14	47
FGSG_05869	19.05	6.9	0.5	0	1	0	0	0	0	0	0	0	0	0.111	0	30765.7	272	6	0	0	Ferritin-like / MiaE-like	24	12	24
FGSG_13191	19.05	6.9	0.5	0	0	1	0	0	0	0	0	0	0	0.107	0	9913.31	82	1	DUF4385	1.3e-22	PDB header:protein binding / Chain: B: PDB Molecule:uncharacterized protein;	17.9	24	19
FGSG_13021	10	3.51	0.5	0	0	0	0	0	0	0	0	0	0	0.935	15	13005.1	117	3	0	0	Ribosomal L27 protein-like / Ribosomal L27 protein	21.2	27	29
FGSG_04535	10	3.51	0.5	0	0	0	0	0	0	0	0	0	0	0.91	24	13918.8	134	10	0	0	PDB header:cytokine / Chain: A: PDB Molecule:granulin-2;	93.2	35	19
FGSG_12337	10	3.51	0.5	0	0	0	0	0	0	0	0	0	0	0.876	20	15752.6	144	0	DUF3446	0.17	Fibronectin type III / Fibronectin type III	36	11	47
FGSG_00129	10	3.51	0.5	0	0	0	0	0	0	0	0	0	0	0.86	19	17636.7	170	9	PAN_4	0.0011	PDB header:hydrolase / Chain: A: PDB Molecule:coagulation factor xi;	90.7	26	22
FGSG_08505	10	3.51	0.5	0	0	0	0	0	0	0	0	0	0	0.854	19	32036.8	311	2	0	0	0	0	0	0
FGSG_13464	10	3.51	0.5	0	0	0	0	0	0	0	0	0	0	0.844	16	9260.58	90	8	0	0	PDB header:oxidoreductase / Chain: A: PDB Molecule:ascorbate peroxidase;	37.7	27	17
FGSG_04766	10	3.51	0.5	0	0	0	0	0	0	0	0	0	0	0.844	13	36054.8	324	20	Squash	0.027	PDB header:ligase/dna / Chain: A: PDB Molecule:dna ligase i;	34.9	33	8
FGSG_08089	10	3.51	0.5	0	0	0	0	0	0	0	0	0	0	0.834	6	44852.5	400	9	Ank_2	5.2e-10	PDB header:viral protein / Chain: B: PDB Molecule:k1l;	100	12	65
FGSG_12544	10	3.51	0.5	0	0	0	0	0	0	0	0	0	0	0.83	25	22015.1	190	1	Inhibitor_I9	3e-05	PDB header:hydrolase / Chain: P: PDB Molecule:proprotein convertase subtilisin/kexin type 9;	99.8	24	42
FGSG_02957	10	3.51	0.5	0	0	0	0	0	0	0	0	0	0	0.826	10	14256.5	129	0	0	0	PDB header:hydrolase / Chain: P: PDB Molecule:proprotein convertase subtilisin/kexin type 9;	76.6	20	52
FGSG_13515	10	3.51	0.5	0	0	0	0	0	0	0	0	0	0	0.825	24	12830.5	122	1	0	0	Epsilon subunit of F1F0-ATP synthase N-terminal domain / Epsilon subunit of F1F0-ATP synthase N-terminal domain	21.7	45	26
FGSG_12259	10	3.51	0.5	0	0	0	0	0	0	0	0	0	0	0.814	7	11892.9	107	5	0	0	PDB header:cell cycle / Chain: B: PDB Molecule:borealin;	16.8	53	13
FGSG_04891	10	3.51	0.5	0	0	0	0	0	0	0	0	0	0	0.804	13	14827.8	132	8	0	0	PDB header:protein transport / Chain: B: PDB Molecule:mitochondrial import inner membrane translocase	16.1	40	10
FGSG_07651	10	3.51	0.5	0	0	0	0	0	0	0	0	0	0	0.797	7	35121.4	305	0	0	0	0	0	0	0
FGSG_10543	10	3.51	0.5	0	0	0	0	0	0	0	0	0	0	0.796	18	25146.2	231	8	0	0	Actin-like ATPase domain / BadF/BadG/BcrA/BcrD-like	54.5	19	11
FGSG_04687	10	3.51	0.5	0	0	0	0	0	0	0	0	0	0	0.795	4	18857.6	180	3	0	0	PDB header:hydrolase / Chain: A: PDB Molecule:phosphohydrolase;	31.4	35	8
FGSG_12321	10	3.51	0.5	0	0	0	0	0	0	0	0	0	0	0.789	19	26261	239	4	CAP59_mtransfer	2.9e-14	PDB header:transferase / Chain: C: PDB Molecule:mannosyl-3-phosphoglycerate synthase;	83.3	27	18
FGSG_13774	10	3.51	0.5	0	0	0	0	0	0	0	0	0	0	0.786	10	12270.2	111	1	0	0	Class II aaRS and biotin synthetases / Class II aminoacyl-tRNA synthetase (aaRS)-like, catalytic domain	14.8	36	11
FGSG_12405	10	3.51	0.5	0	0	0	0	0	0	0	0	0	0	0.782	16	18242.7	182	5	0	0	Scorpion toxin-like / Short-chain scorpion toxins	14.1	43	7
FGSG_12554	10	3.51	0.5	0	0	0	0	0	0	0	0	0	0	0.781	26	13734.4	128	7	0	0	PDB header:transcarbamylase / Chain: A: PDB Molecule:ornithine carbamoyltransferase;	42.7	19	62
FGSG_04849	10	3.51	0.5	0	0	0	0	0	0	0	0	0	0	0.773	27	15777.4	155	2	0	0	Bacterial enterotoxins / Superantigen toxins, N-terminal domain	9.4	43	3
FGSG_11239	10	3.51	0.5	0	0	0	0	0	0	0	0	0	0	0.77	5	29996.2	267	4	Ion_trans_2	5e-19	Voltage-gated potassium channels / Voltage-gated potassium channels	99.8	18	47
FGSG_12175	10	3.51	0.5	0	0	0	0	0	0	0	0	0	0	0.759	0	11392.5	105	5	0	0	Glucocorticoid receptor-like (DNA-binding domain) / LIM domain	44.3	55	9
FGSG_13981	10	3.51	0.5	0	0	0	0	0	0	0	0	0	0	0.758	7	14337.2	131	0	Cupin_2	3.6e-17	RmlC-like cupins / TM1287-like	99.8	21	82
FGSG_12392	10	3.51	0.5	0	0	0	0	0	0	0	0	0	0	0.756	7	11410	105	3	0	0	omega toxin-like / Spider toxins	22.3	88	6
FGSG_10169	10	3.51	0.5	0	0	0	0	0	0	0	0	0	0	0.752	23	28428.7	265	5	0	0	PDB header:hydrolase / Chain: A: PDB Molecule:phosphatidylinositol-specific phospholipase c1;	99.2	29	24
FGSG_04690	10	3.51	0.5	0	0	0	0	0	0	0	0	0	0	0.745	5	117820	1059	19	DUF3433	9.5e-11	Cytochrome c oxidase subunit II-like, transmembrane region / Cytochrome c oxidase subunit II-like, transmembrane region	59.1	13	5
FGSG_05808	10	3.51	0.5	0	0	0	0	0	0	0	0	0	0	0.745	13	21254.9	188	9	CFEM	0.7	PDB header:transcription / Chain: B: PDB Molecule:saga-associated factor 29 homolog;	53	17	27
FGSG_12514	10	3.51	0.5	0	0	0	0	0	0	0	0	0	0	0.732	26	12757.3	118	5	0	0	RuvA domain 2-like / Topoisomerase V repeat domain	7.6	57	11
FGSG_13438	10	3.51	0.5	0	0	0	0	0	0	0	0	0	0	0.728	4	27153.2	243	6	0	0	PDB header:dna binding protein/dna / Chain: A: PDB Molecule:transposable element tc3 transposase;	96.6	16	33
FGSG_13067	10	3.51	0.5	0	0	0	0	0	0	0	0	0	0	0.714	16	11168.9	100	0	0	0	Aldolase / Class I aldolase	33.5	37	69
FGSG_12673	10	3.51	0.5	0	0	0	0	0	0	0	0	0	0	0.71	0	13235.2	116	4	Baculo_p24	0.029	PDB header:hydrolase / Chain: B: PDB Molecule:adp-ribosyl cyclase 1;	26.4	30	43
FGSG_12912	10	3.51	0.5	0	0	0	0	0	0	0	0	0	0	0.708	2	14220.4	132	10	0	0	OsmC-like / Ohr/OsmC resistance proteins	34.4	38	17
FGSG_12873	10	3.51	0.5	0	0	0	0	0	0	0	0	0	0	0.704	25	13178.1	129	3	0	0	(Trans)glycosidases / alpha-D-glucuronidase/Hyaluronidase catalytic domain	46.8	33	47
FGSG_13615	10	3.51	0.5	0	0	0	0	0	0	0	0	0	0	0.702	17	18586.7	164	5	Cyclin_N	0.0014	PDB header:signaling protein,transferase/cell cycle / Chain: D: PDB Molecule:pho85 cyclin pho80;	97.6	33	32
FGSG_12300	10	3.51	0.5	0	0	0	0	0	0	0	0	0	0	0.693	20	11898.1	110	7	Peptidase_S29	0.034	PDB header:hydrolase / Chain: E: PDB Molecule:sarcoplasmic/endoplasmic reticulum calcium	34.4	56	13
FGSG_07221	10	3.51	0.5	0	0	0	0	0	0	0	0	0	0	0.682	22	13661.6	126	5	0	0	Notch domain / Notch domain	7.6	37	14
FGSG_00891	10	3.51	0.5	0	0	0	0	0	0	0	0	0	0	0.681	9	14722.2	131	1	0	0	PH domain-like / Enabled/VASP homology 1 domain (EVH1 domain)	27.1	60	29
FGSG_13524	10	3.51	0.5	0	0	0	0	0	0	0	0	0	0	0.676	10	11786.8	104	2	LicD	0.15	PDB header:unknown function / Chain: A: PDB Molecule:uncharacterized snoal-like protein;	21	12	24
FGSG_13917	10	3.51	0.5	0	0	0	0	0	0	0	0	0	0	0.67	0	11257.2	100	3	0	0	PDB header:cell cycle / Chain: A: PDB Molecule:cell division activator ceda;	14.8	43	22
FGSG_11156	10	3.51	0.5	0	0	0	0	0	0	0	0	0	0	0.67	27	37279.9	351	19	PAN_1	0.0078	PDB header:hydrolase / Chain: A: PDB Molecule:coagulation factor xi;	100	15	75
FGSG_00770	10	3.51	0.5	0	0	0	0	0	0	0	0	0	0	0.656	8	11856.1	110	3	0	0	Scorpion toxin-like / Short-chain scorpion toxins	10.4	60	8
FGSG_01723	10	3.51	0.5	0	0	0	0	0	0	0	0	0	0	0.653	11	16691.5	151	1	Mannosyl_trans	0.039	NagB/RpiA/CoA transferase-like / Methenyltetrahydrofolate synthetase	19.3	25	55
FGSG_12805	10	3.51	0.5	0	0	0	0	0	0	0	0	0	0	0.652	7	11306.9	101	4	0	0	Inorganic pyrophosphatase / Inorganic pyrophosphatase	8.2	35	33
FGSG_13747	10	3.51	0.5	0	0	0	0	0	0	0	0	0	0	0.651	4	6987.02	63	1	0	0	WSSV envelope protein-like / WSSV envelope protein-like	14.9	50	33
FGSG_08512	10	3.51	0.5	0	0	0	0	0	0	0	0	0	0	0.643	9	14452.9	129	4	0	0	PDB header:rna binding protein / Chain: A: PDB Molecule:activating signal cointegrator;	28.7	53	13
FGSG_12020	10	3.51	0.5	0	0	0	0	0	0	0	0	0	0	0.638	11	25143.3	233	6	0	0	PDB header:ligase / Chain: B: PDB Molecule:pantothenate synthetase;	34.9	33	7
FGSG_12298	10	3.51	0.5	0	0	0	0	0	0	0	0	0	0	0.627	14	44751.4	401	13	0	0	Sec-C motif / Sec-C motif	49.1	60	4
FGSG_08026	10	3.51	0.5	0	0	0	0	0	0	0	0	0	0	0.627	23	82254.9	774	14	0	0	PDB header:viral protein / Chain: C: PDB Molecule:capsid protein vp1;	68.6	24	5
FGSG_13635	10	3.51	0.5	0	0	0	0	0	0	0	0	0	0	0.624	6	12171.7	110	4	0	0	Initiation factor IF2/eIF5b, domain 3 / Initiation factor IF2/eIF5b, domain 3	22	22	36
FGSG_11432	10	3.51	0.5	0	0	0	0	0	0	0	0	0	0	0.622	0	14195.7	121	2	Ni_hydr_CYTB	0.057	PDB header:virus / Chain: 4: PDB Molecule:rhinovirus 14;	16.8	36	10
FGSG_08025	10	3.51	0.5	0	0	0	0	0	0	0	0	0	0	0.613	9	14973.5	136	4	CVNH	1.7e-05	PDB header:sugar binding protein / Chain: A: PDB Molecule:mannan-binding lectin;	99.1	44	36
FGSG_11418	10	3.51	0.5	0	0	0	0	0	0	0	0	0	0	0.606	14	17007.5	161	7	PAN_4	0.046	PDB header:hydrolase / Chain: A: PDB Molecule:coagulation factor xi;	41.5	23	24
FGSG_12981	10	3.51	0.5	0	0	0	0	0	0	0	0	0	0	0.606	14	12821.9	115	5	0	0	Cytochrome c oxidase subunit II-like, transmembrane region / Cytochrome c oxidase subunit II-like, transmembrane region	33	59	13
FGSG_10112	10	3.51	0.5	0	0	0	0	0	0	0	0	0	0	0.601	5	13650	122	2	0	0	PDB header:ligase/signaling protein / Chain: B: PDB Molecule:e3 ubiquitin-protein ligase cbl;	23.7	31	33
FGSG_12882	10	3.51	0.5	0	0	0	0	0	0	0	0	0	0	0.595	4	14472.7	126	3	0	0	Tetrahydrobiopterin biosynthesis enzymes-like / GTP cyclohydrolase I	27.8	29	38
FGSG_10058	10	3.51	0.5	0	0	0	0	0	0	0	0	0	0	0.59	7	11030.7	100	3	0	0	Cysteine proteinases / Ubiquitin carboxyl-terminal hydrolase, UCH	36	23	30
FGSG_12414	10	3.51	0.5	0	0	0	0	0	0	0	0	0	0	0.584	20	15470	138	5	0	0	PDB header:transcription / Chain: A: PDB Molecule:transcription-repair coupling factor;	33.5	27	15
FGSG_13899	10	3.51	0.5	0	0	0	0	0	0	0	0	0	0	0.579	14	12054	114	5	0	0	Ava3019-like / Ava3019-like	17.2	30	20
FGSG_11910	10	3.51	0.5	0	0	0	0	0	0	0	0	0	0	0.577	3	16491.2	148	4	0	0	PDB header:transferase / Chain: A: PDB Molecule:histidinol-phosphate aminotransferase;	16.3	30	32
FGSG_12627	10	3.51	0.5	0	0	0	0	0	0	0	0	0	0	0.566	12	38599.6	344	5	NACHT	2.4e-11	PDB header:apoptosis / Chain: G: PDB Molecule:apoptotic protease-activating factor 1;	98.8	18	43
FGSG_13720	10	3.51	0.5	0	0	0	0	0	0	0	0	0	0	0.561	12	12572	113	5	0	0	PetM subunit of the cytochrome b6f complex / PetM subunit of the cytochrome b6f complex	25.3	43	17
FGSG_11972	10	3.51	0.5	0	0	0	0	0	0	0	0	0	0	0.557	7	13910.1	127	2	0	0	PDB header:hydrolase / Chain: B: PDB Molecule:secreted metalloprotease mcp02;	25.1	33	18
FGSG_13495	10	3.51	0.5	0	0	0	0	0	0	0	0	0	0	0.557	0	23897	218	7	DUF1519	0.0066	His-Me finger endonucleases / Intron-encoded homing endonucleases	97.7	36	25
FGSG_12822	10	3.51	0.5	0	0	0	0	0	0	0	0	0	0	0.551	3	16438.9	149	4	DUF3440	0.12	PDB header:transferase / Chain: B: PDB Molecule:dna polymerase iii subunit psi;	53.8	20	22
FGSG_01074	10	3.51	0.5	0	0	0	0	0	0	0	0	0	0	0.551	0	13605.9	118	1	0	0	UBA-like / CUE domain	43.6	24	38
FGSG_03196	10	3.51	0.5	0	0	0	0	0	0	0	0	0	0	0.549	0	11948.1	100	5	0	0	PDB header:virus coat protein / Chain: B: PDB Molecule:vp9;	16.9	38	20
FGSG_13105	10	3.51	0.5	0	0	0	0	0	0	0	0	0	0	0.538	2	5805.04	49	1	0	0	PDB header:unknown function / Chain: A: PDB Molecule:major prion protein 2;	38	37	36
FGSG_13244	10	3.51	0.5	0	0	0	0	0	0	0	0	0	0	0.533	6	13497.5	121	2	0	0	gp5 N-terminal domain-like / gp4 N-terminal domain-like	18.6	26	44
FGSG_10056	10	3.51	0.5	0	0	0	0	0	0	0	0	0	0	0.528	4	13632.6	120	3	0	0	Homeodomain-like / Recombinase DNA-binding domain	58.6	42	9
FGSG_12722	10	3.51	0.5	0	0	0	0	0	0	0	0	0	0	0.526	5	16110.8	143	8	0	0	PDB header:translation / Chain: C: PDB Molecule:protein cup;	10.9	70	6
FGSG_08030	10	3.51	0.5	0	0	0	0	0	0	0	0	0	0	0.52	13	11102.9	102	2	DUF1509	0.8	PDB header:structural genomics, unknown function / Chain: D: PDB Molecule:esat-6-like protein esxr;	25.6	62	11
FGSG_13001	10	3.51	0.5	0	0	0	0	0	0	0	0	0	0	0.508	16	20427.3	189	7	0	0	PDB header:apoptosis / Chain: A: PDB Molecule:protein f1;	36.5	60	7
FGSG_02021	10	3.51	0.5	0	0	0	0	0	0	0	0	0	0	0.5	9	20676.5	188	6	F-box-like	0.078	F-box domain / F-box domain	47.7	27	22
FGSG_12249	10	3.51	0.5	0	0	0	0	0	0	0	0	0	0	0.488	3	11137	100	7	0	0	EspE N-terminal domain-like / GSPII protein E N-terminal domain-like	29.7	33	20
FGSG_11769	10	3.51	0.5	0	0	0	0	0	0	0	0	0	0	0.484	5	24471.5	216	7	0	0	PDB header:structural genomics, unknown function / Chain: C: PDB Molecule:integron cassette protein hfx_cass5;	65.3	30	14
FGSG_12146	10	3.51	0.5	0	0	0	0	0	0	0	0	0	0	0.483	0	14703.2	132	2	0	0	Methyl-coenzyme M reductase alpha and beta chain C-terminal domain / Methyl-coenzyme M reductase alpha and beta chain C-terminal domain	12.1	52	15
FGSG_12499	10	3.51	0.5	0	0	0	0	0	0	0	0	0	0	0.482	0	12528.2	109	3	0	0	Winged helix DNA-binding domain / Restriction endonuclease FokI, N-terminal (recognition) domain	20.6	44	7
FGSG_13115	10	3.51	0.5	0	0	0	0	0	0	0	0	0	0	0.476	5	12407	113	5	0	0	6-phosphogluconate dehydrogenase C-terminal domain-like / Acetohydroxy acid isomeroreductase (ketol-acid reductoisomerase, KARI)	26.7	40	12
FGSG_12925	10	3.51	0.5	0	0	0	0	0	0	0	0	0	0	0.475	0	31250.8	287	15	Ribosomal_60s	0.045	FumA C-terminal domain-like / FumA C-terminal domain-like	22	27	10
FGSG_10079	10	3.51	0.5	0	0	0	0	0	0	0	0	0	0	0.474	2	17115.5	157	2	0	0	PDB header:dna binding protein / Chain: A: PDB Molecule:centromere protein s;	27.2	28	17
FGSG_12932	10	3.51	0.5	0	0	0	0	0	0	0	0	0	0	0.463	0	4676.38	42	0	0	0	PDB header:photosynthesis / Chain: A: PDB Molecule:intrinsic membrane protein pufx;	26.2	48	59
FGSG_00311	10	3.51	0.5	0	0	0	0	0	0	0	0	0	0	0.461	9	15097.2	137	6	Metallothi_Euk2	0.021	PDB header:photosynthesis / Chain: L: PDB Molecule:cytochrome b559 beta subunit;	49.7	43	14
FGSG_13576	10	3.51	0.5	0	0	0	0	0	0	0	0	0	0	0.458	13	18524.3	163	1	0	0	Methyl-coenzyme M reductase subunits / Methyl-coenzyme M reductase alpha and beta chain N-terminal domain	13.2	45	33
FGSG_12492	10	3.51	0.5	0	0	0	0	0	0	0	0	0	0	0.456	23	60806.3	611	4	0	0	PDB header:hydrolase / Chain: A: PDB Molecule:arabinogalactan endo-1,4-beta-galactosidase;	25.3	17	6
FGSG_07750	10	3.51	0.5	0	0	0	0	0	0	0	0	0	0	0.454	10	18741.5	174	1	CbiQ	0.071	PDB header:isomerase / Chain: A: PDB Molecule:peptidyl-prolyl cis/trans isomerase;	13.2	44	8
FGSG_11830	10	3.51	0.5	0	0	0	0	0	0	0	0	0	0	0.449	3	21193.7	189	7	0	0	PDB header:hydrolase/hydrolase / Chain: B: PDB Molecule:inositol phosphate phosphatase sopb;	14.3	41	8
FGSG_12710	10	3.51	0.5	0	0	0	0	0	0	0	0	0	0	0.449	13	10984.6	105	5	0	0	PDB header:unknown function / Chain: A: PDB Molecule:propanediol utilization protein pdua;	12.4	31	14
FGSG_13882	10	3.51	0.5	0	0	0	0	0	0	0	0	0	0	0.441	0	15703.9	141	4	0	0	PDB header:unknown function / Chain: B: PDB Molecule:putative uncharacterized protein;	31.7	25	21
FGSG_14032	10	3.51	0.5	0	0	0	0	0	0	0	0	0	0	0.44	0	13533	119	4	0	0	PDB header:transferase / Chain: A: PDB Molecule:serine/threonine-protein kinase b-raf;	18	40	15
FGSG_00401	10	3.51	0.5	0	0	0	0	0	0	0	0	0	0	0.438	3	8695.96	80	1	0	0	PDB header:gene regulation / Chain: A: PDB Molecule:heterochromatin protein 1-binding protein 3;	39.3	16	37
FGSG_12229	10	3.51	0.5	0	0	0	0	0	0	0	0	0	0	0.437	6	27960.5	255	1	PepSY_2	0.0025	PDB header:membrane protein / Chain: A: PDB Molecule:walp19-p8 peptide;	36	76	6
FGSG_01761	10	3.51	0.5	0	0	0	0	0	0	0	0	0	0	0.43	16	25024.5	223	0	Cu_amine_oxid	3e-32	PDB header:oxidoreductase / Chain: C: PDB Molecule:copper amine oxidase;	100	47	76
FGSG_11515	10	3.51	0.5	0	0	0	0	0	0	0	0	0	0	0.428	2	19534.1	171	1	0	0	PDB header:cell cycle / Chain: C: PDB Molecule:histone h3-like centromeric protein cse4;	26.7	25	15
FGSG_05587	10	3.51	0.5	0	0	0	0	0	0	0	0	0	0	0.426	5	32721.5	290	3	0	0	PDB header:prion-binding protein / Chain: A: PDB Molecule:small s protein;	100	18	85
FGSG_13592	10	3.51	0.5	0	0	0	0	0	0	0	0	0	0	0.421	8	12948.3	116	5	0	0	Homeodomain-like / Homeodomain	15.2	28	14
FGSG_00619	10	3.51	0.5	0	0	0	0	0	0	0	0	0	0	0.42	0	18138.3	166	8	0	0	Prismane protein-like / Carbon monoxide dehydrogenase	26.2	47	9
FGSG_08344	10	3.51	0.5	0	0	0	0	0	0	0	0	0	0	0.416	18	14426.4	135	2	0	0	PDB header:transferase / Chain: B: PDB Molecule:fatty acid synthase;	29.1	36	32
FGSG_12720	10	3.51	0.5	0	0	0	0	0	0	0	0	0	0	0.413	6	33076.7	297	10	0	0	PDB header:toxin / Chain: A: PDB Molecule:neurotoxin magi-4;	25.2	40	6
FGSG_04924	10	3.51	0.5	0	0	0	0	0	0	0	0	0	0	0.413	6	3309.95	31	1	0	0	SGNH hydrolase / Esterase domain of haemagglutinin-esterase-fusion glycoprotein HEF1	6.9	38	38
FGSG_07978	10	3.51	0.5	0	0	0	0	0	0	0	0	0	0	0.411	0	19915.2	180	4	0	0	PDB header:lyase / Chain: A: PDB Molecule:carbonic anhydrase;	29.7	27	56
FGSG_12163	10	3.51	0.5	0	0	0	0	0	0	0	0	0	0	0.41	8	23305.9	208	7	0	0	PDB header:gene regulation/protein binding / Chain: A: PDB Molecule:ubiquitin-like protein smt3, rna-induced transcriptional	19	59	13
FGSG_08215	10	3.51	0.5	0	0	0	0	0	0	0	0	0	0	0.408	0	100247	887	15	NACHT	7.3e-08	Ankyrin repeat / Ankyrin repeat	100	21	32
FGSG_01565	10	3.51	0.5	0	0	0	0	0	0	0	0	0	0	0.407	8	16294.8	148	3	0	0	PDB header:antimicrobial protein / Chain: A: PDB Molecule:sm-amp-1.1a;	18.1	58	7
FGSG_07989	10	3.51	0.5	0	0	0	0	0	0	0	0	0	0	0.405	4	19445.3	177	5	0	0	PDB header:hydrolase / Chain: A: PDB Molecule:protease/reverse transcriptase;	14.7	26	20
FGSG_12278	10	3.51	0.5	0	0	0	0	0	0	0	0	0	0	0.404	4	24638.3	216	6	DUF2011	0.035	PDB header:cell adhesion / Chain: N: PDB Molecule:m protein;	23.6	70	4
FGSG_12475	10	3.51	0.5	0	0	0	0	0	0	0	0	0	0	0.398	0	8165.73	71	4	DUF3007	0.22	PDB header:cytokine/transferase receptor / Chain: B: PDB Molecule:growth/differentiation factor 5;	28.7	38	9
FGSG_11764	10	3.51	0.5	0	0	0	0	0	0	0	0	0	0	0.398	2	27922.7	256	10	0	0	Trypsin-like serine proteases / Viral cysteine protease of trypsin fold	30.2	37	13
FGSG_03253	10	3.51	0.5	0	0	0	0	0	0	0	0	0	0	0.397	0	17794.3	156	3	0	0	Six-hairpin glycosidases / Cellulases catalytic domain	17.4	25	67
FGSG_14017	10	3.51	0.5	0	0	0	0	0	0	0	0	0	0	0.395	18	19722.8	181	5	0	0	MFS general substrate transporter / LacY-like proton/sugar symporter	94.1	11	44
FGSG_13204	10	3.51	0.5	0	0	0	0	0	0	0	0	0	0	0.393	7	16190.5	145	4	0	0	Sm-like ribonucleoproteins / LSM14 N-terminal domain-like	22.8	43	28
FGSG_10698	10	3.51	0.5	0	0	0	0	0	0	0	0	0	0	0.39	0	11929.3	110	3	HTH_29	0.07	Methyl-coenzyme M reductase subunits / Methyl-coenzyme M reductase alpha and beta chain N-terminal domain	18.1	86	5
FGSG_11783	10	3.51	0.5	0	0	0	0	0	0	0	0	0	0	0.39	0	11523	104	3	0	0	PDB header:hydrolase inhibitor / Chain: B: PDB Molecule:proteasome inhibitor pi31 subunit;	16.6	37	18
FGSG_04080	10	3.51	0.5	0	0	0	0	0	0	0	0	0	0	0.386	4	13797.3	131	0	0	0	Chitinase insertion domain / Chitinase insertion domain	25.8	52	15
FGSG_11867	10	3.51	0.5	0	0	0	0	0	0	0	0	0	0	0.384	7	11241.1	103	8	0	0	AN1-like Zinc finger / AN1-like Zinc finger	30.6	53	17
FGSG_01736	10	3.51	0.5	0	0	0	0	0	0	0	0	0	0	0.383	20	13977.9	125	2	DUF2235	6e-13	PDB header:hydrolase / Chain: A: PDB Molecule:putative uncharacterized protein;	74.3	23	28
FGSG_02178	10	3.51	0.5	0	0	0	0	0	0	0	0	0	0	0.382	2	16687.9	144	4	0	0	Chromo domain-like / Chromo domain	97.3	18	42
FGSG_13532	10	3.51	0.5	0	0	0	0	0	0	0	0	0	0	0.381	0	11153.8	101	4	0	0	Phosphoprotein M1, C-terminal domain / Phosphoprotein M1, C-terminal domain	17	29	40
FGSG_13346	10	3.51	0.5	0	0	0	0	0	0	0	0	0	0	0.38	14	13375.1	123	1	0	0	PDB header:cell adhesion / Chain: A: PDB Molecule:tumor necrosis factor ligand superfamily member	51.7	24	36
FGSG_05893	10	3.51	0.5	0	0	0	0	0	0	0	0	0	0	0.378	7	12607.6	112	1	0	0	Putative DNA-binding domain / Dachshund-homology domain	38	39	35
FGSG_09188	10	3.51	0.5	0	0	0	0	0	0	0	0	0	0	0.376	0	12213	108	0	ATP-synt_ab_C	0.00027	PDB header:hydrolase / Chain: X: PDB Molecule:protein-glutaminase;	19	33	21
FGSG_13270	10	3.51	0.5	0	0	0	0	0	0	0	0	0	0	0.376	20	23028.9	207	9	0	0	PDB header:protein binding / Chain: B: PDB Molecule:dna polymerase alpha catalytic subunit a;	86.1	52	12
FGSG_08304	10	3.51	0.5	0	0	0	0	0	0	0	0	0	0	0.372	4	15495	138	2	FCP1_C	0.0086	PDB header:ankyrin binding / Chain: A: PDB Molecule:fusion protein of alpha-na,k-atpase with	22	21	47
FGSG_08842	10	3.51	0.5	0	0	0	0	0	0	0	0	0	0	0.37	10	14417.1	132	1	0	0	PDB header:structural genomics, unknown function / Chain: A: PDB Molecule:uncharacterized protein;	22	27	10
FGSG_08787	10	3.51	0.5	0	0	0	0	0	0	0	0	0	0	0.368	0	17671	156	2	0	0	PDB header:structural genomics, unknown function / Chain: A: PDB Molecule:uncharacterized protein;	14.9	64	6
FGSG_12332	10	3.51	0.5	0	0	0	0	0	0	0	0	0	0	0.368	17	11860.5	110	3	0	0	PDB header:actin-binding protein / Chain: C: PDB Molecule:f-actin-capping protein subunit alpha;	16.9	29	30
FGSG_02973	10	3.51	0.5	0	0	0	0	0	0	0	0	0	0	0.367	3	11424.2	99	1	0	0	Tetracyclin repressor-like, C-terminal domain / Tetracyclin repressor-like, C-terminal domain	16	50	9
FGSG_13935	10	3.51	0.5	0	0	0	0	0	0	0	0	0	0	0.366	0	6139.98	56	1	0	0	PDB header:prion-binding protein / Chain: A: PDB Molecule:small s protein;	21.9	9	57
FGSG_03087	10	3.51	0.5	0	0	0	0	0	0	0	0	0	0	0.366	0	11427.1	104	1	0	0	PDB header:virus / Chain: P: PDB Molecule:spike glycoprotein e2;	60.4	30	18
FGSG_12688	10	3.51	0.5	0	0	0	0	0	0	0	0	0	0	0.366	0	13379.4	120	6	0	0	DNA/RNA polymerases / Reverse transcriptase	20.8	23	55
FGSG_13693	10	3.51	0.5	0	0	0	0	0	0	0	0	0	0	0.358	0	22080.9	192	8	0	0	omega toxin-like / Insect toxins	20.9	58	5
FGSG_12403	10	3.51	0.5	0	0	0	0	0	0	0	0	0	0	0.357	4	14918.5	131	2	0	0	Cytochrome c oxidase subunit II-like, transmembrane region / Cytochrome c oxidase subunit II-like, transmembrane region	17.4	22	44
FGSG_12040	10	3.51	0.5	0	0	0	0	0	0	0	0	0	0	0.356	0	23659.2	204	4	0	0	Families 57/38 glycoside transferase middle domain / AmyC C-terminal domain-like	54.6	31	13
FGSG_12951	10	3.51	0.5	0	0	0	0	0	0	0	0	0	0	0.356	0	19527.5	175	4	0	0	BTG domain-like / BTG domain-like	21.2	26	25
FGSG_04515	10	3.51	0.5	0	0	0	0	0	0	0	0	0	0	0.354	0	33455.4	295	0	DUF2854	0.16	MetI-like / MetI-like	38	24	10
FGSG_12910	10	3.51	0.5	0	0	0	0	0	0	0	0	0	0	0.353	3	42961.2	388	15	0	0	PDB header:structural genomics, unknown function / Chain: C: PDB Molecule:uncharacterized protein;	41.1	59	6
FGSG_12876	10	3.51	0.5	0	0	0	0	0	0	0	0	0	0	0.352	0	12458.5	108	2	Peptidase_S64	0.15	P-loop containing nucleoside triphosphate hydrolases / Tandem AAA-ATPase domain	40.3	44	36
FGSG_13267	10	3.51	0.5	0	0	0	0	0	0	0	0	0	0	0.351	5	13206.2	122	1	0	0	PDB header:antimicrobial protein / Chain: D: PDB Molecule:defensin 5;	12.8	88	5
FGSG_12217	10	3.51	0.5	0	0	0	0	0	0	0	0	0	0	0.348	0	89338.6	796	8	Ank_2	6e-15	PDB header:structural protein / Chain: A: PDB Molecule:ankyrin;	100	26	49
FGSG_03470	10	3.51	0.5	0	0	0	0	0	0	0	0	0	0	0.345	0	13283.3	113	8	0	0	PDB header:electron transport / Chain: A: PDB Molecule:cytochrome c;	28.5	21	24
FGSG_00473	10	3.51	0.5	0	0	0	0	0	0	0	0	0	0	0.343	0	16960.2	156	3	0	0	Immunoglobulin / I set domains	37.2	21	43
FGSG_11763	10	3.51	0.5	0	0	0	0	0	0	0	0	0	0	0.342	11	19657.2	176	2	0	0	p53-like transcription factors / Rel/Dorsal transcription factors, DNA-binding domain	37.6	24	17
FGSG_12055	10	3.51	0.5	0	0	0	0	0	0	0	0	0	0	0.341	8	14945.4	140	2	0	0	PDB header:oxidoreductase / Chain: G: PDB Molecule:lectin-like fold protein;	19	43	15
FGSG_13816	10	3.51	0.5	0	0	0	0	0	0	0	0	0	0	0.34	4	18215.1	160	1	0	0	PDB header:unknown function / Chain: A: PDB Molecule:uncharacterized protein;	18	24	39
FGSG_11859	10	3.51	0.5	0	0	0	0	0	0	0	0	0	0	0.34	2	19657.2	172	2	0	0	PDB header:recombination/dna / Chain: A: PDB Molecule:protelomerase;	40.9	48	16
FGSG_11917	10	3.51	0.5	0	0	0	0	0	0	0	0	0	0	0.34	0	19226.8	169	5	0	0	Group II dsDNA viruses VP / Major capsid protein vp54	26.4	42	10
FGSG_11593	10	3.51	0.5	0	0	0	0	0	0	0	0	0	0	0.338	4	25778	229	3	0	0	PDB header:hydrolase / Chain: B: PDB Molecule:lysosomal alpha-mannosidase;	18.5	31	31
FGSG_11765	10	3.51	0.5	0	0	0	0	0	0	0	0	0	0	0.338	11	15107.9	128	4	Tiny_TM_bacill	0.074	0	0	0	0
FGSG_12911	10	3.51	0.5	0	0	0	0	0	0	0	0	0	0	0.337	0	11247.1	101	4	0	0	Positive stranded ssRNA viruses / Comoviridae-like VP	58.3	29	45
FGSG_05570	10	3.51	0.5	0	0	0	0	0	0	0	0	0	0	0.337	14	18866.6	167	2	0	0	PDB header:structural genomics, unknown function / Chain: A: PDB Molecule:hypothetical upf0054 protein hi0004;	17.7	17	37
FGSG_09411	10	3.51	0.5	0	0	0	0	0	0	0	0	0	0	0.337	18	19695.4	178	4	0	0	Winged helix DNA-binding domain / STY4665 C-terminal domain-like	18.2	13	43
FGSG_12293	10	3.51	0.5	0	0	0	0	0	0	0	0	0	0	0.337	0	12540.9	111	1	0	0	Concanavalin A-like lectins/glucanases / Calnexin/calreticulin	43.4	38	23
FGSG_12654	10	3.51	0.5	0	0	0	0	0	0	0	0	0	0	0.336	0	12230.2	108	7	Prok-RING_1	0.047	FYVE/PHD zinc finger / FYVE, a phosphatidylinositol-3-phosphate binding domain	30.1	39	15
FGSG_12893	10	3.51	0.5	0	0	0	0	0	0	0	0	0	0	0.336	5	16173.9	142	10	0	0	PDB header:protein binding / Chain: A: PDB Molecule:folliculin;	23.3	67	5
FGSG_08268	10	3.51	0.5	0	0	0	0	0	0	0	0	0	0	0.335	0	20812.1	181	1	0	0	PDB header:toxin / Chain: A: PDB Molecule:ccdb;	32.4	44	8
FGSG_13793	10	3.51	0.5	0	0	0	0	0	0	0	0	0	0	0.333	0	27147.7	241	5	0	0	FYVE/PHD zinc finger / FYVE, a phosphatidylinositol-3-phosphate binding domain	17.9	40	3
FGSG_10504	10	3.51	0.5	0	0	0	0	0	0	0	0	0	0	0.329	0	23107.5	202	2	Clr5	7.8e-05	PDB header:structural genomics, unknown function / Chain: A: PDB Molecule:uncharacterized protein mw0776;	61.2	44	17
FGSG_13545	10	3.51	0.5	0	0	0	0	0	0	0	0	0	0	0.326	0	12052.1	103	4	0	0	Rof/RNase P subunit-like / Rof-like	23.9	33	27
FGSG_11774	10	3.51	0.5	0	0	0	0	0	0	0	0	0	0	0.325	0	11495.5	106	4	HEAT_EZ	0.29	PDB header:chaperone / Chain: D: PDB Molecule:bag family molecular chaperone regulator 2;	14.2	18	19
FGSG_13351	10	3.51	0.5	0	0	0	0	0	0	0	0	0	0	0.321	0	13386.3	119	4	0	0	PDB header:structural genomics, unknown function / Chain: A: PDB Molecule:uncharacterized protein;	14.6	62	10
FGSG_11687	10	3.51	0.5	0	0	0	0	0	0	0	0	0	0	0.321	0	15347.8	139	4	EGF	0.69	PDB header:oxidoreductase / Chain: D: PDB Molecule:cyclooxygenase-2;	47.9	31	42
FGSG_11323	10	3.51	0.5	0	0	0	0	0	0	0	0	0	0	0.32	0	13806.7	117	4	0	0	Immunoglobulin / V set domains (antibody variable domain-like)	15.2	15	23
FGSG_13942	10	3.51	0.5	0	0	0	0	0	0	0	0	0	0	0.318	0	14432.4	129	1	0	0	ARM repeat / B56-like	50.9	22	34
FGSG_13695	10	3.51	0.5	0	0	0	0	0	0	0	0	0	0	0.318	3	19910.9	178	5	0	0	PDB header:transcription / Chain: G: PDB Molecule:rna polymerase ii mediator complex subunit 20;	41.1	31	15
FGSG_07367	10	3.51	0.5	0	0	0	0	0	0	0	0	0	0	0.316	0	32409.8	301	9	0	0	Nucleotide-diphospho-sugar transferases / MGS-like	16.1	32	6
FGSG_13621	10	3.51	0.5	0	0	0	0	0	0	0	0	0	0	0.315	21	23758.3	220	1	Glyco_transf_15	3e-32	Nucleotide-diphospho-sugar transferases / Glycolipid 2-alpha-mannosyltransferase	100	36	39
FGSG_13599	10	3.51	0.5	0	0	0	0	0	0	0	0	0	0	0.315	5	18870.2	167	5	0	0	SO1590-like / SO1590-like	35.7	24	11
FGSG_13076	10	3.51	0.5	0	0	0	0	0	0	0	0	0	0	0.315	0	15821.8	138	5	0	0	PDB header:metal binding protein / Chain: B: PDB Molecule:at5g51720/mio24_14;	16.9	27	15
FGSG_01676	10	3.51	0.5	0	0	0	0	0	0	0	0	0	0	0.314	2	12205.9	107	3	0	0	PDB header:transferase / Chain: B: PDB Molecule:ribosomal protein s6 kinase beta-1;	28.3	19	23
FGSG_13769	10	3.51	0.5	0	0	0	0	0	0	0	0	0	0	0.309	0	12549.4	111	3	0	0	C-terminal domain of alpha and beta subunits of F1 ATP synthase / C-terminal domain of alpha and beta subunits of F1 ATP synthase	13.2	67	7
FGSG_13770	10	3.51	0.5	0	0	0	0	0	0	0	0	0	0	0.308	6	16662.7	147	8	0	0	PDB header:membrane protein / Chain: A: PDB Molecule:30klp;	27.7	39	20
FGSG_12553	10	3.51	0.5	0	0	0	0	0	0	0	0	0	0	0.308	3	15579.7	137	4	0	0	PDB header:lipid binding protein / Chain: A: PDB Molecule:pas factor;	40.5	46	16
FGSG_12652	10	3.51	0.5	0	0	0	0	0	0	0	0	0	0	0.306	10	37508.2	346	12	0	0	Periplasmic binding protein-like II / Transferrin	52.6	31	9
FGSG_13686	10	3.51	0.5	0	0	0	0	0	0	0	0	0	0	0.305	0	16216.5	143	4	0	0	Cadherin-like / Cadherin	19.7	30	6
FGSG_12085	10	3.51	0.5	0	0	0	0	0	0	0	0	0	0	0.305	5	13687.3	121	1	0	0	Ribbon-helix-helix / CopG-like	12.3	35	15
FGSG_13069	10	3.51	0.5	0	0	0	0	0	0	0	0	0	0	0.304	0	14901.5	128	3	0	0	PDB header:hydrolase / Chain: A: PDB Molecule:flagellum-specific atp synthase;	47.5	37	14
FGSG_04760	10	3.51	0.5	0	0	0	0	0	0	0	0	0	0	0.301	0	64764.7	564	8	0	0	PDB header:signaling protein/signaling protein regu / Chain: B: PDB Molecule:signal transduction protein cbl-c;	25.8	36	13
FGSG_11767	10	3.51	0.5	0	0	0	0	0	0	0	0	0	0	0.299	0	11840.6	102	4	0	0	PDB header:unknown function / Chain: A: PDB Molecule:coiled-coil-helix-coiled-coil-helix domain-containing	53	33	22
FGSG_13672	10	3.51	0.5	0	0	0	0	0	0	0	0	0	0	0.298	2	16145.8	148	3	0	0	alpha/beta knot / YbeA-like	27	28	18
FGSG_13378	10	3.51	0.5	0	0	0	0	0	0	0	0	0	0	0.297	4	12757.7	113	5	Glyco_hydro_72	0.12	Lipase/lipooxygenase domain (PLAT/LH2 domain) / Lipoxigenase N-terminal domain	17.2	100	3
FGSG_12936	10	3.51	0.5	0	0	0	0	0	0	0	0	0	0	0.297	0	12817.8	115	3	0	0	FAD-linked reductases, C-terminal domain / Electron transfer flavoprotein-ubiquinone oxidoreductase-like	12.3	33	33
FGSG_13915	10	3.51	0.5	0	0	0	0	0	0	0	0	0	0	0.296	4	22059.3	199	8	0	0	PDB header:de novo protein / Chain: B: PDB Molecule:water-solublized phospholamban;	34.1	53	7
FGSG_12195	10	3.51	0.5	0	0	0	0	0	0	0	0	0	0	0.295	0	14362.8	122	2	0	0	PDB header:signaling protein, lipid binding protein / Chain: A: PDB Molecule:axin interactor, dorsalization associated	24.4	26	30
FGSG_12850	10	3.51	0.5	0	0	0	0	0	0	0	0	0	0	0.295	4	19910.7	182	6	0	0	Actin-like ATPase domain / Acetokinase-like	23.9	64	5
FGSG_08370	10	3.51	0.5	0	0	0	0	0	0	0	0	0	0	0.295	7	15332	134	2	0	0	PDB header:unknown function / Chain: A: PDB Molecule:spot 14 protein;	63.2	30	14
FGSG_13941	10	3.51	0.5	0	0	0	0	0	0	0	0	0	0	0.295	2	12466	107	3	0	0	PDB header:structural genomics, unknown function / Chain: B: PDB Molecule:protein ydhr;	27.5	24	14
FGSG_12391	10	3.51	0.5	0	0	0	0	0	0	0	0	0	0	0.295	0	10692.4	100	2	0	0	PDB header:immune system / Chain: F: PDB Molecule:peptide 2g12.1 (acppshvldmrsgtclaaegk);	22.2	50	13
FGSG_00120	10	3.51	0.5	0	0	0	0	0	0	0	0	0	0	0.294	4	40117.8	359	6	0	0	delta-Endotoxin (insectocide), N-terminal domain / delta-Endotoxin (insectocide), N-terminal domain	76.5	18	24
FGSG_13908	10	3.51	0.5	0	0	0	0	0	0	0	0	0	0	0.294	7	14899.8	145	10	0	0	4-helical cytokines / Short-chain cytokines	45.3	35	15
FGSG_09905	10	3.51	0.5	0	0	0	0	0	0	0	0	0	0	0.293	0	11782.7	110	4	0	0	PDB header:transferase / Chain: A: PDB Molecule:cdc2-like cdk2/cdc28 like protein kinase;	29.4	20	40
FGSG_12192	10	3.51	0.5	0	0	0	0	0	0	0	0	0	0	0.292	0	11056.4	99	3	0	0	PDB header:signaling protein / Chain: R: PDB Molecule:protein tyrosine phosphatase sptp;	15	17	5
FGSG_00274	10	3.51	0.5	0	0	0	0	0	0	0	0	0	0	0.292	16	15341.4	141	1	0	0	PDB header:membrane protein / Chain: A: PDB Molecule:merf;	21.7	55	7
FGSG_04761	10	3.51	0.5	0	0	0	0	0	0	0	0	0	0	0.292	7	13123.9	114	6	0	0	Positive stranded ssRNA viruses / Tetraviridae-like VP	42.3	26	56
FGSG_08705	10	3.51	0.5	0	0	0	0	0	0	0	0	0	0	0.291	0	18224.7	164	7	0	0	PDB header:transferase / Chain: A: PDB Molecule:anthranilate phosphoribosyltransferase;	57.8	52	12
FGSG_13107	10	3.51	0.5	0	0	0	0	0	0	0	0	0	0	0.291	0	27867.7	248	5	DUF4203	6.5e-25	PDB header:isomerase / Chain: A: PDB Molecule:dna gyrase subunit a;	67.3	18	22
FGSG_00432	10	3.51	0.5	0	0	0	0	0	0	0	0	0	0	0.289	4	11914.6	107	2	0	0	PDB header:protein binding / Chain: A: PDB Molecule:dna-binding protein rap1;	15.9	25	47
FGSG_13015	10	3.51	0.5	0	0	0	0	0	0	0	0	0	0	0.288	0	11988.6	101	2	PAS_7	0.042	PDB header:ligase / Chain: D: PDB Molecule:ran-binding protein 2;	13.5	38	6
FGSG_05212	10	3.51	0.5	0	0	0	0	0	0	0	0	0	0	0.285	3	9250.69	85	1	0	0	Multidrug resistance efflux transporter EmrE / Multidrug resistance efflux transporter EmrE	93.6	20	47
FGSG_13698	10	3.51	0.5	0	0	0	0	0	0	0	0	0	0	0.284	0	13602.6	121	5	0	0	PDB header:iron-sulfur-binding protein / Chain: Y: PDB Molecule:iron-sulfur cluster binding protein;	14.3	24	24
FGSG_11491	10	3.51	0.5	0	0	0	0	0	0	0	0	0	0	0.284	2	12353.2	108	4	Chitin_synth_2	1.2e-05	PDB header:transferase / Chain: A: PDB Molecule:polypeptide n-acetylgalactosaminyltransferase 1;	84.5	13	43
FGSG_13179	10	3.51	0.5	0	0	0	0	0	0	0	0	0	0	0.283	0	16555	141	6	L6_membrane	0.08	PDB header:antimicrobial protein / Chain: A: PDB Molecule:neutrophil defensin 1;	32.5	26	12
FGSG_13804	10	3.51	0.5	0	0	0	0	0	0	0	0	0	0	0.283	0	4720.81	43	0	0	0	PDB header:membrane protein / Chain: A: PDB Molecule:bcl2/adenovirus e1b 19 kda protein-interacting	22.1	35	44
FGSG_10806	10	3.51	0.5	0	0	0	0	0	0	0	0	0	0	0.282	12	13180.1	121	4	0	0	PDB header:lyase / Chain: A: PDB Molecule:s-adenosylmethionine decarboxylase;	18.1	27	45
FGSG_13643	10	3.51	0.5	0	0	0	0	0	0	0	0	0	0	0.281	0	17708.5	156	5	0	0	Class I glutamine amidotransferase-like / HTS-like	25.1	26	33
FGSG_14005	10	3.51	0.5	0	0	0	0	0	0	0	0	0	0	0.28	0	5481.33	51	2	0	0	PDB header:oxidoreductase / Chain: B: PDB Molecule:cytochrome p450;	17.2	30	76
FGSG_04617	10	3.51	0.5	0	0	0	0	0	0	0	0	0	0	0.279	3	65750.4	563	11	0	0	Retroviral matrix proteins / MMLV matrix protein-like	41.9	55	1
FGSG_12310	10	3.51	0.5	0	0	0	0	0	0	0	0	0	0	0.278	6	10841.9	99	2	0	0	0	0	0	0
FGSG_12707	10	3.51	0.5	0	0	0	0	0	0	0	0	0	0	0.278	3	12489.2	112	6	0	0	Zinc-binding domain of translation initiation factor 2 beta / Zinc-binding domain of translation initiation factor 2 beta	51.3	33	20
FGSG_13921	10	3.51	0.5	0	0	0	0	0	0	0	0	0	0	0.277	0	11625.9	108	0	0	0	PDB header:virus coat protein / Chain: B: PDB Molecule:vp9;	40.4	28	15
FGSG_10405	10	3.51	0.5	0	0	0	0	0	0	0	0	0	0	0.277	0	12856.8	111	1	Ank_2	1.2e-05	PDB header:complex (anti-oncogene/ankyrin repeats) / Chain: B: PDB Molecule:53bp2;	99.9	10	97
FGSG_12502	10	3.51	0.5	0	0	0	0	0	0	0	0	0	0	0.276	23	47883.9	416	12	0	0	P-loop containing nucleoside triphosphate hydrolases / Nucleotide and nucleoside kinases	51.4	24	10
FGSG_12789	10	3.51	0.5	0	0	0	0	0	0	0	0	0	0	0.276	0	12595.4	113	5	0	0	Hook domain / Hook domain	41	19	22
FGSG_11868	10	3.51	0.5	0	0	0	0	0	0	0	0	0	0	0.275	0	14441.6	131	1	AAA_12	6.1e-05	PDB header:hydrolase / Chain: A: PDB Molecule:regulator of nonsense transcripts 1;	100	17	96
FGSG_13609	10	3.51	0.5	0	0	0	0	0	0	0	0	0	0	0.272	5	17685.2	159	2	DUF3576	0.15	PDB header:oxidoreductase / Chain: A: PDB Molecule:adult male hypothalamus cdna, riken full-length	32.6	23	30
FGSG_11819	10	3.51	0.5	0	0	0	0	0	0	0	0	0	0	0.272	0	26309.1	242	4	0	0	PDB header:hydrolase / Chain: B: PDB Molecule:m23 peptidase domain protein;	16.4	41	11
FGSG_13727	10	3.51	0.5	0	0	0	0	0	0	0	0	0	0	0.271	0	13459.4	121	1	0	0	PDB header:oncoprotein / Chain: A: PDB Molecule:aml1-eto;	44	30	18
FGSG_12388	10	3.51	0.5	0	0	0	0	0	0	0	0	0	0	0.27	0	5329.23	47	4	0	0	Colicin D immunity protein / Colicin D immunity protein	26	25	31
FGSG_12429	10	3.51	0.5	0	0	0	0	0	0	0	0	0	0	0.27	0	3512.08	30	1	0	0	0	0	0	0
FGSG_11951	10	3.51	0.5	0	0	0	0	0	0	0	0	0	0	0.269	0	13010.3	117	3	0	0	PDB header:viral protein/isomerase / Chain: A: PDB Molecule:relik capsid n-terminal domain;	43.9	32	76
FGSG_13097	10	3.51	0.5	0	0	0	0	0	0	0	0	0	0	0.269	14	12106.7	105	4	0	0	PDB header:toxin / Chain: A: PDB Molecule:venom peptide 2;	19.4	50	10
FGSG_10045	10	3.51	0.5	0	0	0	0	0	0	0	0	0	0	0.269	5	11625.9	105	0	0	0	PDB header:protein transport / Chain: B: PDB Molecule:yop proteins translocation protein u;	12.4	18	36
FGSG_10596	10	3.51	0.5	0	0	0	0	0	0	0	0	0	0	0.268	0	81799.8	731	3	Ank_2	6.8e-18	Ankyrin repeat / Ankyrin repeat	100	34	40
FGSG_12457	10	3.51	0.5	0	0	0	0	0	0	0	0	0	0	0.267	0	11908.6	104	2	0	0	PDB header:hydrolase / Chain: A: PDB Molecule:lysosomal alpha-mannosidase;	32.8	33	13
FGSG_13771	10	3.51	0.5	0	0	0	0	0	0	0	0	0	0	0.267	0	11900.4	104	3	0	0	PDB header:immune system / Chain: D: PDB Molecule:pre t-cell antigen receptor alpha;	14.6	28	26
FGSG_13863	10	3.51	0.5	0	0	0	0	0	0	0	0	0	0	0.265	7	3336.01	32	0	Col_cuticle_N	0.013	0	0	0	0
FGSG_12803	10	3.51	0.5	0	0	0	0	0	0	0	0	0	0	0.265	0	11095.9	100	3	0	0	0	0	0	0
FGSG_13376	10	3.51	0.5	0	0	0	0	0	0	0	0	0	0	0.262	4	13181.8	119	2	0	0	PDB header:cell cycle, antitumor protein / Chain: A: PDB Molecule:tumor protein 63;	15.1	25	39
FGSG_02889	10	3.51	0.5	0	0	0	0	0	0	0	0	0	0	0.262	0	18270.2	164	3	0	0	PDB header:actin binding peptide / Chain: A: PDB Molecule:thymosin beta9;	13.8	56	4
FGSG_04925	10	3.51	0.5	0	0	0	0	0	0	0	0	0	0	0.261	5	4188.96	36	3	0	0	PDB header:hydrolase / Chain: A: PDB Molecule:nucleoprotein;	38.2	60	25
FGSG_11544	10	3.51	0.5	0	0	0	0	0	0	0	0	0	0	0.26	24	124518	1163	19	PAN_1	0.005	Cysteine proteinases / Papain-like	97	26	8
FGSG_12766	10	3.51	0.5	0	0	0	0	0	0	0	0	0	0	0.259	0	23396.8	208	2	0	0	gamma-Crystallin-like / Antifungal protein AFP1	43.5	53	12
FGSG_00001	10	3.51	0.5	0	0	0	0	0	0	0	0	0	0	0.259	10	11126.9	102	2	0	0	BRCT domain / 53BP1	21.3	23	41
FGSG_12564	10	3.51	0.5	0	0	0	0	0	0	0	0	0	0	0.257	7	10622.8	99	0	0	0	PDB header:structural protein/cell adhesion / Chain: A: PDB Molecule:harmonin;	39.5	8	39
FGSG_13699	10	3.51	0.5	0	0	0	0	0	0	0	0	0	0	0.257	0	32609	294	3	PVL_ORF50	0.14	PDB header:metal binding protein / Chain: A: PDB Molecule:hypothetical protein (st2072);	42.9	23	45
FGSG_07737	10	3.51	0.5	0	0	0	0	0	0	0	0	0	0	0.256	0	82989.6	739	14	Cyclin	5.2e-20	PDB header:signaling protein,transferase/cell cycle / Chain: D: PDB Molecule:pho85 cyclin pho80;	99.8	32	11
FGSG_12340	10	3.51	0.5	0	0	0	0	0	0	0	0	0	0	0.253	0	15652.9	141	1	0	0	Granulin repeat / Granulin repeat	22.4	43	9
FGSG_12971	10	3.51	0.5	0	0	0	0	0	0	0	0	0	0	0.253	7	18900.3	171	4	0	0	PDB header:chaperone / Chain: A: PDB Molecule:dnaj homolog subfamily c member 24;	9.9	50	9
FGSG_12150	10	3.51	0.5	0	0	0	0	0	0	0	0	0	0	0.252	9	17484.6	162	3	0	0	OMPA-like / Outer membrane enzyme PagP	21.5	41	9
FGSG_10955	10	3.51	0.5	0	0	0	0	0	0	0	0	0	0	0.252	0	16459.2	147	2	RNase_H2-Ydr279	0.057	PDB header:protein transport / Chain: I: PDB Molecule:mxih;	35.7	15	26
FGSG_13062	10	3.51	0.5	0	0	0	0	0	0	0	0	0	0	0.252	14	8453.76	81	3	SP_C-Propep	0.047	Complement control module/SCR domain / Complement control module/SCR domain	14.7	20	23
FGSG_04823	10	3.51	0.5	0	0	0	0	0	0	0	0	0	0	0.251	3	58374.1	517	9	AIG1	9.2e-07	P-loop containing nucleoside triphosphate hydrolases / G proteins	99.9	17	30
FGSG_12484	10	3.51	0.5	0	0	0	0	0	0	0	0	0	0	0.25	9	17509.7	159	6	Phage_fiber_2	0.1	PDB header:lipid binding protein / Chain: B: PDB Molecule:saposin-like protein;	65	46	15
FGSG_07297	10	3.51	0.5	0	0	0	0	0	0	0	0	0	0	0.25	0	12888.5	116	2	Metallophos	1.9e-08	PDB header:hydrolase / Chain: A: PDB Molecule:metallophosphoesterase mpped2;	99.9	21	87
FGSG_12972	10	3.51	0.5	0	0	0	0	0	0	0	0	0	0	0.249	3	15914.1	143	4	0	0	YjbQ-like / YjbQ-like	17.2	36	17
FGSG_13090	10	3.51	0.5	0	0	0	0	0	0	0	0	0	0	0.249	7	14766.9	136	7	0	0	PDB header:neurotoxin / Chain: A: PDB Molecule:mviia;	22.7	50	11
FGSG_13285	10	3.51	0.5	0	0	0	0	0	0	0	0	0	0	0.248	0	14740.6	125	6	0	0	PDB header:hydrolase/hydrolase inhibitor / Chain: D: PDB Molecule:meizothrombin;	66.4	41	13
FGSG_13405	10	3.51	0.5	0	0	0	0	0	0	0	0	0	0	0.248	14	22469.7	204	6	0	0	Dodecin-like / Dodecin-like	33.5	64	4
FGSG_12351	10	3.51	0.5	0	0	0	0	0	0	0	0	0	0	0.248	0	10922.7	99	0	0	0	PDB header:hydrolase / Chain: C: PDB Molecule:copper-transporting atpase;	52.3	36	21
FGSG_11766	10	3.51	0.5	0	0	0	0	0	0	0	0	0	0	0.248	0	17398.5	155	3	0	0	gp9 / gp9	19	60	9
FGSG_12087	10	3.51	0.5	0	0	0	0	0	0	0	0	0	0	0.247	0	15069.3	134	3	0	0	PDB header:isomerase / Chain: A: PDB Molecule:prostacyclin synthase;	98.7	10	93
FGSG_06898	10	3.51	0.5	0	0	0	0	0	0	0	0	0	0	0.247	4	14326.5	128	3	0	0	Ribbon-helix-helix / CopG-like	72	27	19
FGSG_12739	10	3.51	0.5	0	0	0	0	0	0	0	0	0	0	0.247	6	10877.5	100	1	0	0	PH0987 N-terminal domain-like / PH0987 N-terminal domain-like	15.4	50	11
FGSG_11245	10	3.51	0.5	0	0	0	0	0	0	0	0	0	0	0.247	0	16603.9	143	2	0	0	PDB header:transcription / Chain: A: PDB Molecule:peregrin;	95.3	26	27
FGSG_13382	10	3.51	0.5	0	0	0	0	0	0	0	0	0	0	0.244	12	9756.2	87	1	Gluconate_2-dh3	2.7	PDB header:structural genomics, unknown function / Chain: A: PDB Molecule:uncharacterized protein;	16.7	33	12
FGSG_08796	10	3.51	0.5	0	0	0	0	0	0	0	0	0	0	0.244	0	25069.8	219	4	0	0	GST C-terminal domain-like / Glutathione S-transferase (GST), C-terminal domain	37.4	33	15
FGSG_13754	10	3.51	0.5	0	0	0	0	0	0	0	0	0	0	0.244	6	19426	168	3	0	0	FMN-binding split barrel / PNP-oxidase like	21.8	12	26
FGSG_00221	10	3.51	0.5	0	0	0	0	0	0	0	0	0	0	0.243	7	12770.7	118	0	0	0	PDB header:transport protein / Chain: B: PDB Molecule:voltage-dependent l-type calcium channel subunit alpha-1c;	13.7	38	16
FGSG_12189	10	3.51	0.5	0	0	0	0	0	0	0	0	0	0	0.242	6	15076.6	138	6	PASTA	0.11	PDB header:cell cycle, ligase / Chain: A: PDB Molecule:defective in cullin neddylation protein 1;	98	25	25
FGSG_12158	10	3.51	0.5	0	0	0	0	0	0	0	0	0	0	0.242	0	13051.3	116	3	0	0	A virus capsid protein alpha-helical domain / vp6, the major capsid protein of group A rotavirus	67.2	38	17
FGSG_13681	10	3.51	0.5	0	0	0	0	0	0	0	0	0	0	0.242	0	13305.6	121	9	0	0	Phosphoglucomutase, C-terminal domain / Phosphoglucomutase, C-terminal domain	21.9	54	9
FGSG_13704	10	3.51	0.5	0	0	0	0	0	0	0	0	0	0	0.241	0	5433.27	51	3	0	0	Protozoan pheromone proteins / Protozoan pheromone proteins	30.5	78	15
FGSG_13852	10	3.51	0.5	0	0	0	0	0	0	0	0	0	0	0.24	0	20644.8	178	1	DXPR_C	0.16	post-AAA+ oligomerization domain-like / DNA polymerase III clamp loader subunits, C-terminal domain	74.4	13	44
FGSG_13603	10	3.51	0.5	0	0	0	0	0	0	0	0	0	0	0.238	4	11132.2	106	1	0	0	PDB header:virus coat protein / Chain: B: PDB Molecule:vp9;	10	36	19
FGSG_12823	10	3.51	0.5	0	0	0	0	0	0	0	0	0	0	0.238	0	12863.5	113	1	0	0	Subunit III of photosystem I reaction centre, PsaF / Subunit III of photosystem I reaction centre, PsaF	46.4	48	17
FGSG_09948	10	3.51	0.5	0	0	0	0	0	0	0	0	0	0	0.237	0	14905.1	128	4	0	0	PDB header:hormone/growth factor / Chain: A: PDB Molecule:exendin-4;	38.1	38	9
FGSG_13326	10	3.51	0.5	0	0	0	0	0	0	0	0	0	0	0.237	0	12880	118	10	0	0	PDB header:transferase / Chain: A: PDB Molecule:rna-directed rna polymerase ns5;	40.6	23	32
FGSG_13591	10	3.51	0.5	0	0	0	0	0	0	0	0	0	0	0.236	0	13066	112	5	NTPase_1	0.0073	PDB header:protein binding / Chain: A: PDB Molecule:metastasis suppressor protein 1;	22.3	30	41
FGSG_07595	10	3.51	0.5	0	0	0	0	0	0	0	0	0	0	0.236	11	15367.6	136	1	Herpes_glycop	0.019	PDB header:membrane protein / Chain: E: PDB Molecule:putative formate transporter 1;	14.8	27	15
FGSG_13496	10	3.51	0.5	0	0	0	0	0	0	0	0	0	0	0.235	0	17850.8	153	1	0	0	Nqo1C-terminal domain-like / Nqo1C-terminal domain-like	77.2	15	20
FGSG_12640	10	3.51	0.5	0	0	0	0	0	0	0	0	0	0	0.234	4	12535.7	108	4	DUF3611	0.089	Snake toxin-like / Snake venom toxins	29.3	33	15
FGSG_11911	10	3.51	0.5	0	0	0	0	0	0	0	0	0	0	0.234	19	22152.9	213	5	Gly_rich	0.01	PDB header:hydrolase / Chain: B: PDB Molecule:3,6-anhydro-alpha-l-galactosidase;	15.2	43	6
FGSG_13192	10	3.51	0.5	0	0	0	0	0	0	0	0	0	0	0.234	3	14234.3	128	0	0	0	PDB header:hydrolase / Chain: D: PDB Molecule:beta-galactosidase;	90.2	15	97
FGSG_12103	10	3.51	0.5	0	0	0	0	0	0	0	0	0	0	0.234	14	19037.2	178	7	0	0	PDB header:transcription / Chain: A: PDB Molecule:smart/hdac1 associated repressor protein;	34.2	43	11
FGSG_12304	10	3.51	0.5	0	0	0	0	0	0	0	0	0	0	0.234	0	11499	107	4	0	0	PDB header:apoptosis / Chain: A: PDB Molecule:protein f1;	10.5	53	16
FGSG_12779	10	3.51	0.5	0	0	0	0	0	0	0	0	0	0	0.233	7	11385.2	99	2	XFP	0.22	Terpenoid cyclases/Protein prenyltransferases / Complement components	22.7	19	30
FGSG_12666	10	3.51	0.5	0	0	0	0	0	0	0	0	0	0	0.231	0	9745.05	84	7	0	0	Aminopeptidase/glucanase lid domain / Aminopeptidase/glucanase lid domain	43.9	42	13
FGSG_12226	10	3.51	0.5	0	0	0	0	0	0	0	0	0	0	0.231	0	12578.4	108	4	Pyrophosphatase	0.032	FAD/NAD(P)-binding domain / C-terminal domain of adrenodoxin reductase-like	36.8	10	58
FGSG_12682	10	3.51	0.5	0	0	0	0	0	0	0	0	0	0	0.231	8	23980.5	218	3	0	0	PDB header:transport protein / Chain: D: PDB Molecule:hypothetical 12.0 kda protein in ade3-ser2	19.6	30	10
FGSG_13054	10	3.51	0.5	0	0	0	0	0	0	0	0	0	0	0.231	10	14029	125	2	0	0	Retrovirus capsid protein, N-terminal core domain / Retrovirus capsid protein, N-terminal core domain	36.7	56	13
FGSG_13706	10	3.51	0.5	0	0	0	0	0	0	0	0	0	0	0.23	0	28131.6	256	6	0	0	PDB header:structural genomics, unknown function / Chain: A: PDB Molecule:uncharacterized protein ecs2156;	14	75	2
FGSG_13375	10	3.51	0.5	0	0	0	0	0	0	0	0	0	0	0.23	2	21226.7	196	1	0	0	PDB header:hydrolase / Chain: A: PDB Molecule:alkylhalidase cmls;	33.6	70	22
FGSG_12411	10	3.51	0.5	0	0	0	0	0	0	0	0	0	0	0.229	0	12282.9	110	3	0	0	PDB header:sugar binding protein / Chain: A: PDB Molecule:hypothetical sugar binding protein;	27.5	39	26
FGSG_13843	10	3.51	0.5	0	0	0	0	0	0	0	0	0	0	0.229	15	11434.7	108	2	Inhibitor_I10	0.18	Crambin-like / Crambin-like	38.8	62	12
FGSG_07568	10	3.51	0.5	0	0	0	0	0	0	0	0	0	0	0.229	0	44159.7	379	6	Fungal_trans	1.3e-12	Retroviral matrix proteins / EIAV matrix antigen	30.6	28	4
FGSG_13411	10	3.51	0.5	0	0	0	0	0	0	0	0	0	0	0.227	5	11456.9	107	4	0	0	PDB header:toxin / Chain: H: PDB Molecule:pertussis toxin;	18.8	42	16
FGSG_11790	10	3.51	0.5	0	0	0	0	0	0	0	0	0	0	0.227	5	11705.5	107	1	0	0	PDB header:splicing / Chain: 2: PDB Molecule:survival of motor neuron protein-interacting protein 1;	48.1	19	28
FGSG_12227	10	3.51	0.5	0	0	0	0	0	0	0	0	0	0	0.226	0	18056.8	159	7	0	0	Fumarate reductase respiratory complex transmembrane subunits / Succinate dehydrogenase/Fumarate reductase transmembrane subunits (SdhC/FrdC and SdhD/FrdD)	13.1	24	12
FGSG_10751	10	3.51	0.5	0	0	0	0	0	0	0	0	0	0	0.226	6	18319.9	163	3	0	0	DNA clamp / DNA polymerase processivity factor	45.2	24	20
FGSG_11377	10	3.51	0.5	0	0	0	0	0	0	0	0	0	0	0.223	2	41525.4	372	7	Spc7	0.019	PDB header:proton transport / Chain: A: PDB Molecule:matrix protein 2;	74.7	40	6
FGSG_14030	10	3.51	0.5	0	0	0	0	0	0	0	0	0	0	0.222	0	16479.4	149	1	0	0	Accessory protein X4 (ORF8, ORF7a) / Accessory protein X4 (ORF8, ORF7a)	17.7	78	5
FGSG_03241	10	3.51	0.5	0	0	0	0	0	0	0	0	0	0	0.222	0	12515.4	109	8	Prok-RING_2	0.55	Zn-binding ribosomal proteins / Ribosomal protein L32p	31.6	40	17
FGSG_12185	10	3.51	0.5	0	0	0	0	0	0	0	0	0	0	0.221	0	5244.33	44	1	0	0	PDB header:structural genomics, unknown function / Chain: A: PDB Molecule:protein of unknown function (duf1244);	7.9	50	25
FGSG_00673	10	3.51	0.5	0	0	0	0	0	0	0	0	0	0	0.22	0	35860.2	312	2	0	0	PDB header:de novo protein / Chain: A: PDB Molecule:de novo designed protein;	35.5	36	13
FGSG_08148	10	3.51	0.5	0	0	0	0	0	0	0	0	0	0	0.22	0	74212	662	10	Epimerase	2.2e-40	PDB header:hydrolase / Chain: C: PDB Molecule:protein arna;	100	43	98
FGSG_13315	10	3.51	0.5	0	0	0	0	0	0	0	0	0	0	0.219	0	11505.2	105	4	0	0	(Phosphotyrosine protein) phosphatases II / Dual specificity phosphatase-like	40.1	35	23
FGSG_13527	10	3.51	0.5	0	0	0	0	0	0	0	0	0	0	0.219	6	59324.7	533	7	SNF2_N	5.7e-10	PDB header:hydrolase / Chain: W: PDB Molecule:chromo domain-containing protein 1;	100	14	95
FGSG_13817	10	3.51	0.5	0	0	0	0	0	0	0	0	0	0	0.219	22	15067.3	137	4	0	0	PDB header:ligase, transferase / Chain: A: PDB Molecule:fusion protein 4-coumarate--coa ligase 1, resveratrol	99.9	15	92
FGSG_04088	10	3.51	0.5	0	0	0	0	0	0	0	0	0	0	0.219	5	3283.76	35	8	Metallothio	0.0012	Metallothionein / Metallothionein	80.7	55	60
FGSG_02241	10	3.51	0.5	0	0	0	0	0	0	0	0	0	0	0.218	4	39732.5	353	13	0	0	PDB header:transcription regulator/dna / Chain: A: PDB Molecule:smad1-mh1;	38.7	43	7
FGSG_05362	10	3.51	0.5	0	0	0	0	0	0	0	0	0	0	0.218	3	33583.3	296	9	RHH_1	0.13	PDB header:oxidoreductase / Chain: B: PDB Molecule:isocitrate dehydrogenase;	70.8	20	11
FGSG_13558	10	3.51	0.5	0	0	0	0	0	0	0	0	0	0	0.217	0	11369.5	103	4	0	0	Zinc domain conserved in yeast copper-regulated transcription factors / Zinc domain conserved in yeast copper-regulated transcription factors	11.6	33	22
FGSG_13639	10	3.51	0.5	0	0	0	0	0	0	0	0	0	0	0.217	0	13817.8	125	4	0	0	Non-globular alpha+beta subunits of globular proteins / Phycoerythrin 545 alpha-subunits	25.6	50	7
FGSG_13249	10	3.51	0.5	0	0	0	0	0	0	0	0	0	0	0.217	5	14678.7	137	9	0	0	PDB header:dna binding protein/toxin / Chain: C: PDB Molecule:hth-type transcriptional regulator mqsa(ygit);	27.3	42	17
FGSG_12751	10	3.51	0.5	0	0	0	0	0	0	0	0	0	0	0.216	0	15280	134	2	0	0	PDB header:virus / Chain: 1: PDB Molecule:polyprotein;	31.4	33	38
FGSG_12329	10	3.51	0.5	0	0	0	0	0	0	0	0	0	0	0.215	0	22387	193	1	DUF3112	0.011	PDB header:transport protein / Chain: D: PDB Molecule:bm2 protein;	40.7	27	7
FGSG_12099	10	3.51	0.5	0	0	0	0	0	0	0	0	0	0	0.214	2	21901.2	199	2	0	0	PDB header:viral protein / Chain: A: PDB Molecule:phage-related protein;	66.5	17	8
FGSG_02076	10	3.51	0.5	0	0	0	0	0	0	0	0	0	0	0.214	0	13882.3	122	6	0	0	BEACH domain / BEACH domain	14.7	32	20
FGSG_04955	10	3.51	0.5	0	0	0	0	0	0	0	0	0	0	0.212	0	7744.39	67	4	CoA_binding_2	0.11	Tim10-like / Tim10/DDP	9.1	56	11
FGSG_13371	10	3.51	0.5	0	0	0	0	0	0	0	0	0	0	0.212	0	14050.2	122	2	0	0	PDB header:ligase / Chain: B: PDB Molecule:ubiquitin-like modifier-activating enzyme atg7;	22.5	21	18
FGSG_05056	10	3.51	0.5	0	0	0	0	0	0	0	0	0	0	0.212	9	18209.5	166	4	0	0	PDB header:hydrolase/hydrolase inhibitor / Chain: B: PDB Molecule:pbicp-c;	68.2	28	35
FGSG_00384	10	3.51	0.5	0	0	0	0	0	0	0	0	0	0	0.211	8	25227.5	228	8	0	0	PDB header:isomerase/dna / Chain: B: PDB Molecule:dna topoisomerase i-like protein;	22.3	36	5
FGSG_05815	10	3.51	0.5	0	0	0	0	0	0	0	0	0	0	0.211	2	32148.2	288	2	Peptidase_S8	0.0011	PDB header:hydrolase / Chain: A: PDB Molecule:c5a peptidase;	100	17	43
FGSG_10487	10	3.51	0.5	0	0	0	0	0	0	0	0	0	0	0.21	7	31918.7	291	9	0	0	Immunoglobulin / C2 set domains	53.9	33	14
FGSG_12008	10	3.51	0.5	0	0	0	0	0	0	0	0	0	0	0.21	0	28869.5	258	7	0	0	PDB header:oxidoreductase / Chain: A: PDB Molecule:terephthalate 1,2-cis-dihydrodiol dehydrogenase;	19	100	1
FGSG_01192	10	3.51	0.5	0	0	0	0	0	0	0	0	0	0	0.209	0	15425.5	137	2	0	0	PDB header:virus / Chain: C: PDB Molecule:capsid protein v20;	60.7	45	20
FGSG_05626	10	3.51	0.5	0	0	0	0	0	0	0	0	0	0	0.209	0	12569.4	110	3	0	0	PDB header:hydrolase/hydrolase inhibitor / Chain: F: PDB Molecule:ecotin;	20	19	13
FGSG_03776	10	3.51	0.5	0	0	0	0	0	0	0	0	0	0	0.209	0	14162.8	124	2	0	0	PDB header:metal transport / Chain: P: PDB Molecule:cation efflux family protein;	99.8	15	89
FGSG_12638	10	3.51	0.5	0	0	0	0	0	0	0	0	0	0	0.207	0	21984	193	1	0	0	alpha/beta-Hydrolases / Bacterial lipase	99.7	15	68
FGSG_07979	10	3.51	0.5	0	0	0	0	0	0	0	0	0	0	0.207	0	20048.6	178	5	0	0	PDB header:viral protein / Chain: A: PDB Molecule:glycoprotein c;	26.8	77	12
FGSG_12668	10	3.51	0.5	0	0	0	0	0	0	0	0	0	0	0.207	0	69247.1	627	2	RSN1_TM	1.2e-40	RNA-binding domain, RBD / Canonical RBD	96	20	7
FGSG_12959	10	3.51	0.5	0	0	0	0	0	0	0	0	0	0	0.206	0	13420.8	118	3	0	0	Rof/RNase P subunit-like / RNase P subunit p29-like	14.2	55	8
FGSG_10093	10	3.51	0.5	0	0	0	0	0	0	0	0	0	0	0.206	0	19257.7	174	2	0	0	PDB header:oxidoreductase / Chain: D: PDB Molecule:mitochondrial import receptor subunit tom20 homolog;	20.1	20	10
FGSG_10238	10	3.51	0.5	0	0	0	0	0	0	0	0	0	0	0.205	7	12611.5	115	4	0	0	Substrate-binding domain of HMG-CoA reductase / Substrate-binding domain of HMG-CoA reductase	23	33	6
FGSG_13564	10	3.51	0.5	0	0	0	0	0	0	0	0	0	0	0.205	0	9124.74	79	0	0	0	PDB header:viral protein / Chain: A: PDB Molecule:genome polyprotein;	34.8	28	30
FGSG_11933	10	3.51	0.5	0	0	0	0	0	0	0	0	0	0	0.205	8	12403.4	113	1	0	0	PDB header:cell adhesion / Chain: A: PDB Molecule:cohesin;	14.8	48	21
FGSG_12236	10	3.51	0.5	0	0	0	0	0	0	0	0	0	0	0.204	24	57588.9	534	11	Laminin_G_3	2.2e-12	PDB header:structural genomics, unknown function / Chain: A: PDB Molecule:uncharacterized protein;	100	15	41
FGSG_01518	10	3.51	0.5	0	0	0	0	0	0	0	0	0	0	0.204	0	65520.2	575	3	0	0	PDB header:gene regulation / Chain: A: PDB Molecule:vitamin d receptor;	50.7	15	8
FGSG_12312	10	3.51	0.5	0	0	0	0	0	0	0	0	0	0	0.204	0	11386	103	1	0	0	Chitinase insertion domain / Chitinase insertion domain	18.1	32	27
FGSG_13712	10	3.51	0.5	0	0	0	0	0	0	0	0	0	0	0.203	12	17785.5	158	3	DUF1365	1.5e-05	Photosystem II reaction centre subunit H, transmembrane region / Photosystem II reaction centre subunit H, transmembrane region	47	21	14
FGSG_02805	10	3.51	0.5	0	0	0	0	0	0	0	0	0	0	0.203	0	32730.4	285	3	Fungal_trans_2	0.00078	Phosphoglucomutase, C-terminal domain / Phosphoglucomutase, C-terminal domain	42.2	50	5
FGSG_13139	10	3.51	0.5	0	0	0	0	0	0	0	0	0	0	0.203	0	14003.1	124	2	0	0	PDB header:oxidoreductase / Chain: A: PDB Molecule:nadph-dependent 7-cyano-7-deazaguanine reductase;	17.6	36	21
FGSG_12778	10	3.51	0.5	0	0	0	0	0	0	0	0	0	0	0.203	3	11541.1	108	3	0	0	PDB header:immune system, signaling protein / Chain: A: PDB Molecule:t-cell surface glycoprotein cd3 epsilon chain;	11.6	41	19
FGSG_09467	10	3.51	0.5	0	0	0	0	0	0	0	0	0	0	0.203	4	20282.1	180	4	0	0	PDB header:transcription/dna / Chain: A: PDB Molecule:pf14_0633 protein;	45	20	27
FGSG_13588	10	3.51	0.5	0	0	0	0	0	0	0	0	0	0	0.202	0	28196.9	248	10	0	0	PDB header:toxin / Chain: B: PDB Molecule:phospholipase a2 homolog, taipoxin beta chain;	33.8	75	10
FGSG_12718	10	3.51	0.5	0	0	0	0	0	0	0	0	0	0	0.202	0	22067.3	199	6	0	0	PDB header:structural protein / Chain: A: PDB Molecule:mucin-1;	28.1	59	8
FGSG_13226	10	3.51	0.5	0	0	0	0	0	0	0	0	0	0	0.202	4	14404.7	130	2	PalH	0.001	Bacterial photosystem II reaction centre, L and M subunits / Bacterial photosystem II reaction centre, L and M subunits	81.9	23	45
FGSG_05569	10	3.51	0.5	0	0	0	0	0	0	0	0	0	0	0.202	6	11685.2	112	1	0	0	PDB header:de novo protein / Chain: A: PDB Molecule:mhb8a peptide;	14	73	8
FGSG_12285	10	3.51	0.5	0	0	0	0	0	0	0	0	0	0	0.202	0	22914.3	202	3	0	0	PDB header:structural genomics, unknown function / Chain: D: PDB Molecule:hypothetical protein;	54.4	53	8
FGSG_13255	10	3.51	0.5	0	0	0	0	0	0	0	0	0	0	0.201	0	13564.5	120	1	0	0	PDB header:oxidoreductase / Chain: B: PDB Molecule:diheme cytochrome c napb;	13.7	30	15
FGSG_12929	10	3.51	0.5	0	0	0	0	0	0	0	0	0	0	0.2	10	13916.1	123	2	0	0	PDB header:ribosome / Chain: D: PDB Molecule:60s ribosomal protein l11;	37.1	16	77
FGSG_11965	10	3.51	0.5	0	0	0	0	0	0	0	0	0	0	0.2	0	22861.5	201	4	0	0	PDB header:lyase / Chain: B: PDB Molecule:oligo alginate lyase;	15.3	14	20
FGSG_07230	10	3.51	0.5	0	0	0	0	0	0	0	0	0	0	0.2	0	33490.6	292	6	0	0	PDB header:chaperone / Chain: D: PDB Molecule:bag family molecular chaperone regulator 2;	42.6	35	10
FGSG_11739	10	3.51	0.5	0	0	0	0	0	0	0	0	0	0	0.2	0	14799.3	136	3	FtsX	0.17	PDB header:hydrolase / Chain: A: PDB Molecule:atp-dependent dna helicase q4;	15.9	40	17
FGSG_01492	10	3.51	0.5	0	0	0	0	0	0	0	0	0	0	0.2	0	12308.7	107	3	0	0	EGF/Laminin / EGF-type module	7.4	37	16
FGSG_05768	10	3.51	0.5	0	0	0	0	0	0	0	0	0	0	0.2	0	18314.7	167	2	Nucleos_tra2_C	0.21	Photosystem II reaction center protein M, PsbM / PsbM-like	33.5	30	15
FGSG_05534	10	3.51	0.5	0	0	0	0	0	0	0	0	0	0	0.199	4	11074.5	100	2	0	0	CI-2 family of serine protease inhibitors / CI-2 family of serine protease inhibitors	22.6	33	23
FGSG_11740	10	3.51	0.5	0	0	0	0	0	0	0	0	0	0	0.199	2	14172	129	3	0	0	PDB header:structural genomics, unknown function / Chain: A: PDB Molecule:uncharacterized protein yqzg;	11.8	32	13
FGSG_11861	10	3.51	0.5	0	0	0	0	0	0	0	0	0	0	0.198	14	13025.8	122	2	0	0	Ribosomal protein S5 domain 2-like / Imidazole glycerol phosphate dehydratase	43.2	30	46
FGSG_13684	10	3.51	0.5	0	0	0	0	0	0	0	0	0	0	0.197	0	10478.1	96	4	0	0	Thioredoxin-like / ArsC-like	15.1	33	12
FGSG_11657	10	3.51	0.5	0	0	0	0	0	0	0	0	0	0	0.197	0	81149.5	740	12	DUF1752	3e-07	PDB header:hydrolase/hydrolase inhibitor / Chain: A: PDB Molecule:alkaline serine protease;	97.6	16	30
FGSG_12510	10	3.51	0.5	0	0	0	0	0	0	0	0	0	0	0.196	8	17075.2	163	2	0	0	0	0	0	0
FGSG_13049	10	3.51	0.5	0	0	0	0	0	0	0	0	0	0	0.195	0	22936.4	209	5	0	0	PDB header:protein binding / Chain: E: PDB Molecule:spindle pole body component 110;	28.4	46	5
FGSG_12479	10	3.51	0.5	0	0	0	0	0	0	0	0	0	0	0.195	0	11480.1	102	4	DNAP_B_exo_N	0.3	PDB header:biosynthetic protein / Chain: C: PDB Molecule:cellulose synthase operon protein d;	41.4	47	15
FGSG_13669	10	3.51	0.5	0	0	0	0	0	0	0	0	0	0	0.195	11	14504.5	131	6	0	0	TNF-like / TNF-like	41.1	38	27
FGSG_12888	10	3.51	0.5	0	0	0	0	0	0	0	0	0	0	0.195	16	13478.8	127	2	0	0	PDB header:structural protein/rna binding protein / Chain: H: PDB Molecule:rna15;	25.2	17	40
FGSG_13741	10	3.51	0.5	0	0	0	0	0	0	0	0	0	0	0.195	0	11160.3	100	2	Ndc1_Nup	0.69	PDB header:immune system / Chain: B: PDB Molecule:h-2 class ii histocompatibility antigen, a-u beta chain;	17.3	33	14
FGSG_12354	10	3.51	0.5	0	0	0	0	0	0	0	0	0	0	0.194	0	38249.8	337	8	0	0	PDB header:cell cycle / Chain: D: PDB Molecule:dbf4;	45.3	44	4
FGSG_09248	10	3.51	0.5	0	0	0	0	0	0	0	0	0	0	0.194	0	37415.3	347	10	0	0	E set domains / RhoGDI-like	15.1	23	6
FGSG_13732	10	3.51	0.5	0	0	0	0	0	0	0	0	0	0	0.194	0	22148.8	198	4	0	0	GST C-terminal domain-like / Glutathione S-transferase (GST), C-terminal domain	24.4	28	13
FGSG_12156	10	3.51	0.5	0	0	0	0	0	0	0	0	0	0	0.194	10	13641.5	124	2	Dodecin	1.4	Hedgehog/intein (Hint) domain / Intein (protein splicing domain)	99.3	18	41
FGSG_13701	10	3.51	0.5	0	0	0	0	0	0	0	0	0	0	0.194	0	2970.49	29	0	0	0	0	0	0	0
FGSG_11679	10	3.51	0.5	0	0	0	0	0	0	0	0	0	0	0.194	0	8506.09	75	2	0	0	0	0	0	0
FGSG_07987	10	3.51	0.5	0	0	0	0	0	0	0	0	0	0	0.193	0	16106.4	147	2	MotA_activ	0.03	PDB header:oxidoreductase / Chain: B: PDB Molecule:putative nadph:quinone oxidoreductase;	99.9	14	95
FGSG_01500	10	3.51	0.5	0	0	0	0	0	0	0	0	0	0	0.193	13	11773.5	105	0	0	0	Purine and uridine phosphorylases / Purine and uridine phosphorylases	26.8	22	37
FGSG_11330	10	3.51	0.5	0	0	0	0	0	0	0	0	0	0	0.193	0	31365	285	1	0	0	PDB header:unknown function / Chain: B: PDB Molecule:conserved hypothetical alanine and leucine rich	44.4	16	20
FGSG_13434	10	3.51	0.5	0	0	0	0	0	0	0	0	0	0	0.192	10	12824.6	113	7	0	0	PDB header:antimicrobial protein / Chain: A: PDB Molecule:plnk;	23.2	86	5
FGSG_12086	10	3.51	0.5	0	0	0	0	0	0	0	0	0	0	0.192	0	9462.56	84	1	DUF4059	0.18	Voltage-gated potassium channels / Voltage-gated potassium channels	70.6	33	34
FGSG_13074	10	3.51	0.5	0	0	0	0	0	0	0	0	0	0	0.192	0	17984.5	164	8	0	0	PDB header:protein binding / Chain: A: PDB Molecule:dna polymerase lambda;	41.1	44	9
FGSG_11682	10	3.51	0.5	0	0	0	0	0	0	0	0	0	0	0.191	2	12284.3	107	0	0	0	PDB header:transferase / Chain: B: PDB Molecule:adenosine monophosphate-protein transferase vops;	26.9	38	21
FGSG_13082	10	3.51	0.5	0	0	0	0	0	0	0	0	0	0	0.191	6	18014.6	162	8	0	0	PDB header:rna binding protein / Chain: A: PDB Molecule:u3 small nucleolar ribonucleoprotein protein	23.8	54	7
FGSG_12757	10	3.51	0.5	0	0	0	0	0	0	0	0	0	0	0.19	0	31006.5	275	9	0	0	NTF2-like / SAV4671-like	29.7	22	12
FGSG_05526	10	3.51	0.5	0	0	0	0	0	0	0	0	0	0	0.19	0	21397.5	189	3	0	0	PDB header:structural genomics, unknown function / Chain: A: PDB Molecule:bh2720 protein;	26.3	42	9
FGSG_11700	10	3.51	0.5	0	0	0	0	0	0	0	0	0	0	0.189	4	26455.7	245	0	DUF605	0.04	0	0	0	0
FGSG_11694	10	3.51	0.5	0	0	0	0	0	0	0	0	0	0	0.189	0	25555.7	230	4	0	0	Concanavalin A-like lectins/glucanases / SPRY domain	17.4	36	10
FGSG_06476	10	3.51	0.5	0	0	0	0	0	0	0	0	0	0	0.189	0	17513.9	154	5	0	0	PsbU/PolX domain-like / DNA polymerase beta-like, second domain	48.8	14	37
FGSG_13164	10	3.51	0.5	0	0	0	0	0	0	0	0	0	0	0.189	0	25668.6	222	2	0	0	Lysozyme-like / Chitosanase	38.2	28	23
FGSG_00277	10	3.51	0.5	0	0	0	0	0	0	0	0	0	0	0.189	0	15595.9	139	1	LBR_tudor	0.079	Tudor/PWWP/MBT / Tudor domain	78.3	60	10
FGSG_13424	10	3.51	0.5	0	0	0	0	0	0	0	0	0	0	0.189	0	19439.4	169	3	0	0	Concanavalin A-like lectins/glucanases / Vibrio cholerae sialidase, N-terminal and insertion domains	49.8	21	27
FGSG_06976	10	3.51	0.5	0	0	0	0	0	0	0	0	0	0	0.188	3	16654.4	152	5	0	0	Transglutaminase, two C-terminal domains / Transglutaminase, two C-terminal domains	33.5	24	26
FGSG_12494	10	3.51	0.5	0	0	0	0	0	0	0	0	0	0	0.188	9	12928.6	116	2	0	0	PDB header:signaling protein inhibitor / Chain: A: PDB Molecule:wnt inhibitory factor-1;	22.4	24	28
FGSG_13055	10	3.51	0.5	0	0	0	0	0	0	0	0	0	0	0.187	0	23186.6	207	8	0	0	PDB header:structural genomics, unknown function / Chain: B: PDB Molecule:uncharacterized protein;	43.8	55	9
FGSG_04005	10	3.51	0.5	0	0	0	0	0	0	0	0	0	0	0.187	5	12740.9	116	4	0	0	Actin-like ATPase domain / Actin/HSP70	99.6	25	77
FGSG_11818	10	3.51	0.5	0	0	0	0	0	0	0	0	0	0	0.186	0	10658.9	99	3	0	0	Kringle-like / Kringle modules	18.6	31	33
FGSG_06796	10	3.51	0.5	0	0	0	0	0	0	0	0	0	0	0.186	13	20957.4	216	5	zf-RanBP	7.5e-08	PDB header:transport protein / Chain: A: PDB Molecule:nuclear pore complex protein nup153;	99.2	29	19
FGSG_07796	10	3.51	0.5	0	0	0	0	0	0	0	0	0	0	0.185	22	27246.2	253	5	FMO-like	8.4e-11	PDB header:oxidoreductase / Chain: A: PDB Molecule:cyclohexanone monooxygenase;	100	24	60
FGSG_13416	10	3.51	0.5	0	0	0	0	0	0	0	0	0	0	0.185	0	20636	184	7	0	0	4-helical cytokines / Long-chain cytokines	42.5	22	21
FGSG_12879	10	3.51	0.5	0	0	0	0	0	0	0	0	0	0	0.184	5	11771.8	105	4	0	0	PDB header:transferase / Chain: A: PDB Molecule:pyoverdine biosynthesis protein pvca;	32.4	32	20
FGSG_12953	10	3.51	0.5	0	0	0	0	0	0	0	0	0	0	0.183	15	17151.3	154	6	0	0	PDB header:hydrolase / Chain: A: PDB Molecule:helper component proteinase;	82.6	56	11
FGSG_09922	10	3.51	0.5	0	0	0	0	0	0	0	0	0	0	0.183	9	18458	166	7	0	0	PDB header:transcription regulator / Chain: A: PDB Molecule:fact complex subunit pob3;	10	28	32
FGSG_12569	10	3.51	0.5	0	0	0	0	0	0	0	0	0	0	0.183	0	66676.8	593	17	0	0	PDB header:unknown function / Chain: B: PDB Molecule:zymogen granule protein 16 homolog b;	94.2	18	22
FGSG_12324	10	3.51	0.5	0	0	0	0	0	0	0	0	0	0	0.183	0	13736	118	5	0	0	Dcp2 domain-like / Dcp2 box A domain	8.3	60	7
FGSG_13649	10	3.51	0.5	0	0	0	0	0	0	0	0	0	0	0.182	4	21770.3	194	5	0	0	PDB header:protein binding / Chain: A: PDB Molecule:intersectin-1;	13.8	37	16
FGSG_12060	10	3.51	0.5	0	0	0	0	0	0	0	0	0	0	0.182	0	12460.3	110	3	0	0	PDB header:dna binding protein / Chain: A: PDB Molecule:single-stranded dna-binding protein;	14.1	30	8
FGSG_13034	10	3.51	0.5	0	0	0	0	0	0	0	0	0	0	0.182	0	12730.6	111	3	F-box-like_2	0.00033	PDB header:transcription regulator/protein binding / Chain: B: PDB Molecule:nepr;	23.9	38	18
FGSG_13930	10	3.51	0.5	0	0	0	0	0	0	0	0	0	0	0.181	0	14715.9	126	3	0	0	PDB header:ribosome / Chain: L: PDB Molecule:40s ribosomal protein s12;	40.3	24	29
FGSG_12885	10	3.51	0.5	0	0	0	0	0	0	0	0	0	0	0.181	10	33046.8	300	9	0	0	3-carboxy-cis,cis-mucoante lactonizing enzyme / 3-carboxy-cis,cis-mucoante lactonizing enzyme	58.9	18	21
FGSG_02802	10	3.51	0.5	0	0	0	0	0	0	0	0	0	0	0.181	0	17816.6	159	2	0	0	Heme iron utilization protein-like / HemS/ChuS-like	23.8	19	33
FGSG_13844	10	3.51	0.5	0	0	0	0	0	0	0	0	0	0	0.181	0	36714.9	326	12	Ank_2	1.6e-11	PDB header:structural protein / Chain: A: PDB Molecule:ankyrin;	100	17	97
FGSG_06396	10	3.51	0.5	0	0	0	0	0	0	0	0	0	0	0.181	0	39015.4	331	10	F-box-like_2	0.057	PDB header:virus / Chain: B: PDB Molecule:major coat protein;	31.5	17	19
FGSG_04472	10	3.51	0.5	0	0	0	0	0	0	0	0	0	0	0.181	0	11527.7	101	3	0	0	Heme-dependent peroxidases / CCP-like	13.2	9	21
FGSG_05242	10	3.51	0.5	0	0	0	0	0	0	0	0	0	0	0.181	0	37950.8	337	9	0	0	PDB header:cell cycle / Chain: A: PDB Molecule:centromere dna-binding protein complex cbf3	96.8	12	30
FGSG_13819	10	3.51	0.5	0	0	0	0	0	0	0	0	0	0	0.18	5	15311.5	137	5	0	0	PDB header:virus / Chain: A: PDB Molecule:pf1 bacteriophage coat protein b;	41.2	42	18
FGSG_12543	10	3.51	0.5	0	0	0	0	0	0	0	0	0	0	0.18	0	28803.6	262	5	0	0	ACT-like / Phenylalanine metabolism regulatory domain	25.5	35	7
FGSG_12645	10	3.51	0.5	0	0	0	0	0	0	0	0	0	0	0.18	0	40001.1	354	2	SNF2_N	2.9e-12	PDB header:hydrolase / Chain: W: PDB Molecule:chromo domain-containing protein 1;	100	21	86
FGSG_07844	10	3.51	0.5	0	0	0	0	0	0	0	0	0	0	0.179	4	16846.6	150	4	0	0	PDB header:lipid binding protein / Chain: A: PDB Molecule:uncharacterized protein;	58.7	23	34
FGSG_00242	10	3.51	0.5	0	0	0	0	0	0	0	0	0	0	0.179	0	47743.9	434	5	DUF972	0.11	PDB header:membrane protein / Chain: G: PDB Molecule:small-conductance mechanosensitive channel;	65.3	22	11
FGSG_01089	10	3.51	0.5	0	0	0	0	0	0	0	0	0	0	0.179	5	14152.2	133	3	0	0	PH domain-like / Necap1 N-terminal domain-like	10.1	26	42
FGSG_09079	10	3.51	0.5	0	0	0	0	0	0	0	0	0	0	0.179	20	15230.5	139	4	0	0	PDB header:oxidoreductase / Chain: A: PDB Molecule:arsenate reductase;	54.6	24	40
FGSG_12743	10	3.51	0.5	0	0	0	0	0	0	0	0	0	0	0.178	2	25976.6	236	6	0	0	FAD-linked reductases, C-terminal domain / PHBH-like	33.6	44	10
FGSG_13485	10	3.51	0.5	0	0	0	0	0	0	0	0	0	0	0.178	0	28231.8	254	4	AAA_11	2e-07	PDB header:hydrolase / Chain: A: PDB Molecule:regulator of nonsense transcripts 1;	99.8	28	31
FGSG_08152	10	3.51	0.5	0	0	0	0	0	0	0	0	0	0	0.178	9	15215.5	137	4	0	0	PDB header:structural protein / Chain: A: PDB Molecule:type iv pilin structural subunit;	19.6	48	14
FGSG_13679	10	3.51	0.5	0	0	0	0	0	0	0	0	0	0	0.177	12	12781.8	118	4	0	0	ApaG-like / ApaG-like	15.7	18	55
FGSG_11887	10	3.51	0.5	0	0	0	0	0	0	0	0	0	0	0.177	0	13990.4	120	3	0	0	Acylphosphatase/BLUF domain-like / BLUF domain	19.1	23	28
FGSG_13277	10	3.51	0.5	0	0	0	0	0	0	0	0	0	0	0.176	0	13818.5	124	2	RRM_1	0.0013	RNA-binding domain, RBD / Canonical RBD	96.3	21	78
FGSG_10953	10	3.51	0.5	0	0	0	0	0	0	0	0	0	0	0.176	0	13491.4	120	1	0	0	PDB header:hydrolase inhibitor / Chain: A: PDB Molecule:aspartic protease inhibitor;	47.4	49	49
FGSG_13036	10	3.51	0.5	0	0	0	0	0	0	0	0	0	0	0.176	0	14706.5	132	2	0	0	PDB header:electron transport / Chain: A: PDB Molecule:auracyanin a;	14	38	15
FGSG_00225	10	3.51	0.5	0	0	0	0	0	0	0	0	0	0	0.176	0	12199.7	106	0	HAD_2	3.5e-10	PDB header:hydrolase / Chain: A: PDB Molecule:putative nucleotide phosphatase;	99	44	98
FGSG_12019	10	3.51	0.5	0	0	0	0	0	0	0	0	0	0	0.176	0	4763.6	43	2	0	0	Galactose-binding domain-like / Discoidin domain (FA58C, coagulation factor 5/8 C-terminal domain)	26.7	58	25
FGSG_07825	10	3.51	0.5	0	0	0	0	0	0	0	0	0	0	0.176	0	18407.8	166	6	0	0	UBC-like / UFC1-like	38.1	19	36
FGSG_05881	10	3.51	0.5	0	0	0	0	0	0	0	0	0	0	0.176	0	13430.4	120	1	0	0	Pheromone ER-23 / Pheromone ER-23	10.9	52	19
FGSG_04623	10	3.51	0.5	0	0	0	0	0	0	0	0	0	0	0.175	6	12416	111	3	0	0	Transcription factor STAT-4 N-domain / Transcription factor STAT-4 N-domain	17.7	50	8
FGSG_12987	10	3.51	0.5	0	0	0	0	0	0	0	0	0	0	0.175	0	17590.3	156	3	0	0	TTHA1528-like / TTHA1528-like	27	32	17
FGSG_07242	10	3.51	0.5	0	0	0	0	0	0	0	0	0	0	0.174	0	14532.8	128	5	0	0	PDB header:isomerase / Chain: A: PDB Molecule:sugar isomerase;	19.7	30	17
FGSG_13803	10	3.51	0.5	0	0	0	0	0	0	0	0	0	0	0.174	6	14283.4	126	4	0	0	PDB header:cell cycle / Chain: A: PDB Molecule:centromere dna-binding protein complex cbf3	22.5	78	6
FGSG_12906	10	3.51	0.5	0	0	0	0	0	0	0	0	0	0	0.174	0	13276.2	114	1	0	0	PDB header:lipid transport / Chain: A: PDB Molecule:apolipoprotein c-ii;	38.6	57	11
FGSG_10071	10	3.51	0.5	0	0	0	0	0	0	0	0	0	0	0.174	0	35670.3	305	0	PPR_2	2.8e-07	PDB header:rna binding protein / Chain: A: PDB Molecule:pentatricopeptide repeat-containing protein at2g32230,	100	18	91
FGSG_04551	10	3.51	0.5	0	0	0	0	0	0	0	0	0	0	0.174	0	37772.3	337	8	0	0	PDB header:hydrolase / Chain: O: PDB Molecule:26s proteasome regulatory subunit rpn9;	33.7	9	6
FGSG_12709	10	3.51	0.5	0	0	0	0	0	0	0	0	0	0	0.173	6	14684.3	135	0	0	0	HMG-box / HMG-box	23.6	44	12
FGSG_12960	10	3.51	0.5	0	0	0	0	0	0	0	0	0	0	0.173	0	11220.2	99	2	0	0	PDB header:antimicrobial protein / Chain: A: PDB Molecule:antimicrobial peptide ecamp1;	68.9	60	9
FGSG_11935	10	3.51	0.5	0	0	0	0	0	0	0	0	0	0	0.173	0	13822.3	119	5	DUF1806	3.7	Histone-fold / Nucleosome core histones	27.2	54	10
FGSG_10635	10	3.51	0.5	0	0	0	0	0	0	0	0	0	0	0.173	0	12325.1	107	1	Glutaredoxin	1.5e-13	PDB header:electron transport / Chain: A: PDB Molecule:monothiol glutaredoxin ydhd;	99.9	40	82
FGSG_12639	10	3.51	0.5	0	0	0	0	0	0	0	0	0	0	0.172	0	13821.8	119	1	0	0	PDB header:viral protein / Chain: A: PDB Molecule:envelope glycoprotein h;	15.8	31	26
FGSG_12435	10	3.51	0.5	0	0	0	0	0	0	0	0	0	0	0.172	13	10971	106	1	FIVAR	0.023	PDB header:electron transport / Chain: B: PDB Molecule:apocytochrome f;	17.6	30	55
FGSG_13203	10	3.51	0.5	0	0	0	0	0	0	0	0	0	0	0.172	2	23281.5	207	3	0	0	PDB header:hydrolase / Chain: A: PDB Molecule:regulator of nonsense transcripts 1;	59.6	53	7
FGSG_12339	10	3.51	0.5	0	0	0	0	0	0	0	0	0	0	0.172	0	39059.6	350	4	0	0	PDB header:hydrolase / Chain: A: PDB Molecule:probable trna modification gtpase trme;	94.5	21	32
FGSG_13884	10	3.51	0.5	0	0	0	0	0	0	0	0	0	0	0.172	3	11177.8	100	5	0	0	PDB header:viral protein / Chain: A: PDB Molecule:glycoprotein c;	16.2	80	4
FGSG_08167	10	3.51	0.5	0	0	0	0	0	0	0	0	0	0	0.171	0	14290.1	127	3	0	0	Galactose-binding domain-like / Family 30 carbohydrate binding module, CBM30 (PKD repeat)	22.7	42	8
FGSG_12299	10	3.51	0.5	0	0	0	0	0	0	0	0	0	0	0.171	0	15147.3	141	5	0	0	PDB header:hydrolase / Chain: A: PDB Molecule:macrophage metalloelastase;	19.1	19	43
FGSG_13352	10	3.51	0.5	0	0	0	0	0	0	0	0	0	0	0.171	0	15844.5	142	2	0	0	Winged helix DNA-binding domain / C-terminal domain of the rap74 subunit of TFIIF	19.1	38	8
FGSG_03596	10	3.51	0.5	0	0	0	0	0	0	0	0	0	0	0.171	6	16388.2	139	3	Statherin	0.22	Tudor/PWWP/MBT / Tudor domain	55.5	47	22
FGSG_12721	10	3.51	0.5	0	0	0	0	0	0	0	0	0	0	0.171	0	11569.3	103	2	dTMP_synthase	0.12	C-terminal domain of B transposition protein / C-terminal domain of B transposition protein	17.7	32	17
FGSG_02647	10	3.51	0.5	0	0	0	0	0	0	0	0	0	0	0.171	0	6814.11	59	3	0	0	PDB header:structural genomics, unknown function / Chain: A: PDB Molecule:uncharacterized protein;	8.4	88	11
FGSG_13332	10	3.51	0.5	0	0	0	0	0	0	0	0	0	0	0.17	0	11862.4	105	6	0	0	PDB header:structural genomics, unknown function / Chain: A: PDB Molecule:ribosome modulation factor;	32.2	45	20
FGSG_12101	10	3.51	0.5	0	0	0	0	0	0	0	0	0	0	0.17	0	12445.5	111	2	0	0	Cytochrome P450 / Cytochrome P450	44.3	22	33
FGSG_13734	10	3.51	0.5	0	0	0	0	0	0	0	0	0	0	0.17	0	12036.3	106	2	0	0	Defensin-like / Defensin	32.1	50	17
FGSG_10568	10	3.51	0.5	0	0	0	0	0	0	0	0	0	0	0.169	0	28483.3	257	3	0	0	PDB header:transcription / Chain: A: PDB Molecule:hltf protein;	98.3	18	52
FGSG_07353	10	3.51	0.5	0	0	0	0	0	0	0	0	0	0	0.169	7	39958.4	364	2	0	0	PDB header:oxidoreductase / Chain: A: PDB Molecule:protein fto;	41	26	11
FGSG_12763	10	3.51	0.5	0	0	0	0	0	0	0	0	0	0	0.169	0	29168.8	261	10	0	0	Origin of replication-binding domain, RBD-like / Replication initiation protein E1	49.9	35	9
FGSG_13266	10	3.51	0.5	0	0	0	0	0	0	0	0	0	0	0.169	0	12993	116	5	0	0	Winged helix DNA-binding domain / Rv2827c N-terminal domain-like	27.9	53	13
FGSG_12286	10	3.51	0.5	0	0	0	0	0	0	0	0	0	0	0.169	0	12827.9	112	0	KIAA1430	0.3	PDB header:toxin / Chain: C: PDB Molecule:cholera toxin;	17.9	36	21
FGSG_12753	10	3.51	0.5	0	0	0	0	0	0	0	0	0	0	0.169	7	19196.6	176	4	0	0	PDB header:membrane protein / Chain: A: PDB Molecule:v-snare component of the vacuolar snare complex	11.4	25	17
FGSG_08639	10	3.51	0.5	0	0	0	0	0	0	0	0	0	0	0.168	0	25551.7	239	1	0	0	PDB header:dna binding protein / Chain: C: PDB Molecule:chromosomal replication initiator protein dnaa;	39.9	27	10
FGSG_13894	10	3.51	0.5	0	0	0	0	0	0	0	0	0	0	0.167	0	12287.5	107	2	0	0	PDB header:structural protein / Chain: G: PDB Molecule:actin-related protein 2/3 complex subunit 5;	39.5	16	57
FGSG_13365	10	3.51	0.5	0	0	0	0	0	0	0	0	0	0	0.167	0	14080.4	127	3	0	0	PDB header:toxin / Chain: A: PDB Molecule:kappa-hefutoxin 1;	20.9	47	12
FGSG_04492	10	3.51	0.5	0	0	0	0	0	0	0	0	0	0	0.166	23	29672.1	271	4	0	0	PDB header:lyase / Chain: A: PDB Molecule:biodegradative arginine decarboxylase;	34	50	8
FGSG_08244	10	3.51	0.5	0	0	0	0	0	0	0	0	0	0	0.166	14	21466.6	205	0	Herpes_gE	0.022	PDB header:immune system, membrane protein / Chain: A: PDB Molecule:t-cell surface glycoprotein cd4;	95.4	15	19
FGSG_13305	10	3.51	0.5	0	0	0	0	0	0	0	0	0	0	0.166	0	14001.4	129	5	0	0	PDB header:transferase / Chain: B: PDB Molecule:glycylpeptide n-tetradecanoyltransferase;	19.4	56	6
FGSG_12162	10	3.51	0.5	0	0	0	0	0	0	0	0	0	0	0.166	0	14313.2	127	5	0	0	Glycosyl hydrolase domain / alpha-Amylases, C-terminal beta-sheet domain	15.1	34	27
FGSG_00245	10	3.51	0.5	0	0	0	0	0	0	0	0	0	0	0.166	0	20790.5	180	3	0	0	Smp-1-like / Smp-1-like	21.6	18	33
FGSG_13697	10	3.51	0.5	0	0	0	0	0	0	0	0	0	0	0.166	0	11397.5	99	0	0	0	Galactose-binding domain-like / Family 28 carbohydrate binding module, CBM28	13.1	54	12
FGSG_13387	10	3.51	0.5	0	0	0	0	0	0	0	0	0	0	0.166	0	11937.8	105	5	0	0	Fibrinogen C-terminal domain-like / Fibrinogen C-terminal domain-like	53.6	30	20
FGSG_12717	10	3.51	0.5	0	0	0	0	0	0	0	0	0	0	0.165	2	18362.3	166	3	0	0	PFL-like glycyl radical enzymes / PFL-like	62.9	13	44
FGSG_12794	10	3.51	0.5	0	0	0	0	0	0	0	0	0	0	0.165	0	12914.6	112	3	0	0	GST C-terminal domain-like / Glutathione S-transferase (GST), C-terminal domain	51.6	23	39
FGSG_11949	10	3.51	0.5	0	0	0	0	0	0	0	0	0	0	0.165	0	7646.73	69	5	0	0	Photosystem I subunits PsaA/PsaB / Photosystem I subunits PsaA/PsaB	34.5	30	52
FGSG_11888	10	3.51	0.5	0	0	0	0	0	0	0	0	0	0	0.165	5	18926	173	7	0	0	Thioredoxin-like / PDI-like	26.8	38	13
FGSG_02980	10	3.51	0.5	0	0	0	0	0	0	0	0	0	0	0.165	0	91751.1	838	18	PI-PLC-X	1.9e-54	PDB header:hydrolase / Chain: A: PDB Molecule:phospholipase c-beta (plc-beta);	100	28	55
FGSG_13891	10	3.51	0.5	0	0	0	0	0	0	0	0	0	0	0.165	5	23865.9	208	3	0	0	PDB header:viral protein / Chain: A: PDB Molecule:nonstructural protein nsp1;	8.5	47	6
FGSG_07812	10	3.51	0.5	0	0	0	0	0	0	0	0	0	0	0.164	0	84645.1	731	14	Pkinase	1.1e-21	PDB header:transferase / Chain: C: PDB Molecule:beta-adrenergic receptor kinase 1;	100	20	43
FGSG_01148	10	3.51	0.5	0	0	0	0	0	0	0	0	0	0	0.164	0	20571.8	181	3	0	0	PDB header:protein binding / Chain: C: PDB Molecule:pwwp domain-containing protein mum1;	26.9	38	6
FGSG_13535	10	3.51	0.5	0	0	0	0	0	0	0	0	0	0	0.164	0	11779.4	103	0	0	0	gpW/gp25-like / gpW/gp25-like	27.8	16	30
FGSG_13390	10	3.51	0.5	0	0	0	0	0	0	0	0	0	0	0.164	10	6365.47	57	1	DUF2133	1.1	Lipoxigenase / Plant lipoxigenases	12.9	29	35
FGSG_13334	10	3.51	0.5	0	0	0	0	0	0	0	0	0	0	0.164	0	16295.6	151	4	0	0	Phosphotyrosine protein phosphatases I / Low-molecular-weight phosphotyrosine protein phosphatases	26.9	47	11
FGSG_10128	10	3.51	0.5	0	0	0	0	0	0	0	0	0	0	0.164	5	19958.4	185	3	0	0	Tudor/PWWP/MBT / MBT repeat	23.5	25	10
FGSG_12254	10	3.51	0.5	0	0	0	0	0	0	0	0	0	0	0.163	3	25183.3	226	6	0	0	PDB header:hydrolase / Chain: D: PDB Molecule:uracil-dna glycosylase;	71.1	23	32
FGSG_12944	10	3.51	0.5	0	0	0	0	0	0	0	0	0	0	0.163	3	4371.07	40	3	0	0	PDB header:transcription / Chain: D: PDB Molecule:dnak suppressor protein;	25.9	48	62
FGSG_13236	10	3.51	0.5	0	0	0	0	0	0	0	0	0	0	0.163	0	11503.3	101	4	0	0	PDB header:transferase activator/transferase / Chain: A: PDB Molecule:putative uncharacterized protein ecu08_1170;	14.3	57	12
FGSG_13446	10	3.51	0.5	0	0	0	0	0	0	0	0	0	0	0.162	0	26354.7	241	10	FPN1	5.9e-30	MFS general substrate transporter / Glycerol-3-phosphate transporter	58.5	12	79
FGSG_13530	10	3.51	0.5	0	0	0	0	0	0	0	0	0	0	0.162	0	14175.2	121	3	0	0	PDB header:rna binding protein / Chain: A: PDB Molecule:pentatricopeptide repeat-containing protein at2g32230,	31.7	54	9
FGSG_12719	10	3.51	0.5	0	0	0	0	0	0	0	0	0	0	0.162	0	11056.8	102	1	0	0	PDB header:gene regulation / Chain: A: PDB Molecule:major surface antigen;	21.5	67	13
FGSG_14019	10	3.51	0.5	0	0	0	0	0	0	0	0	0	0	0.162	0	23023	212	4	0	0	PDB header:hydrolase / Chain: A: PDB Molecule:5'-tyrosyl-dna phosphodiesterase;	99.9	16	95
FGSG_13471	10	3.51	0.5	0	0	0	0	0	0	0	0	0	0	0.161	0	39504.2	348	5	0	0	PDB header:hydrolase/hydrolase inhibitor / Chain: A: PDB Molecule:caspase-7;	22.4	50	3
FGSG_11779	10	3.51	0.5	0	0	0	0	0	0	0	0	0	0	0.161	7	19797.8	183	1	0	0	PDB header:protein binding / Chain: A: PDB Molecule:protein bola;	19.5	16	26
FGSG_12797	10	3.51	0.5	0	0	0	0	0	0	0	0	0	0	0.161	4	11094	99	3	0	0	PDB header:hydrolase / Chain: A: PDB Molecule:putative cytoplasmic protein;	26.8	19	61
FGSG_12587	10	3.51	0.5	0	0	0	0	0	0	0	0	0	0	0.161	0	17242.3	147	5	0	0	cAMP-binding domain-like / Listeriolysin regulatory protein PrfA, N-terminal domain	24	43	13
FGSG_03503	10	3.51	0.5	0	0	0	0	0	0	0	0	0	0	0.161	0	6962.94	61	0	0	0	PDB header:structural protein / Chain: M: PDB Molecule:phosphatase and actin regulator 1;	31.7	50	31
FGSG_05129	10	3.51	0.5	0	0	0	0	0	0	0	0	0	0	0.16	0	12884.7	116	2	0	0	0	0	0	0
FGSG_11642	10	3.51	0.5	0	0	0	0	0	0	0	0	0	0	0.16	0	24287.5	222	3	0	0	Glucocorticoid receptor-like (DNA-binding domain) / LIM domain	27.8	39	7
FGSG_12540	10	3.51	0.5	0	0	0	0	0	0	0	0	0	0	0.16	0	12307	105	1	0	0	SspB-like / Stringent starvation protein B, SspB	31.2	16	34
FGSG_13926	10	3.51	0.5	0	0	0	0	0	0	0	0	0	0	0.159	9	12043.4	113	3	0	0	Necrosis inducing protein 1, NIP1 / Necrosis inducing protein 1, NIP1	45.5	67	9
FGSG_12844	10	3.51	0.5	0	0	0	0	0	0	0	0	0	0	0.159	2	13174.2	113	5	0	0	PDB header:ribosomal protein / Chain: A: PDB Molecule:60s acidic ribosomal protein p1;	13.2	62	10
FGSG_13523	10	3.51	0.5	0	0	0	0	0	0	0	0	0	0	0.159	0	12016	108	4	0	0	PDB header:isomerase / Chain: A: PDB Molecule:peptidyl-prolyl cis/trans isomerase;	29.7	50	12
FGSG_13750	10	3.51	0.5	0	0	0	0	0	0	0	0	0	0	0.159	0	12395	111	5	0	0	DNase I-like / Inositol polyphosphate 5-phosphatase (IPP5)	49.3	14	45
FGSG_13317	10	3.51	0.5	0	0	0	0	0	0	0	0	0	0	0.159	7	15390.4	143	1	0	0	PDB header:structural genomics, unknown function / Chain: D: PDB Molecule:yflh protein;	37.9	21	25
FGSG_12465	10	3.51	0.5	0	0	0	0	0	0	0	0	0	0	0.159	0	12220.8	113	4	0	0	PDB header:transferase / Chain: D: PDB Molecule:hexokinase-3;	20	32	31
FGSG_12395	10	3.51	0.5	0	0	0	0	0	0	0	0	0	0	0.159	0	12721.6	111	2	0	0	PDB header:hydrolase / Chain: A: PDB Molecule:metallocarboxypeptidase;	37.9	23	22
FGSG_13753	10	3.51	0.5	0	0	0	0	0	0	0	0	0	0	0.159	6	11290.9	103	2	0	0	Cytokine / Interleukin-1 (IL-1)	9.4	24	55
FGSG_12472	10	3.51	0.5	0	0	0	0	0	0	0	0	0	0	0.158	2	32893.9	293	8	0	0	PDB header:hydrolase / Chain: A: PDB Molecule:dna fragmentation factor 40 kda subunit;	19.4	33	9
FGSG_12538	10	3.51	0.5	0	0	0	0	0	0	0	0	0	0	0.158	0	12327.1	106	2	0	0	PDB header:transferase / Chain: A: PDB Molecule:phosphatidylinositol-4-phosphate 3-kinase c2 domain-	42.9	24	18
FGSG_10700	10	3.51	0.5	0	0	0	0	0	0	0	0	0	0	0.158	2	20944.3	193	2	MACPF	4.5e-09	PDB header:immune system / Chain: A: PDB Molecule:complement component c8 alpha chain;	99.9	11	91
FGSG_12274	10	3.51	0.5	0	0	0	0	0	0	0	0	0	0	0.158	0	12118.9	108	4	HrcA	0.2	gp5 N-terminal domain-like / gp4 N-terminal domain-like	57	28	25
FGSG_11907	10	3.51	0.5	0	0	0	0	0	0	0	0	0	0	0.158	4	13617.5	123	2	0	0	PDB header:structural genomics, unknown function / Chain: A: PDB Molecule:asl3597 protein;	9.6	36	17
FGSG_12930	10	3.51	0.5	0	0	0	0	0	0	0	0	0	0	0.157	0	12203	107	6	0	0	Cysteine proteinases / MOA C-terminal domain-like	13.5	100	4
FGSG_13050	10	3.51	0.5	0	0	0	0	0	0	0	0	0	0	0.157	0	14440.9	126	2	0	0	PDB header:transcription / Chain: A: PDB Molecule:zinc finger and btb domain-containing protein 32;	9.7	37	14
FGSG_13095	10	3.51	0.5	0	0	0	0	0	0	0	0	0	0	0.157	3	12995.7	121	3	0	0	PDB header:toxin / Chain: A: PDB Molecule:ptr necrosis toxin;	40.9	40	39
FGSG_04495	10	3.51	0.5	0	0	0	0	0	0	0	0	0	0	0.157	0	14101.9	122	1	HemY_N	0.15	SufE/NifU / NifU/IscU domain	30	26	14
FGSG_00692	10	3.51	0.5	0	0	0	0	0	0	0	0	0	0	0.157	5	30271.3	274	12	0	0	PDB header:transcription / Chain: A: PDB Molecule:zinc finger protein 406;	16.1	59	5
FGSG_11821	10	3.51	0.5	0	0	0	0	0	0	0	0	0	0	0.156	0	114401	1014	19	DUF2379	0.037	PDB header:transcription activator/dna / Chain: A: PDB Molecule:regulatory protein leu3;	98.5	25	6
FGSG_12476	10	3.51	0.5	0	0	0	0	0	0	0	0	0	0	0.156	0	6329.2	55	3	Sgf11	0.12	PDB header:oxidoreductase / Chain: A: PDB Molecule:arsenate reductase;	45.2	16	54
FGSG_13907	10	3.51	0.5	0	0	0	0	0	0	0	0	0	0	0.156	0	11456.1	102	3	0	0	dsRNA-binding domain-like / Ribosomal S5 protein, N-terminal domain	21.8	38	14
FGSG_13302	10	3.51	0.5	0	0	0	0	0	0	0	0	0	0	0.156	0	12012.9	107	7	0	0	Retrovirus zinc finger-like domains / Retrovirus zinc finger-like domains	33	50	12
FGSG_13678	10	3.51	0.5	0	0	0	0	0	0	0	0	0	0	0.156	0	12966.6	115	1	Luteo_coat	0.11	AlbA-like / Hypothetical protein At2g34160	15.4	22	35
FGSG_13595	10	3.51	0.5	0	0	0	0	0	0	0	0	0	0	0.156	2	13667.8	121	1	0	0	FKBP-like / GreA transcript cleavage factor, C-terminal domain	12.7	26	18
FGSG_13178	10	3.51	0.5	0	0	0	0	0	0	0	0	0	0	0.156	0	11246.6	101	6	Zn_dep_PLPC	0.031	beta-sandwich domain of Sec23/24 / beta-sandwich domain of Sec23/24	42.9	26	47
FGSG_11728	10	3.51	0.5	0	0	0	0	0	0	0	0	0	0	0.156	0	21982.8	205	6	0	0	PDB header:hydrolase / Chain: X: PDB Molecule:a/g-specific adenine dna glycosylase;	22.5	56	3
FGSG_11702	10	3.51	0.5	0	0	0	0	0	0	0	0	0	0	0.156	0	26817.6	249	0	0	0	PDB header:virus / Chain: 4: PDB Molecule:human rhinovirus 16 coat protein;	19.8	45	8
FGSG_12705	10	3.51	0.5	0	0	0	0	0	0	0	0	0	0	0.155	4	12859.2	127	0	0	0	Nucleic acid-binding proteins / Single strand DNA-binding domain, SSB	13.8	32	19
FGSG_12855	10	3.51	0.5	0	0	0	0	0	0	0	0	0	0	0.154	0	15818.9	138	1	0	0	PDB header:antibiotic / Chain: A: PDB Molecule:bacteriocin carnobacteriocin b2;	41.6	47	11
FGSG_05476	10	3.51	0.5	0	0	0	0	0	0	0	0	0	0	0.154	0	16115.4	149	4	0	0	Thioredoxin-like / Glutathione S-transferase (GST), N-terminal domain	46.2	19	17
FGSG_12949	10	3.51	0.5	0	0	0	0	0	0	0	0	0	0	0.154	12	12250.2	112	2	0	0	DNA-binding domain of retroviral integrase / DNA-binding domain of retroviral integrase	46.7	55	8
FGSG_13264	10	3.51	0.5	0	0	0	0	0	0	0	0	0	0	0.154	0	6628.42	62	0	0	0	Siroheme synthase middle domains-like / Siroheme synthase middle domains-like	11.8	63	11
FGSG_12752	10	3.51	0.5	0	0	0	0	0	0	0	0	0	0	0.154	0	16015.1	142	2	0	0	PDB header:structural genomics, unknown function / Chain: A: PDB Molecule:uncharacterized protein yibl;	15	53	9
FGSG_13331	10	3.51	0.5	0	0	0	0	0	0	0	0	0	0	0.154	3	11302.2	108	4	0	0	PDB header:hydrolase / Chain: B: PDB Molecule:exopolyphosphatase;	19.6	23	58
FGSG_12727	10	3.51	0.5	0	0	0	0	0	0	0	0	0	0	0.154	0	12491.1	114	2	0	0	Ribosomal protein L16p/L10e / Ribosomal protein L10e	17.6	36	21
FGSG_05185	10	3.51	0.5	0	0	0	0	0	0	0	0	0	0	0.154	0	16719.5	147	0	Methyltransf_FA	0.077	PDB header:transcription regulator / Chain: A: PDB Molecule:curlin genes transcriptional regulator;	11.5	35	10
FGSG_10644	10	3.51	0.5	0	0	0	0	0	0	0	0	0	0	0.154	2	18770.1	165	4	0	0	Microbial ribonucleases / Fungal ribonucleases	99.5	25	67
FGSG_12744	10	3.51	0.5	0	0	0	0	0	0	0	0	0	0	0.153	0	32971.6	293	14	Prot_inhib_II	4.7	Plant proteinase inhibitors / Plant proteinase inhibitors	59.4	62	4
FGSG_11134	10	3.51	0.5	0	0	0	0	0	0	0	0	0	0	0.153	0	22795	209	14	PAN_4	2e-05	PDB header:adhesion / Chain: A: PDB Molecule:micronemal protein 4;	98.1	24	84
FGSG_10294	10	3.51	0.5	0	0	0	0	0	0	0	0	0	0	0.153	13	13617	122	5	0	0	PDB header:hydrolase / Chain: A: PDB Molecule:hyaluronidase-phage associated;	11.4	52	19
FGSG_13467	10	3.51	0.5	0	0	0	0	0	0	0	0	0	0	0.153	6	17927.6	162	4	0	0	PDB header:hydrolase / Chain: A: PDB Molecule:upf0364 protein ymr027w;	44.2	15	44
FGSG_11681	10	3.51	0.5	0	0	0	0	0	0	0	0	0	0	0.153	0	27259	240	3	CorA	0.0047	HP1531-like / HP1531-like	58.7	21	27
FGSG_13691	10	3.51	0.5	0	0	0	0	0	0	0	0	0	0	0.153	0	14336.7	128	2	0	0	PDB header:transferase / Chain: A: PDB Molecule:beta-4-galactosyltransferase 7;	28.5	80	3
FGSG_12072	10	3.51	0.5	0	0	0	0	0	0	0	0	0	0	0.152	0	14084.2	124	2	0	0	Nucleic acid-binding proteins / Cold shock DNA-binding domain-like	12.4	64	8
FGSG_12025	10	3.51	0.5	0	0	0	0	0	0	0	0	0	0	0.152	0	12201.9	113	3	0	0	PDB header:virus / Chain: B: PDB Molecule:polyprotein;	13.2	25	39
FGSG_12853	10	3.51	0.5	0	0	0	0	0	0	0	0	0	0	0.152	11	34612.1	333	2	0	0	0	0	0	0
FGSG_12384	10	3.51	0.5	0	0	0	0	0	0	0	0	0	0	0.152	3	37366.8	342	4	0	0	PDB header:cell cycle / Chain: A: PDB Molecule:centromere dna-binding protein complex cbf3	96.2	9	45
FGSG_13995	10	3.51	0.5	0	0	0	0	0	0	0	0	0	0	0.152	0	12441.3	110	3	0	0	Concanavalin A-like lectins/glucanases / Hypothetical protein YesU	56.7	28	67
FGSG_11837	10	3.51	0.5	0	0	0	0	0	0	0	0	0	0	0.151	7	12243.8	111	3	0	0	PDB header:metal binding protein / Chain: A: PDB Molecule:upf0026 protein mj0257;	27.1	25	24
FGSG_02777	10	3.51	0.5	0	0	0	0	0	0	0	0	0	0	0.151	0	14459.4	122	2	0	0	PDB header:isomerase / Chain: C: PDB Molecule:l-rhamnose isomerase;	72.9	23	69
FGSG_00123	10	3.51	0.5	0	0	0	0	0	0	0	0	0	0	0.151	0	17948.8	157	2	Abhydrolase_6	0.14	alpha/beta-Hydrolases / Bacterial lipase	99.1	12	53
FGSG_12790	10	3.51	0.5	0	0	0	0	0	0	0	0	0	0	0.151	0	30551.3	274	6	Ank_2	0.0021	PDB header:viral protein / Chain: B: PDB Molecule:k1l;	100	16	75
FGSG_12699	10	3.51	0.5	0	0	0	0	0	0	0	0	0	0	0.15	9	15268.5	135	0	UPF0259	0.22	Dihydrofolate reductase-like / Dihydrofolate reductases	23.5	20	14
FGSG_04882	10	3.51	0.5	0	0	0	0	0	0	0	0	0	0	0.15	0	4981.66	47	3	CarbpepA_inh	0.24	Glycosyl hydrolase domain / alpha-Amylases, C-terminal beta-sheet domain	35.2	24	34
FGSG_11901	10	3.51	0.5	0	0	0	0	0	0	0	0	0	0	0.15	0	10621.1	101	2	0	0	Ribosomal L11/L12e N-terminal domain / Ribosomal L11/L12e N-terminal domain	45.4	39	34
FGSG_12828	10	3.51	0.5	0	0	0	0	0	0	0	0	0	0	0.15	0	24504.8	223	5	0	0	PDB header:viral protein/membrane protein / Chain: B: PDB Molecule:hemagglutinin, cdw150;	27.5	41	9
FGSG_13773	10	3.51	0.5	0	0	0	0	0	0	0	0	0	0	0.15	0	11863.5	122	0	DUF4310	0.22	PDB header:hydrolase / Chain: B: PDB Molecule:probable trna modification gtpase trme;	36.9	35	24
FGSG_08294	10	3.51	0.5	0	0	0	0	0	0	0	0	0	0	0.15	2	18826.9	175	4	Zn_peptidase	0.049	PDB header:transferase / Chain: B: PDB Molecule:phenylethanolamine n-methyltransferase;	43.5	14	35
FGSG_13554	10	3.51	0.5	0	0	0	0	0	0	0	0	0	0	0.15	0	15822.1	143	5	0	0	PDB header:transcription / Chain: A: PDB Molecule:zinc finger protein 483;	45.7	71	9
FGSG_03437	10	3.51	0.5	0	0	0	0	0	0	0	0	0	0	0.149	0	45377.4	385	7	0	0	PDB header:oxidoreductase / Chain: B: PDB Molecule:3-oxoacyl-[acyl carrier protein] reductase;	62.7	11	24
FGSG_13290	10	3.51	0.5	0	0	0	0	0	0	0	0	0	0	0.149	0	19969.5	183	4	0	0	Acid proteases / Pepsin-like	31.6	22	44
FGSG_13659	10	3.51	0.5	0	0	0	0	0	0	0	0	0	0	0.149	4	17246.6	155	3	0	0	Nucleotide-diphospho-sugar transferases / TTHA0179-like	11.3	32	28
FGSG_12023	10	3.51	0.5	0	0	0	0	0	0	0	0	0	0	0.149	0	15762.9	142	3	0	0	PDB header:hydrolase / Chain: B: PDB Molecule:sdai restriction endonuclease;	17.4	20	39
FGSG_12708	10	3.51	0.5	0	0	0	0	0	0	0	0	0	0	0.149	0	17188.8	149	3	0	0	PDB header:de novo protein / Chain: A: PDB Molecule:e6apn1 peptide;	20	50	8
FGSG_12084	10	3.51	0.5	0	0	0	0	0	0	0	0	0	0	0.148	7	12165	109	1	CHAT	0.016	PDB header:hydrolase/hydrolase inhibitor / Chain: A: PDB Molecule:gingipain r;	82.1	9	62
FGSG_08032	10	3.51	0.5	0	0	0	0	0	0	0	0	0	0	0.148	0	20246.2	180	11	zf-C3HC4_2	5.3e-10	PDB header:signaling protein/ligase / Chain: A: PDB Molecule:tnf receptor-associated factor 6;	99.9	26	56
FGSG_13559	10	3.51	0.5	0	0	0	0	0	0	0	0	0	0	0.148	0	21448.5	194	6	TRADD_N	0.13	ROP protein / ROP protein	40.7	24	17
FGSG_13813	10	3.51	0.5	0	0	0	0	0	0	0	0	0	0	0.148	0	14802.1	134	1	VIT_2	0.0092	PDB header:transport protein / Chain: B: PDB Molecule:neuronal acetylcholine receptor subunit beta-2;	11.1	78	5
FGSG_14026	10	3.51	0.5	0	0	0	0	0	0	0	0	0	0	0.148	0	41911.1	364	0	Cas_CXXC_CXXC	0.48	PDB header:protein binding / Chain: B: PDB Molecule:anopheles plasmodium-responsive leucine-rich repeat protein	95.9	12	39
FGSG_11982	10	3.51	0.5	0	0	0	0	0	0	0	0	0	0	0.148	4	12041.6	109	7	2_5_RNA_ligase2	0.06	LigT-like / 2'-5' RNA ligase LigT	46.7	18	40
FGSG_12115	10	3.51	0.5	0	0	0	0	0	0	0	0	0	0	0.148	3	33587.3	300	5	Fungal_trans	8.2e-14	PDB header:cell cycle / Chain: A: PDB Molecule:centromere dna-binding protein complex cbf3	45.6	10	46
FGSG_08001	10	3.51	0.5	0	0	0	0	0	0	0	0	0	0	0.148	0	14977.5	133	1	BTB	0.0088	PDB header:protein binding, ligase / Chain: B: PDB Molecule:speckle-type poz protein;	98.3	23	43
FGSG_13877	10	3.51	0.5	0	0	0	0	0	0	0	0	0	0	0.147	0	12877.3	111	5	Sensor_TM1	0.18	PDB header:protein binding/signaling protein / Chain: A: PDB Molecule:dna polymerase iota;	71.1	29	11
FGSG_13078	10	3.51	0.5	0	0	0	0	0	0	0	0	0	0	0.147	7	15319.2	139	3	0	0	PDB header:hydrolase / Chain: A: PDB Molecule:copper-exporting p-type atpase b;	69.5	35	46
FGSG_06050	10	3.51	0.5	0	0	0	0	0	0	0	0	0	0	0.147	0	19681.2	171	3	0	0	PDB header:hydrolase / Chain: B: PDB Molecule:putative alpha-1,2-mannosidase;	34.8	27	17
FGSG_12054	10	3.51	0.5	0	0	0	0	0	0	0	0	0	0	0.147	0	16372.8	146	3	0	0	PDB header:toxin / Chain: A: PDB Molecule:aptotoxin vii;	15	70	6
FGSG_10550	10	3.51	0.5	0	0	0	0	0	0	0	0	0	0	0.147	6	37570.8	328	7	0	0	PDB header:hydrolase activator / Chain: C: PDB Molecule:sspb protein;	54.5	17	30
FGSG_13377	10	3.51	0.5	0	0	0	0	0	0	0	0	0	0	0.147	0	14714	133	2	0	0	Cystine-knot cytokines / Transforming growth factor (TGF)-beta	33.7	8	9
FGSG_12993	10	3.51	0.5	0	0	0	0	0	0	0	0	0	0	0.147	0	15615.1	136	4	0	0	PDB header:plant protein / Chain: A: PDB Molecule:pdf1;	72.4	67	8
FGSG_05796	10	3.51	0.5	0	0	0	0	0	0	0	0	0	0	0.146	3	37729.3	344	4	0	0	L27 domain / L27 domain	37.5	34	9
FGSG_13066	10	3.51	0.5	0	0	0	0	0	0	0	0	0	0	0.146	0	14682	128	1	0	0	PDB header:endonuclease inhibitor / Chain: A: PDB Molecule:internal protein i;	12.6	36	21
FGSG_13719	10	3.51	0.5	0	0	0	0	0	0	0	0	0	0	0.146	0	16521.7	146	4	0	0	GAT-like domain / GAT domain	15	38	10
FGSG_12760	10	3.51	0.5	0	0	0	0	0	0	0	0	0	0	0.146	0	6511.59	56	0	0	0	PDB header:transferase / Chain: A: PDB Molecule:ethanolamine kinase pv091845;	35.8	58	21
FGSG_11514	10	3.51	0.5	0	0	0	0	0	0	0	0	0	0	0.146	0	36126.8	322	6	0	0	PDB header:nuclear protein / Chain: A: PDB Molecule:histone h3-like centromeric protein cse4, protein scm3,	80	24	12
FGSG_13138	10	3.51	0.5	0	0	0	0	0	0	0	0	0	0	0.146	4	13729.7	120	4	0	0	CheY-binding domain of CheA / CheY-binding domain of CheA	17.8	32	15
FGSG_01140	10	3.51	0.5	0	0	0	0	0	0	0	0	0	0	0.146	0	12190.8	108	3	DUF2509	0.022	PDB header:de novo protein / Chain: A: PDB Molecule:immunoglobulin g-binding protein a;	6.5	56	13
FGSG_11885	10	3.51	0.5	0	0	0	0	0	0	0	0	0	0	0.145	2	13813.6	130	0	0	0	PDB header:virus / Chain: F: PDB Molecule:envelope protein m;	29	26	35
FGSG_03021	10	3.51	0.5	0	0	0	0	0	0	0	0	0	0	0.145	5	33508	314	5	AAA_12	1.4e-05	PDB header:hydrolase / Chain: A: PDB Molecule:regulator of nonsense transcripts 1;	100	22	36
FGSG_08854	10	3.51	0.5	0	0	0	0	0	0	0	0	0	0	0.145	0	19886.8	176	5	LRR_1	0.51	PDB header:cell adhesion / Chain: A: PDB Molecule:enhancer of filamentation 1;	27.7	19	20
FGSG_12990	10	3.51	0.5	0	0	0	0	0	0	0	0	0	0	0.145	0	14931.3	133	4	0	0	PDB header:hydrolase regulator / Chain: A: PDB Molecule:phospholemman;	14.6	33	15
FGSG_03135	10	3.51	0.5	0	0	0	0	0	0	0	0	0	0	0.144	0	14159.1	122	1	AAA_27	0.0058	PDB header:transferase / Chain: A: PDB Molecule:cgmp dependent protein kinase;	70.1	29	36
FGSG_13372	10	3.51	0.5	0	0	0	0	0	0	0	0	0	0	0.144	9	13186.1	120	1	0	0	PDB header:lyase / Chain: A: PDB Molecule:fructose-bisphosphate aldolase;	12.3	54	10
FGSG_11325	10	3.51	0.5	0	0	0	0	0	0	0	0	0	0	0.144	4	15069.5	135	5	0	0	Snake toxin-like / Snake venom toxins	27.3	26	34
FGSG_13122	10	3.51	0.5	0	0	0	0	0	0	0	0	0	0	0.144	0	17044.3	153	7	0	0	PDB header:apoptosis / Chain: B: PDB Molecule:noxa;	44.1	60	9
FGSG_01077	10	3.51	0.5	0	0	0	0	0	0	0	0	0	0	0.144	0	14272.4	123	3	0	0	PDB header:endocytosis, exocytosis / Chain: B: PDB Molecule:synaptotagmin-1;	20.2	14	29
FGSG_12079	10	3.51	0.5	0	0	0	0	0	0	0	0	0	0	0.144	2	30260	274	9	0	0	PDB header:unknown function / Chain: A: PDB Molecule:unknown protein;	32.6	33	6
FGSG_12628	10	3.51	0.5	0	0	0	0	0	0	0	0	0	0	0.144	0	5453.26	50	0	0	0	PDB header:hydrolase / Chain: A: PDB Molecule:putative laminarinase;	98.9	51	92
FGSG_13261	10	3.51	0.5	0	0	0	0	0	0	0	0	0	0	0.144	0	10946.4	102	4	0	0	PDB header:sugar binding protein / Chain: B: PDB Molecule:mannan-binding lectin;	53.8	62	12
FGSG_01087	10	3.51	0.5	0	0	0	0	0	0	0	0	0	0	0.144	0	19987.5	179	1	tRNA_NucTran2_2	0.013	Bacteriocin immunity protein-like / EntA-Im	15.8	43	15
FGSG_04638	10	3.51	0.5	0	0	0	0	0	0	0	0	0	0	0.144	0	24114.2	207	3	0	0	PDB header:dna recombination / Chain: A: PDB Molecule:transposase;	99.7	15	46
FGSG_13780	10	3.51	0.5	0	0	0	0	0	0	0	0	0	0	0.143	0	22102.7	196	8	0	0	PDB header:cell cycle / Chain: A: PDB Molecule:septum formation protein maf;	30.4	13	33
FGSG_13140	10	3.51	0.5	0	0	0	0	0	0	0	0	0	0	0.143	2	15357.5	136	1	2OG-FeII_Oxy_5	0.14	PDB header:apoptosis / Chain: B: PDB Molecule:bcl-2 homologous antagonist/killer;	38.5	56	12
FGSG_13965	10	3.51	0.5	0	0	0	0	0	0	0	0	0	0	0.143	0	12710.4	117	5	0	0	PDB header:viral protein / Chain: A: PDB Molecule:p9-1;	43	53	11
FGSG_13342	10	3.51	0.5	0	0	0	0	0	0	0	0	0	0	0.143	0	12746.9	112	2	0	0	PDB header:structural genomics, unknown function / Chain: A: PDB Molecule:uncharacterized bcr;	26	36	25
FGSG_12013	10	3.51	0.5	0	0	0	0	0	0	0	0	0	0	0.143	0	14700.9	129	5	0	0	PDB header:transferase / Chain: B: PDB Molecule:trna (guanine-n(1)-)-methyltransferase;	17.7	24	12
FGSG_12868	10	3.51	0.5	0	0	0	0	0	0	0	0	0	0	0.142	0	23201.7	206	3	0	0	PDB header:lyase, oxidoreductase / Chain: A: PDB Molecule:allene oxide synthase-lipoxygenase protein;	57.6	36	20
FGSG_12579	10	3.51	0.5	0	0	0	0	0	0	0	0	0	0	0.142	5	15943.3	148	4	0	0	R1 subunit of ribonucleotide reductase, N-terminal domain / R1 subunit of ribonucleotide reductase, N-terminal domain	19.1	67	5
FGSG_07185	10	3.51	0.5	0	0	0	0	0	0	0	0	0	0	0.142	0	16195.5	134	5	0	0	RING/U-box / ZZ domain	63.3	33	20
FGSG_13374	10	3.51	0.5	0	0	0	0	0	0	0	0	0	0	0.142	14	4790.52	46	1	0	0	PDB header:immune system / Chain: F: PDB Molecule:gamma-delta t-cell receptor;	14.2	31	65
FGSG_13594	10	3.51	0.5	0	0	0	0	0	0	0	0	0	0	0.142	0	20143.1	185	3	0	0	PDB header:protein binding / Chain: A: PDB Molecule:proteasomal ubiquitin receptor adrm1;	27.3	30	23
FGSG_04536	10	3.51	0.5	0	0	0	0	0	0	0	0	0	0	0.142	0	11088.6	100	2	0	0	FwdE-like / FwdE-like	18.9	37	18
FGSG_12701	10	3.51	0.5	0	0	0	0	0	0	0	0	0	0	0.142	7	15104.9	141	1	0	0	p53-like transcription factors / DNA-binding domain from NDT80	12.3	36	14
FGSG_11735	10	3.51	0.5	0	0	0	0	0	0	0	0	0	0	0.141	0	11986.1	112	1	0	0	PDB header:metal binding protein / Chain: A: PDB Molecule:fusion of rhombotin-2 and lim domain-binding	9.3	38	15
FGSG_10485	10	3.51	0.5	0	0	0	0	0	0	0	0	0	0	0.141	1	12159.6	110	2	0	0	Winged helix DNA-binding domain / C-terminal fragment of elongation factor SelB	9.3	11	23
FGSG_02311	10	3.51	0.5	0	0	0	0	0	0	0	0	0	0	0.141	0	33173.1	304	2	DUF4387	3.7e-31	Rudiment single hybrid motif / BC C-terminal domain-like	50.8	21	14
FGSG_13323	10	3.51	0.5	0	0	0	0	0	0	0	0	0	0	0.141	14	11250.7	102	3	0	0	Plant lectins/antimicrobial peptides / Hevein-like agglutinin (lectin) domain	58.9	86	5
FGSG_13035	10	3.51	0.5	0	0	0	0	0	0	0	0	0	0	0.141	0	21663.4	181	2	0	0	Nucleotidylyl transferase / Class I aminoacyl-tRNA synthetases (RS), catalytic domain	61.9	22	58
FGSG_13529	10	3.51	0.5	0	0	0	0	0	0	0	0	0	0	0.141	0	11574	106	0	0	0	E set domains / Sec63 C-terminal domain-like	7.3	29	21
FGSG_11746	10	3.51	0.5	0	0	0	0	0	0	0	0	0	0	0.141	0	15899	146	0	0	0	Pectin lyase-like / iota-carrageenase	16.4	61	11
FGSG_13565	10	3.51	0.5	0	0	0	0	0	0	0	0	0	0	0.141	0	6828.93	59	0	0	0	P-loop containing nucleoside triphosphate hydrolases / Phosphoribulokinase/pantothenate kinase	99.2	35	96
FGSG_13228	10	3.51	0.5	0	0	0	0	0	0	0	0	0	0	0.141	0	12238.8	111	3	0	0	PDB header:membrane protein / Chain: A: PDB Molecule:target of rapamycin complex 2 subunit mapkap1;	50.2	38	22
FGSG_09911	10	3.51	0.5	0	0	0	0	0	0	0	0	0	0	0.14	0	23505.2	211	4	0	0	PDB header:antimicrobial protein / Chain: A: PDB Molecule:tachystatin-b1;	39.6	53	8
FGSG_12190	10	3.51	0.5	0	0	0	0	0	0	0	0	0	0	0.14	3	11267.8	104	1	0	0	PDB header:structural genomics, unknown function / Chain: A: PDB Molecule:uncharacterized protein;	13.5	44	14
FGSG_13077	10	3.51	0.5	0	0	0	0	0	0	0	0	0	0	0.14	0	11138.8	101	4	0	0	PDB header:oxidoreductase / Chain: A: PDB Molecule:toluene 4-monooxygenase hydroxylase alpha subunit;	17.1	10	29
FGSG_12695	10	3.51	0.5	0	0	0	0	0	0	0	0	0	0	0.14	0	19573.7	171	2	0	0	PDB header:chaperone / Chain: B: PDB Molecule:chaperone protein syct;	16	63	4
FGSG_13096	10	3.51	0.5	0	0	0	0	0	0	0	0	0	0	0.14	0	15194.7	134	5	0	0	CAD & PB1 domains / CAD domain	22.4	20	17
FGSG_03220	10	3.51	0.5	0	0	0	0	0	0	0	0	0	0	0.14	0	39333.9	355	7	0	0	Cytochrome c / Di-heme cytochrome c peroxidase	28	16	21
FGSG_13811	10	3.51	0.5	0	0	0	0	0	0	0	0	0	0	0.14	0	10947.2	99	2	0	0	PLP-dependent transferases / Pyridoxal-dependent decarboxylase	99.7	14	78
FGSG_01706	10	3.51	0.5	0	0	0	0	0	0	0	0	0	0	0.14	15	16300.6	151	5	0	0	Pectin lyase-like / Pectin methylesterase	19.2	37	19
FGSG_12730	10	3.51	0.5	0	0	0	0	0	0	0	0	0	0	0.14	3	17416.2	162	5	0	0	PDB header:isomerase / Chain: A: PDB Molecule:probable d-lyxose ketol-isomerase;	27.8	40	11
FGSG_13548	10	3.51	0.5	0	0	0	0	0	0	0	0	0	0	0.14	0	14760.8	139	4	0	0	PDB header:transcription / Chain: A: PDB Molecule:tumor necrosis factor receptor superfamily	13	78	5
FGSG_13469	10	3.51	0.5	0	0	0	0	0	0	0	0	0	0	0.14	0	5599.47	48	0	FRQ	2.2e-06	PDB header:tse2-binding protein / Chain: B: PDB Molecule:type vi secretion immunity protein;	27.4	63	31
FGSG_12257	10	3.51	0.5	0	0	0	0	0	0	0	0	0	0	0.14	0	12305.9	103	0	0	0	RelE-like / RelE-like	41.7	31	39
FGSG_13359	10	3.51	0.5	0	0	0	0	0	0	0	0	0	0	0.14	6	11921.5	108	4	0	0	Nucleotide-diphospho-sugar transferases / Cytidylytransferase	19	24	35
FGSG_13573	10	3.51	0.5	0	0	0	0	0	0	0	0	0	0	0.14	0	19180.7	169	1	0	0	PDB header:transcription / Chain: A: PDB Molecule:repressor protein;	15	70	5
FGSG_04942	10	3.51	0.5	0	0	0	0	0	0	0	0	0	0	0.14	0	18443.2	157	1	DUF4246	0.36	AFP III-like domain / AFP III-like domain	14.1	40	5
FGSG_12716	10	3.51	0.5	0	0	0	0	0	0	0	0	0	0	0.139	0	20487.1	184	2	0	0	PDB header:oxidoreductase / Chain: A: PDB Molecule:3-hydroxyacyl-coa dehydrogenase;	14.6	40	7
FGSG_13199	10	3.51	0.5	0	0	0	0	0	0	0	0	0	0	0.139	0	17206.2	158	4	0	0	UBC-like / UBC-related	33.3	19	29
FGSG_05078	10	3.51	0.5	0	0	0	0	0	0	0	0	0	0	0.139	0	16611.6	153	4	0	0	Head-binding domain of phage P22 tailspike protein / Head-binding domain of phage P22 tailspike protein	15.7	64	6
FGSG_12097	10	3.51	0.5	0	0	0	0	0	0	0	0	0	0	0.139	0	29455.7	255	2	0	0	PDB header:transferase / Chain: A: PDB Molecule:sensor protein pfes;	46.1	17	22
FGSG_13791	10	3.51	0.5	0	0	0	0	0	0	0	0	0	0	0.139	0	10442.6	97	1	0	0	PDB header:translation / Chain: C: PDB Molecule:mrna transport regulator mtr2;	9.6	19	15
FGSG_11869	10	3.51	0.5	0	0	0	0	0	0	0	0	0	0	0.139	0	41692.8	374	2	0	0	PDB header:translation / Chain: A: PDB Molecule:methylosome subunit picln;	28.2	21	17
FGSG_13353	10	3.51	0.5	0	0	0	0	0	0	0	0	0	0	0.139	0	73232.4	645	8	SNF2_N	2.9e-07	PDB header:hydrolase / Chain: W: PDB Molecule:chromo domain-containing protein 1;	100	13	73
FGSG_04698	10	3.51	0.5	0	0	0	0	0	0	0	0	0	0	0.139	0	15791.3	143	2	0	0	PDB header:structural genomics, unknown function / Chain: A: PDB Molecule:kelch repeat and btb domain-containing protein 4;	85.9	21	25
FGSG_13687	10	3.51	0.5	0	0	0	0	0	0	0	0	0	0	0.139	0	14783.2	131	3	0	0	ATP12-like / ATP12-like	23.2	38	30
FGSG_07156	10	3.51	0.5	0	0	0	0	0	0	0	0	0	0	0.139	0	59455.4	534	23	0	0	PDB header:oxidoreductase / Chain: C: PDB Molecule:ethylbenzene dehydrogenase gamma-subunit;	40.9	27	5
FGSG_04172	10	3.51	0.5	0	0	0	0	0	0	0	0	0	0	0.139	0	24772.3	228	0	0	0	PDB header:hydrolase / Chain: A: PDB Molecule:presenilin-1;	43.6	24	14
FGSG_12245	10	3.51	0.5	0	0	0	0	0	0	0	0	0	0	0.138	0	12067.5	103	2	0	0	PDB header:unknown function / Chain: F: PDB Molecule:hypothetical protein tthb210;	73.3	23	54
FGSG_13042	10	3.51	0.5	0	0	0	0	0	0	0	0	0	0	0.138	0	14354.1	126	3	0	0	Cupredoxins / Plastocyanin/azurin-like	19.1	18	16
FGSG_11785	10	3.51	0.5	0	0	0	0	0	0	0	0	0	0	0.138	13	27760.7	255	4	0	0	PDB header:cell adhesion / Chain: A: PDB Molecule:invasin;	18.2	30	20
FGSG_12413	10	3.51	0.5	0	0	0	0	0	0	0	0	0	0	0.138	0	11753.3	104	4	0	0	PDB header:apoptosis / Chain: B: PDB Molecule:bcl-2-binding component 3;	20.6	56	14
FGSG_12102	10	3.51	0.5	0	0	0	0	0	0	0	0	0	0	0.138	0	35596.8	307	4	0	0	PEP carboxykinase N-terminal domain / PEP carboxykinase N-terminal domain	42.6	19	20
FGSG_04541	10	3.51	0.5	0	0	0	0	0	0	0	0	0	0	0.138	0	13840	124	2	0	0	PDB header:metal binding protein / Chain: B: PDB Molecule:transcription intermediary factor 1-beta;	32.6	32	24
FGSG_11533	10	3.51	0.5	0	0	0	0	0	0	0	0	0	0	0.138	0	17817.4	160	2	0	0	Trypsin-like serine proteases / Viral proteases	35.2	42	23
FGSG_11927	10	3.51	0.5	0	0	0	0	0	0	0	0	0	0	0.138	0	11758.3	102	3	0	0	PDB header:ligase / Chain: A: PDB Molecule:5-formaminoimidazole-4-carboxamide-1-(beta)-d-	37	38	34
FGSG_11752	10	3.51	0.5	0	0	0	0	0	0	0	0	0	0	0.138	0	23990.5	212	4	0	0	PDB header:structural protein/rna binding protein / Chain: H: PDB Molecule:rna15;	21.1	55	4
FGSG_11871	10	3.51	0.5	0	0	0	0	0	0	0	0	0	0	0.138	0	15498.6	145	3	0	0	PDB header:protein binding / Chain: B: PDB Molecule:microtubule-associated protein rp/eb family member 3;	48.5	38	10
FGSG_02995	10	3.51	0.5	0	0	0	0	0	0	0	0	0	0	0.138	0	19035	174	3	DUF2201_N	0.022	PDB header:rna binding protein / Chain: B: PDB Molecule:polymerase cofactor vp35;	27.5	29	7
FGSG_12581	10	3.51	0.5	0	0	0	0	0	0	0	0	0	0	0.138	6	3951.48	40	1	0	0	UDP-Glycosyltransferase/glycogen phosphorylase / Gtf glycosyltransferase	91	29	95
FGSG_11860	10	3.51	0.5	0	0	0	0	0	0	0	0	0	0	0.138	0	13072.1	117	6	F-box-like_2	0.15	F-box domain / F-box domain	50.2	32	23
FGSG_11378	10	3.51	0.5	0	0	0	0	0	0	0	0	0	0	0.137	0	15207.2	132	3	Hairy_orange	0.042	Orange domain-like / Hairy Orange domain	58.4	55	7
FGSG_08076	10	3.51	0.5	0	0	0	0	0	0	0	0	0	0	0.137	15	21218.1	191	8	0	0	PDB header:oxidoreductase / Chain: B: PDB Molecule:fe-hydrogenase;	53.9	38	6
FGSG_10710	10	3.51	0.5	0	0	0	0	0	0	0	0	0	0	0.137	13	50361.2	455	8	0	0	PDB header:viral protein / Chain: E: PDB Molecule:capsid protein;	67.8	41	10
FGSG_12277	10	3.51	0.5	0	0	0	0	0	0	0	0	0	0	0.137	0	14978.4	137	2	0	0	DsrC, the gamma subunit of dissimilatory sulfite reductase / DsrC, the gamma subunit of dissimilatory sulfite reductase	41.4	18	29
FGSG_13044	10	3.51	0.5	0	0	0	0	0	0	0	0	0	0	0.136	0	16383.9	147	3	0	0	Tudor/PWWP/MBT / Tudor domain	38.9	30	12
FGSG_08484	10	3.51	0.5	0	0	0	0	0	0	0	0	0	0	0.136	0	41041.2	363	5	MgtE	4.5	PDB header:hydrolase / Chain: B: PDB Molecule:peptidase a24b, flak domain protein;	50.6	31	9
FGSG_12545	10	3.51	0.5	0	0	0	0	0	0	0	0	0	0	0.136	0	41331.9	384	9	Peptidase_S8	4.7e-13	Subtilisin-like / Subtilases	100	19	54
FGSG_13215	10	3.51	0.5	0	0	0	0	0	0	0	0	0	0	0.136	2	19256.2	173	4	0	0	PDB header:heme-binding protein / Chain: E: PDB Molecule:possible exported protein;	51.3	30	12
FGSG_13916	10	3.51	0.5	0	0	0	0	0	0	0	0	0	0	0.136	0	13466.3	118	0	0	0	Inhibitor of vertebrate lysozyme, Ivy / Inhibitor of vertebrate lysozyme, Ivy	48.8	29	34
FGSG_02537	10	3.51	0.5	0	0	0	0	0	0	0	0	0	0	0.136	0	12534.2	113	5	0	0	Defensin-like / Defensin	14.8	36	18
FGSG_04960	10	3.51	0.5	0	0	0	0	0	0	0	0	0	0	0.136	0	19070.6	164	8	Con-6	0.07	PDB header:oxidoreductase / Chain: B: PDB Molecule:cytochrome c oxidase, cbb3-type, subunit o;	53.2	21	36
FGSG_13985	10	3.51	0.5	0	0	0	0	0	0	0	0	0	0	0.136	0	11543.2	99	3	0	0	Amine oxidase N-terminal region / Amine oxidase N-terminal region	57.2	24	28
FGSG_04714	10	3.51	0.5	0	0	0	0	0	0	0	0	0	0	0.136	0	14994	131	5	TruB_N	0.013	PDB header:electron transport / Chain: A: PDB Molecule:dhc, diheme cytochrome c;	74	22	37
FGSG_13520	10	3.51	0.5	0	0	0	0	0	0	0	0	0	0	0.136	0	23241.6	214	4	0	0	PDB header:oxidoreductase / Chain: M: PDB Molecule:pyruvate dehydrogenase protein x component,	38.9	50	5
FGSG_06899	10	3.51	0.5	0	0	0	0	0	0	0	0	0	0	0.136	0	12507.6	112	0	Docking	0.16	PDB header:cell cycle / Chain: F: PDB Molecule:muke;	17.7	28	21
FGSG_13154	10	3.51	0.5	0	0	0	0	0	0	0	0	0	0	0.136	0	11170.9	102	3	0	0	PDB header:oxidoreductase / Chain: B: PDB Molecule:peroxisomal bifunctional enzyme;	48.5	42	24
FGSG_11601	10	3.51	0.5	0	0	0	0	0	0	0	0	0	0	0.136	0	15579.6	140	2	0	0	PDB header:transferase / Chain: B: PDB Molecule:dna primase large subunit;	42.9	22	25
FGSG_10491	10	3.51	0.5	0	0	0	0	0	0	0	0	0	0	0.136	5	46851.8	424	3	0	0	0	0	0	0
FGSG_11747	10	3.51	0.5	0	0	0	0	0	0	0	0	0	0	0.135	0	17611.1	158	2	0	0	PDB header:transferase / Chain: A: PDB Molecule:geranyltranstransferase;	39.1	15	44
FGSG_12155	10	3.51	0.5	0	0	0	0	0	0	0	0	0	0	0.135	4	14859.4	134	4	0	0	PDB header:cell cycle / Chain: A: PDB Molecule:chromosome partition protein mukb;	25.2	36	28
FGSG_13580	10	3.51	0.5	0	0	0	0	0	0	0	0	0	0	0.135	8	19203	173	5	0	0	ATP-dependent DNA ligase DNA-binding domain / ATP-dependent DNA ligase DNA-binding domain	38.3	16	24
FGSG_03478	10	3.51	0.5	0	0	0	0	0	0	0	0	0	0	0.135	4	13092	117	1	0	0	PDB header:hydrolase/rna / Chain: A: PDB Molecule:atp-dependent helicase nam7;	79	42	19
FGSG_13809	10	3.51	0.5	0	0	0	0	0	0	0	0	0	0	0.135	5	25580.2	236	2	MACPF	1.1e-10	PDB header:immune system / Chain: A: PDB Molecule:perforin-1;	100	15	91
FGSG_14029	10	3.51	0.5	0	0	0	0	0	0	0	0	0	0	0.135	0	37736	331	3	p450	0.15	PDB header:structural protein / Chain: E: PDB Molecule:putative membrane transport protein;	90.6	16	60
FGSG_12931	10	3.51	0.5	0	0	0	0	0	0	0	0	0	0	0.135	3	13027.2	121	1	Lamp	0.096	Retroviral matrix proteins / HTLV-II matrix protein	21.7	64	10
FGSG_12969	10	3.51	0.5	0	0	0	0	0	0	0	0	0	0	0.135	0	19153.7	170	2	0	0	Substrate-binding domain of HMG-CoA reductase / Substrate-binding domain of HMG-CoA reductase	11.2	35	17
FGSG_13836	10	3.51	0.5	0	0	0	0	0	0	0	0	0	0	0.134	0	12145.7	110	1	0	0	Actin-like ATPase domain / Acetokinase-like	16.2	47	12
FGSG_13272	10	3.51	0.5	0	0	0	0	0	0	0	0	0	0	0.134	0	13651.5	117	3	0	0	PDB header:membrane protein / Chain: A: PDB Molecule:membrane fusion protein p14;	46.5	86	5
FGSG_11809	10	3.51	0.5	0	0	0	0	0	0	0	0	0	0	0.134	0	24090.6	215	5	0	0	Galactose-binding domain-like / Chondroitin ABC lyase I, N-terminal domain	18.7	18	22
FGSG_13361	10	3.51	0.5	0	0	0	0	0	0	0	0	0	0	0.134	0	13411.5	126	1	0	0	C-terminal domain of transcriptional repressors / Transcriptional repressor protein KorB	47.9	33	11
FGSG_13208	10	3.51	0.5	0	0	0	0	0	0	0	0	0	0	0.134	0	28673.2	248	0	Syndecan	1.1	Nucleotidylyl transferase / ATP sulfurylase catalytic domain	42.9	24	19
FGSG_13590	10	3.51	0.5	0	0	0	0	0	0	0	0	0	0	0.134	3	5409.11	49	2	DUF2702	0.048	PDB header:immune system / Chain: R: PDB Molecule:rationally designed v3 mimotope;	32.2	75	14
FGSG_13903	10	3.51	0.5	0	0	0	0	0	0	0	0	0	0	0.134	4	11663.2	103	2	0	0	PDB header:oxidoreductase / Chain: B: PDB Molecule:phenylacetate-coa oxygenase subunit paab;	23.1	37	36
FGSG_12238	10	3.51	0.5	0	0	0	0	0	0	0	0	0	0	0.134	0	11766.4	104	3	0	0	PDB header:oxidoreductase / Chain: B: PDB Molecule:peptide methionine sulfoxide reductase;	33	31	59
FGSG_12366	10	3.51	0.5	0	0	0	0	0	0	0	0	0	0	0.134	0	23714	203	3	0	0	Acyl-CoA dehydrogenase C-terminal domain-like / Medium chain acyl-CoA dehydrogenase-like, C-terminal domain	32.5	20	11
FGSG_04498	10	3.51	0.5	0	0	0	0	0	0	0	0	0	0	0.134	0	11459.7	107	0	0	0	PDB header:contractile protein / Chain: B: PDB Molecule:general control protein gcn4 and tropomyosin	31.3	44	15
FGSG_12216	10	3.51	0.5	0	0	0	0	0	0	0	0	0	0	0.134	0	19299	166	0	0	0	PDB header:viral protein / Chain: A: PDB Molecule:gp41 envelope protein;	21.9	27	21
FGSG_02227	10	3.51	0.5	0	0	0	0	0	0	0	0	0	0	0.133	0	12548.3	109	2	0	0	Nucleotide cyclase / GGDEF domain	44.2	21	38
FGSG_01474	10	3.51	0.5	0	0	0	0	0	0	0	0	0	0	0.133	0	12228.8	110	2	0	0	Composite domain of metallo-dependent hydrolases / Hydantoinase (dihydropyrimidinase)	14.6	16	51
FGSG_08424	10	3.51	0.5	0	0	0	0	0	0	0	0	0	0	0.133	0	16324.6	143	2	SLT_2	0.14	Thioredoxin-like / UAS domain	16.5	16	38
FGSG_12377	10	3.51	0.5	0	0	0	0	0	0	0	0	0	0	0.133	0	10930.7	99	3	0	0	Glucocorticoid receptor-like (DNA-binding domain) / LIM domain	54.6	31	29
FGSG_12152	10	3.51	0.5	0	0	0	0	0	0	0	0	0	0	0.133	0	19090.9	166	4	0	0	PDB header:signaling protein / Chain: G: PDB Molecule:protein unc-119 homolog a;	34.9	27	30
FGSG_13101	10	3.51	0.5	0	0	0	0	0	0	0	0	0	0	0.133	0	11839.2	106	1	0	0	Osmotin, thaumatin-like protein / Osmotin, thaumatin-like protein	56.9	32	19
FGSG_11580	10	3.51	0.5	0	0	0	0	0	0	0	0	0	0	0.133	0	13093.8	115	0	Retrotrans_gag	0.012	Retrovirus capsid dimerization domain-like / SCAN domain	30.4	26	31
FGSG_12947	10	3.51	0.5	0	0	0	0	0	0	0	0	0	0	0.133	4	11356.1	99	1	0	0	PDB header:transcription/dna / Chain: A: PDB Molecule:protein (transcription factor stat3b);	13	23	40
FGSG_08107	10	3.51	0.5	0	0	0	0	0	0	0	0	0	0	0.133	0	21813.5	190	3	DUF2924	0.0079	PDB header:structural protein / Chain: E: PDB Molecule:putative membrane transport protein;	54.4	14	47
FGSG_03704	10	3.51	0.5	0	0	0	0	0	0	0	0	0	0	0.133	0	14319.1	125	2	0	0	Lipocalins / Fatty acid binding protein-like	13	52	19
FGSG_13080	10	3.51	0.5	0	0	0	0	0	0	0	0	0	0	0.133	0	13237.2	111	1	0	0	PDB header:metal binding protein / Chain: A: PDB Molecule:protein s100-a2;	21.5	36	11
FGSG_12423	10	3.51	0.5	0	0	0	0	0	0	0	0	0	0	0.133	0	13110.7	116	2	FXR1P_C	0.062	Succinate dehydrogenase/fumarate reductase flavoprotein C-terminal domain / Succinate dehydrogenase/fumarate reductase flavoprotein C-terminal domain	17.6	43	11
FGSG_05764T1	10	3.51	0.5	0	0	0	0	0	0	0	0	0	0	0.133	0	10800.9	96	3	0	0	D-lysine 5,6-aminomutase beta subunit KamE, N-terminal domain / D-lysine 5,6-aminomutase beta subunit KamE, N-terminal domain	20.1	88	7
FGSG_11172	10	3.51	0.5	0	0	0	0	0	0	0	0	0	0	0.133	4	17620.7	159	1	0	0	PDB header:unknown function / Chain: A: PDB Molecule:upf0271 protein pa4511;	19.9	19	32
FGSG_04373	10	3.51	0.5	0	0	0	0	0	0	0	0	0	0	0.133	0	24694	212	6	0	0	PDB header:transferase / Chain: D: PDB Molecule:galactosylgalactosylxylosylprotein 3-beta-	63.9	35	8
FGSG_06380	10	3.51	0.5	0	0	0	0	0	0	0	0	0	0	0.132	0	42224.6	368	8	Fungal_trans	5.7e-12	PDB header:transcription/dna / Chain: A: PDB Molecule:protein (pyrimidine pathway regulator 1);	98.4	19	18
FGSG_12580	10	3.51	0.5	0	0	0	0	0	0	0	0	0	0	0.132	3	16018.3	144	4	0	0	Hypothetical protein MTH393 / Hypothetical protein MTH393	24.1	45	6
FGSG_05759	10	3.51	0.5	0	0	0	0	0	0	0	0	0	0	0.132	0	15835.9	141	1	0	0	Ribosomal protein S19 / Ribosomal protein S19	24.5	33	14
FGSG_11889	10	3.51	0.5	0	0	0	0	0	0	0	0	0	0	0.132	0	12085.8	110	7	0	0	PDB header:cell adhesion / Chain: A: PDB Molecule:integrin alpha-iib;	46.1	33	20
FGSG_12749	10	3.51	0.5	0	0	0	0	0	0	0	0	0	0	0.132	0	21991	198	9	0	0	Cloacin translocation domain / Cloacin translocation domain	28.6	42	9
FGSG_12567	10	3.51	0.5	0	0	0	0	0	0	0	0	0	0	0.132	13	11340.6	111	4	0	0	0	0	0	0
FGSG_00668	10	3.51	0.5	0	0	0	0	0	0	0	0	0	0	0.132	0	11200.7	99	4	0	0	PDB header:hydrolase / Chain: C: PDB Molecule:lysosomal alpha-mannosidase;	31.1	30	22
FGSG_13468	10	3.51	0.5	0	0	0	0	0	0	0	0	0	0	0.132	0	21209.2	188	4	Epimerase	1.3e-13	PDB header:isomerase / Chain: A: PDB Molecule:gal10 bifunctional protein;	100	44	92
FGSG_12880	10	3.51	0.5	0	0	0	0	0	0	0	0	0	0	0.132	3	18481	164	6	0	0	PDB header:transcription / Chain: V: PDB Molecule:mediator of rna polymerase ii transcription subunit 22;	18.4	54	7
FGSG_01253	10	3.51	0.5	0	0	0	0	0	0	0	0	0	0	0.131	0	14146.9	127	5	0	0	PDB header:toxin / Chain: A: PDB Molecule:thermostable direct hemolysin 2;	43.6	45	26
FGSG_08853	10	3.51	0.5	0	0	0	0	0	0	0	0	0	0	0.131	8	13912.9	144	1	0	0	0	0	0	0
FGSG_11971	10	3.51	0.5	0	0	0	0	0	0	0	0	0	0	0.131	0	10421.2	92	2	0	0	VSV matrix protein / VSV matrix protein	33.9	22	18
FGSG_11770	10	3.51	0.5	0	0	0	0	0	0	0	0	0	0	0.131	0	14603.8	136	2	0	0	Activating enzymes of the ubiquitin-like proteins / Ubiquitin activating enzymes (UBA)	24.4	20	25
FGSG_09278	10	3.51	0.5	0	0	0	0	0	0	0	0	0	0	0.131	0	15975.1	147	3	0	0	PDB header:transferase / Chain: A: PDB Molecule:poly(a) rna polymerase;	34.9	18	18
FGSG_11741	10	3.51	0.5	0	0	0	0	0	0	0	0	0	0	0.131	0	6319.98	59	0	0	0	0	0	0	0
FGSG_12881	10	3.51	0.5	0	0	0	0	0	0	0	0	0	0	0.131	0	10990.1	103	0	0	0	0	0	0	0
FGSG_00135	10	3.51	0.5	0	0	0	0	0	0	0	0	0	0	0.131	7	14116.6	134	1	VSP	4.4e-05	PDB header:immune system, membrane protein / Chain: A: PDB Molecule:t-cell surface glycoprotein cd4;	93.1	18	27
FGSG_08305	10	3.51	0.5	0	0	0	0	0	0	0	0	0	0	0.131	0	17731.2	163	1	0	0	Galactose-binding domain-like / Chondroitin ABC lyase I, N-terminal domain	63.5	35	22
FGSG_09388	10	3.51	0.5	0	0	0	0	0	0	0	0	0	0	0.131	0	14207.7	131	1	DUF4320	0.019	PDB header:metal binding protein / Chain: B: PDB Molecule:diguanylate cyclase ydeh;	35.1	27	35
FGSG_11788	10	3.51	0.5	0	0	0	0	0	0	0	0	0	0	0.131	0	16221.4	146	9	0	0	CO dehydrogenase ISP C-domain like / CO dehydrogenase ISP C-domain like	37.4	25	13
FGSG_13330	10	3.51	0.5	0	0	0	0	0	0	0	0	0	0	0.131	22	13411.3	124	6	0	0	2-isopropylmalate synthase LeuA, allosteric (dimerisation) domain / 2-isopropylmalate synthase LeuA, allosteric (dimerisation) domain	35.1	32	21
FGSG_09779	10	3.51	0.5	0	0	0	0	0	0	0	0	0	0	0.131	0	56746.1	515	16	DUF3024	0.25	PDB header:oxidoreductase / Chain: A: PDB Molecule:sulfhydryl oxidase 1;	50.7	28	22
FGSG_03392	10	3.51	0.5	0	0	0	0	0	0	0	0	0	0	0.13	15	19595	179	0	0	0	PDB header:phosphatidylethanolamine-binding protein / Chain: A: PDB Molecule:putative phosphatidylethanolamine-binding protein (pebp);	17.2	25	17
FGSG_06773	10	3.51	0.5	0	0	0	0	0	0	0	0	0	0	0.13	0	13336.2	121	4	0	0	PDB header:transport protein / Chain: A: PDB Molecule:sun domain-containing protein 2;	26.2	42	19
FGSG_13085	10	3.51	0.5	0	0	0	0	0	0	0	0	0	0	0.13	0	17590.2	161	6	0	0	beta-beta-alpha zinc fingers / Classic zinc finger, C2H2	36.4	36	17
FGSG_12223	10	3.51	0.5	0	0	0	0	0	0	0	0	0	0	0.13	0	11106.8	99	0	adh_short	1.9e-11	PDB header:oxidoreductase / Chain: A: PDB Molecule:(3r)-hydroxyacyl-coa dehydrogenase;	99.7	23	96
FGSG_13789	10	3.51	0.5	0	0	0	0	0	0	0	0	0	0	0.13	0	63052.3	552	8	0	0	E set domains / E-set domains of sugar-utilizing enzymes	43.7	50	2
FGSG_12849	10	3.51	0.5	0	0	0	0	0	0	0	0	0	0	0.13	0	62847.2	572	2	0	0	0	0	0	0
FGSG_11954	10	3.51	0.5	0	0	0	0	0	0	0	0	0	0	0.13	3	13250	122	4	0	0	PDB header:cell adhesion / Chain: B: PDB Molecule:cfa/i fimbrial subunit e;	48.3	23	66
FGSG_11286	10	3.51	0.5	0	0	0	0	0	0	0	0	0	0	0.13	2	34464.8	309	7	0	0	PDB header:ligase / Chain: A: PDB Molecule:autophagy-related protein 3;	31.5	20	7
FGSG_11893	10	3.51	0.5	0	0	0	0	0	0	0	0	0	0	0.13	0	34904.1	302	0	0	0	PDB header:transferase / Chain: B: PDB Molecule:pts-dependent dihydroxyacetone kinase,	39.4	27	21
FGSG_02849	10	3.51	0.5	0	0	0	0	0	0	0	0	0	0	0.13	0	22009.8	193	4	0	0	PDB header:protein transport/protein binding / Chain: B: PDB Molecule:lida protein, substrate of the dot/icm system;	76.4	13	27
FGSG_13705	10	3.51	0.5	0	0	0	0	0	0	0	0	0	0	0.13	0	16981.2	153	5	0	0	Fibronectin type III / Fibronectin type III	12	54	7
FGSG_13872	10	3.51	0.5	0	0	0	0	0	0	0	0	0	0	0.13	0	12536.2	110	5	0	0	Alanine racemase C-terminal domain-like / Alanine racemase	57.2	46	10
FGSG_11997	10	3.51	0.5	0	0	0	0	0	0	0	0	0	0	0.13	16	15944.5	143	5	0	0	PDB header:structural genomics, unknown function / Chain: A: PDB Molecule:putative methylase family protein;	24	12	22
FGSG_13366	10	3.51	0.5	0	0	0	0	0	0	0	0	0	0	0.129	0	14424.6	127	5	0	0	PDB header:dna binding protein / Chain: B: PDB Molecule:telomerase-associated protein 82;	42.2	57	10
FGSG_12011	10	3.51	0.5	0	0	0	0	0	0	0	0	0	0	0.129	0	7377.22	64	2	DUF3126	0.12	PDB header:structural genomics, unknown function / Chain: A: PDB Molecule:hypothetical protein;	31.1	24	43
FGSG_13752	10	3.51	0.5	0	0	0	0	0	0	0	0	0	0	0.129	0	14565.3	134	6	0	0	PDB header:structural genomics, unknown function / Chain: A: PDB Molecule:uncharacterized protein bp2786;	21.8	23	20
FGSG_11950	10	3.51	0.5	0	0	0	0	0	0	0	0	0	0	0.129	1	45428.8	413	9	0	0	PDB header:transcription / Chain: B: PDB Molecule:madh-interacting protein;	33.2	88	1
FGSG_13900	10	3.51	0.5	0	0	0	0	0	0	0	0	0	0	0.128	0	13470.1	119	2	0	0	PDB header:endoglycosidase / Chain: A: PDB Molecule:peptide-n(4)-(n-acetyl-beta-d-glucosaminyl)	15.9	19	31
FGSG_03578	10	3.51	0.5	0	0	0	0	0	0	0	0	0	0	0.128	0	12289.2	110	0	HyaE	0.031	PDB header:cell cycle / Chain: D: PDB Molecule:spastin;	6.9	10	44
FGSG_13901	10	3.51	0.5	0	0	0	0	0	0	0	0	0	0	0.128	0	15084	135	7	0	0	PDB header:isomerase/isomerase inhibitor / Chain: A: PDB Molecule:dna topoisomerase iv, b subunit;	13.1	23	28
FGSG_11929	10	3.51	0.5	0	0	0	0	0	0	0	0	0	0	0.128	0	11454.7	102	0	0	0	HRDC-like / RNA polymerase II subunit RBP4 (RpoF)	26.9	35	18
FGSG_13155	10	3.51	0.5	0	0	0	0	0	0	0	0	0	0	0.128	0	13541.6	120	9	0	0	Nickel-containing superoxide dismutase, NiSOD / Nickel-containing superoxide dismutase, NiSOD	18.1	71	5
FGSG_13292	10	3.51	0.5	0	0	0	0	0	0	0	0	0	0	0.128	0	12993.2	122	0	0	0	0	0	0	0
FGSG_02501	10	3.51	0.5	0	0	0	0	0	0	0	0	0	0	0.128	0	34679.5	320	2	Tup_N	9.6e-25	PDB header:transcription / Chain: B: PDB Molecule:general transcriptional corepressor tup1;	99.7	42	20
FGSG_12696	10	3.51	0.5	0	0	0	0	0	0	0	0	0	0	0.128	0	14836	134	2	0	0	PDB header:hydrolase / Chain: C: PDB Molecule:bft-3;	23.6	29	11
FGSG_00919	10	3.51	0.5	0	0	0	0	0	0	0	0	0	0	0.128	7	11828.8	109	6	0	0	4'-phosphopantetheinyl transferase / 4'-Phosphopantetheinyl transferase SFP	12.9	31	13
FGSG_06872	10	3.51	0.5	0	0	0	0	0	0	0	0	0	0	0.128	0	47019.2	429	13	0	0	Nucleotidylyl transferase / Class I aminoacyl-tRNA synthetases (RS), catalytic domain	36.9	25	8
FGSG_11881	10	3.51	0.5	0	0	0	0	0	0	0	0	0	0	0.128	0	20214.5	182	2	0	0	PDB header:structural genomics, unknown function / Chain: A: PDB Molecule:ntf2-like protein of unknown function;	52.6	37	14
FGSG_11866	10	3.51	0.5	0	0	0	0	0	0	0	0	0	0	0.128	0	3752.23	31	0	0	0	PDB header:protein binding / Chain: A: PDB Molecule:alpha-1-syntrophin;	9.7	63	22
FGSG_12287	10	3.51	0.5	0	0	0	0	0	0	0	0	0	0	0.128	0	16496.1	143	2	2TM	0.32	PDB header:cell cycle / Chain: A: PDB Molecule:protein bim1;	28.2	26	26
FGSG_12500	10	3.51	0.5	0	0	0	0	0	0	0	0	0	0	0.128	0	14326.4	127	4	0	0	PDB header:transport protein / Chain: A: PDB Molecule:acyl-coa-binding protein;	30.1	67	8
FGSG_12541	10	3.51	0.5	0	0	0	0	0	0	0	0	0	0	0.128	0	17757.5	163	5	0	0	PDB header:structural genomics, unknown function / Chain: A: PDB Molecule:uncharacterized protein spo1766;	29.1	29	23
FGSG_08625	10	3.51	0.5	0	0	0	0	0	0	0	0	0	0	0.128	0	11946.9	105	1	0	0	BB2672-like / BB2672-like	20.5	33	19
FGSG_08968	10	3.51	0.5	0	0	0	0	0	0	0	0	0	0	0.128	2	41272.2	377	10	PLAC8	2.5e-07	Peptide methionine sulfoxide reductase / Peptide methionine sulfoxide reductase	51.6	13	5
FGSG_12467	10	3.51	0.5	0	0	0	0	0	0	0	0	0	0	0.128	0	18578.2	168	9	0	0	Kringle-like / Kringle modules	57.8	21	25
FGSG_13364	10	3.51	0.5	0	0	0	0	0	0	0	0	0	0	0.127	0	38328	328	6	DUF2276	2.5	PDB header:contractile protein / Chain: A: PDB Molecule:tropomyosin;	98.7	11	85
FGSG_13749	10	3.51	0.5	0	0	0	0	0	0	0	0	0	0	0.127	0	13006	118	8	0	0	PDB header:lyase / Chain: D: PDB Molecule:s-adenosylmethionine decarboxylase;	26.9	19	21
FGSG_13022	10	3.51	0.5	0	0	0	0	0	0	0	0	0	0	0.127	0	13334.2	122	4	0	0	Pre-PUA domain / Hypothetical protein APE0525, N-terminal domain	25.9	60	11
[truncated: 832 more rows]

## Sheet: FGSG_Cluster1
			Hemibiotrophic cereal pathogen hits				Necrotrophic cereal pathogen hits				Biotrophic cereal pathogen hits								PFAM domain		Phyre2 structure prediction
Protein ID	Cereal F-measure	Pathogen F-measure	Fusaria	Magnaporthe	Mycosphaerella	Setosphaeria	Cercospora	Cochliobolus	Stagonospora	Pyrenophora	Ustilago	Puccinia	Blumeria	SignalP	WolfPSort	Molecular weight	Sequence length	Cysteines	PFAM Domain hit	PFAM E-value	Phyre2 structure hit	Phyre2 confidence	Phyre2 alignment identity	Phyre2 sequence coverage
FGSG_00001	10	3.51	0.5	0	0	0	0	0	0	0	0	0	0	0.259	10	11126.9	102	2	-	-	BRCT domain / 53BP1	21.3	23	41
FGSG_00242	10	3.51	0.5	0	0	0	0	0	0	0	0	0	0	0.179	0	47743.9	434	5	DUF972	0.11	PDB header:membrane protein / Chain: G: PDB Molecule:small-conductance mechanosensitive channel;	65.3	22	11
FGSG_00603	17.39	13.33	1	0	0	0	0	0	0	0	0	0	0	0.105	0	31667.4	288	7	DUF3357	0.62	Metallo-dependent hydrolases / Uronate isomerase-like	31.3	29	4
FGSG_00619	10	3.51	0.5	0	0	0	0	0	0	0	0	0	0	0.42	0	18138.3	166	8	-	-	Prismane protein-like / Carbon monoxide dehydrogenase	26.2	47	9
FGSG_00753	9.52	6.9	0.5	0	0	0	0	0	0	0	0	0	0	0.164	0	21510	197	2	-	-	Ribosomal protein S16 / Ribosomal protein S16	47.1	33	8
FGSG_00770	10	3.51	0.5	0	0	0	0	0	0	0	0	0	0	0.656	8	11856.1	110	3	-	-	Scorpion toxin-like / Short-chain scorpion toxins	10.4	60	8
FGSG_00789	23.08	22.22	1	1	0	0	0	0	0	0	0	0	0	0.162	0	37457.6	331	7	-	-	PDB header:transferase (glutamine amidotransferase) / Chain: D: PDB Molecule:gmp synthetase;	61.3	31	11
FGSG_00812	17.39	13.33	1	0	0	0	0	0	0	0	0	0	0	0.205	0	22606.5	196	5	-	-	PDB header:signaling protein / Chain: A: PDB Molecule:pheromone en-6;	11.3	100	3
FGSG_00891	10	3.51	0.5	0	0	0	0	0	0	0	0	0	0	0.681	9	14722.2	131	1	-	-	PH domain-like / Enabled/VASP homology 1 domain (EVH1 domain)	27.1	60	29
FGSG_00943	19.05	6.9	1	0	0	0	0	0	0	0	0	0	0	0.118	4	18763.8	172	6	-	-	PDB header:dna binding protein/dna / Chain: A: PDB Molecule:hypothetical protein;	18	39	12
FGSG_01455	17.39	13.33	1	0	0	0	0	0	0	0	0	0	0	0.106	7	12937.8	121	1	Methyltransf_27	0.11	PDB header:tse2-binding protein / Chain: B: PDB Molecule:type vi secretion immunity protein;	16.9	44	14
FGSG_01500	10	3.51	0.5	0	0	0	0	0	0	0	0	0	0	0.193	13	11773.5	105	0	-	-	Purine and uridine phosphorylases / Purine and uridine phosphorylases	26.8	22	37
FGSG_01706	10	3.51	0.5	0	0	0	0	0	0	0	0	0	0	0.14	15	16300.6	151	5	-	-	Pectin lyase-like / Pectin methylesterase	19.2	37	19
FGSG_01718	18.18	10.17	1	0	0	0	0	0	0	0	0	0	0	0.256	4	28375	252	7	Ank_2	0.024	PDB header:viral protein / Chain: B: PDB Molecule:k1l;	100	13	78
FGSG_01723	10	3.51	0.5	0	0	0	0	0	0	0	0	0	0	0.653	11	16691.5	151	1	Mannosyl_trans	0.039	NagB/RpiA/CoA transferase-like / Methenyltetrahydrofolate synthetase	19.3	25	55
FGSG_01736	10	3.51	0.5	0	0	0	0	0	0	0	0	0	0	0.383	20	13977.9	125	2	DUF2235	6e-13	PDB header:hydrolase / Chain: A: PDB Molecule:putative uncharacterized protein;	74.3	23	28
FGSG_01761	10	3.51	0.5	0	0	0	0	0	0	0	0	0	0	0.43	16	25024.5	223	0	Cu_amine_oxid	3e-32	PDB header:oxidoreductase / Chain: C: PDB Molecule:copper amine oxidase;	100	47	76
FGSG_02021	10	3.51	0.5	0	0	0	0	0	0	0	0	0	0	0.5	9	20676.5	188	6	F-box-like	0.078	F-box domain / F-box domain	47.7	27	22
FGSG_02076	10	3.51	0.5	0	0	0	0	0	0	0	0	0	0	0.214	0	13882.3	122	6	-	-	BEACH domain / BEACH domain	14.7	32	20
FGSG_02319	60	44.16	1	0	0	1	0	1	1	0.5	0	0	0	0.253	4	22355.1	202	3	-	-	PDB header:ion channel/receptor / Chain: A: PDB Molecule:acetylcholine receptor protein, alpha chain;	38.4	10	57
FGSG_02333	19.05	6.9	1	0	0	0	0	0	0	0	0	0	0	0.175	0	35782.5	325	6	-	-	RuvA domain 2-like / Hef domain-like	22.9	36	3
FGSG_02389	15.38	19.05	1	0	0	0	0	0	0	0	0	0	0	0.14	0	29144.8	262	1	-	-	PDB header:transferase / Chain: X: PDB Molecule:frattide;	44.8	32	6
FGSG_02412	10	3.51	0.5	0	0	0	0	0	0	0	0	0	0	0.115	0	11017.7	101	0	SIC	0.12	FYSH domain / Hypothetical protein AF0491, N-terminal domain	42	24	25
FGSG_02437	19.05	6.9	1	0	0	0	0	0	0	0	0	0	0	0.126	8	37341.5	342	8	-	-	PDB header:transferase / Chain: A: PDB Molecule:beta-galactoside alpha-2,6-sialyltransferase;	51.5	34	16
FGSG_02620	19.05	6.9	1	0	0	0	0	0	0	0	0	0	0	0.295	0	14830.5	127	4	DUF3980	0.11	PDB header:hydrolase / Chain: X: PDB Molecule:putative homing endonuclease;	74.9	62	9
FGSG_02889	10	3.51	0.5	0	0	0	0	0	0	0	0	0	0	0.262	0	18270.2	164	3	-	-	PDB header:actin binding peptide / Chain: A: PDB Molecule:thymosin beta9;	13.8	56	4
FGSG_03220	10	3.51	0.5	0	0	0	0	0	0	0	0	0	0	0.14	0	39333.9	355	7	-	-	Cytochrome c / Di-heme cytochrome c peroxidase	28	16	21
FGSG_03222	9.52	6.9	0.5	0	0	0	0	0	0	0	0	0	0	0.226	0	13495.7	116	1	-	-	DNA damage-inducible protein DinI / DNA damage-inducible protein DinI	25.9	40	7
FGSG_03420	16.67	16.39	1	0	0	0	0	0	0	0	0	0	0	0.182	0	17814.6	167	3	DUF4267	1.2e-24	Photosystem II reaction centre subunit H, transmembrane region / Photosystem II reaction centre subunit H, transmembrane region	23.4	50	6
FGSG_03423	10	3.51	0.5	0	0	0	0	0	0	0	0	0	0	0.108	0	16230.7	145	3	-	-	Mob1/phocein / Mob1/phocein	38.4	25	37
FGSG_03561	25	16.39	1	1	0	0	0	0	0	0	0	0	0	0.123	0	35427	310	7	-	-	PDB header:transmembrane protein / Chain: A: PDB Molecule:acetylcholine receptor protein, alpha chain;	13.2	12	7
FGSG_03653	17.39	13.33	1	0	0	0	0	0	0	0	0	0	0	0.16	0	23186.8	202	2	-	-	Retroviral matrix proteins / EIAV matrix antigen	20.1	39	8
FGSG_03776	10	3.51	0.5	0	0	0	0	0	0	0	0	0	0	0.209	0	14162.8	124	2	-	-	PDB header:metal transport / Chain: P: PDB Molecule:cation efflux family protein;	99.8	15	89
FGSG_04006	10	3.51	0.5	0	0	0	0	0	0	0	0	0	0	0.11	0	11655.6	102	2	-	-	PDB header:hydrolase / Chain: B: PDB Molecule:putative glycoside hydrolase;	38.9	22	30
FGSG_04013	18.18	10.17	1	0	0	0	0	0	0	0	0	0	0	0.239	0	30061.5	270	8	SUR7	0.74	PDB header:oxidoreductase / Chain: A: PDB Molecule:mitochondrial fad-linked sulfhydryl oxidase erv1;	44.5	25	8
FGSG_04080	10	3.51	0.5	0	0	0	0	0	0	0	0	0	0	0.386	4	13797.3	131	0	-	-	Chitinase insertion domain / Chitinase insertion domain	25.8	52	15
FGSG_04099	19.05	6.9	1	0	0	0	0	0	0	0	0	0	0	0.274	0	25179.6	231	7	DUF3112	0.38	PDB header:receptor / Chain: A: PDB Molecule:nr1 m2;	28.5	50	7
FGSG_04469	10	3.51	0.5	0	0	0	0	0	0	0	0	0	0	0.101	0	25651.3	236	4	-	-	PDB header:transferase / Chain: A: PDB Molecule:transesterase;	99.7	26	51
FGSG_04475	16	16.13	1	0	0	0	0	0	0	0	0	0	0	0.103	0	22070.3	196	2	-	-	Restriction endonuclease-like / Very short patch repair (VSR) endonuclease	32.7	35	11
FGSG_04760	10	3.51	0.5	0	0	0	0	0	0	0	0	0	0	0.301	0	64764.7	564	8	-	-	PDB header:signaling protein/signaling protein regu / Chain: B: PDB Molecule:signal transduction protein cbl-c;	25.8	36	13
FGSG_04924	10	3.51	0.5	0	0	0	0	0	0	0	0	0	0	0.413	6	3309.95	31	1	-	-	SGNH hydrolase / Esterase domain of haemagglutinin-esterase-fusion glycoprotein HEF1	6.9	38	38
FGSG_04955	10	3.51	0.5	0	0	0	0	0	0	0	0	0	0	0.212	0	7744.39	67	4	CoA_binding_2	0.11	Tim10-like / Tim10/DDP	9.1	56	11
FGSG_04959	10	3.51	0.5	0	0	0	0	0	0	0	0	0	0	0.122	7	39595.4	351	2	-	-	PDB header:hydrolase / Chain: A: PDB Molecule:protease vp4;	52.2	29	8
FGSG_05356	19.05	6.9	1	0	0	0	0	0	0	0	0	0	0	0.107	0	11735.6	103	5	-	-	PDB header:lyase / Chain: A: PDB Molecule:pectate lyase;	78.5	33	51
FGSG_05552	18.18	10.17	1	0	0	0	0	0	0	0	0	0	0	0.334	0	13067.7	118	1	COX1	0.00029	PDB header:vimentin / Chain: A: PDB Molecule:vimentin;	17.5	36	11
FGSG_05661	10	3.51	0.5	0	0	0	0	0	0	0	0	0	0	0.106	0	18415.1	168	1	Fungal_trans	0.00017	PDB header:cell cycle / Chain: A: PDB Molecule:centromere dna-binding protein complex cbf3	90.7	14	69
FGSG_05667	19.05	6.9	1	0	0	0	0	0	0	0	0	0	0	0.164	0	20164	190	0	DUF2133	0.00021	all-alpha NTP pyrophosphatases / Type II deoxyuridine triphosphatase	50	29	6
FGSG_05684	17.39	13.33	1	0	0	0	0	0	0	0	0	0	0	0.123	6	23955.2	218	1	DUF4267	0.027	SopE-like GEF domain / SopE-like GEF domain	42.8	20	19
FGSG_05768	10	3.51	0.5	0	0	0	0	0	0	0	0	0	0	0.2	0	18314.7	167	2	Nucleos_tra2_C	0.21	Photosystem II reaction center protein M, PsbM / PsbM-like	33.5	30	15
FGSG_05804	19.05	6.9	1	0	0	0	0	0	0	0	0	0	0	0.38	13	10731.8	102	4	LysR_substrate	0.18	PDB header:unknown function / Chain: A: PDB Molecule:zinc finger fyve domain-containing protein 21;	25.4	50	10
FGSG_05991	10	3.51	0.5	0	0	0	0	0	0	0	0	0	0	0.101	0	15563.9	142	4	-	-	HIT-like / CDH-like	20	86	4
FGSG_06546	26.09	13.33	1	1	0	0	0	0	0	0	0	0	0	0.114	3	17133.7	158	0	Gly-zipper_YMGG	0.034	PDB header:viral protein / Chain: A: PDB Molecule:m157;	56.1	38	17
FGSG_06622	26.09	13.33	1	1	0	0	0	0	0	0	0	0	0	0.121	0	30563.2	269	2	-	-	BSD domain-like / BSD domain	23.8	33	2
FGSG_06650	19.05	6.9	1	0	0	0	0	0	0	0	0	0	0	0.71	8	15380	141	4	-	-	PDB header:viral protein, membrane protein / Chain: X: PDB Molecule:non-structural protein 4b;	10.7	83	3
FGSG_06898	10	3.51	0.5	0	0	0	0	0	0	0	0	0	0	0.247	4	14326.5	128	3	-	-	Ribbon-helix-helix / CopG-like	72	27	19
FGSG_06928	17.39	13.33	1	0	0	0	0	0	0	0	0	0	0	0.124	0	55114.9	494	10	TrbL	0.0027	Rab geranylgeranyltransferase alpha-subunit, insert domain / Rab geranylgeranyltransferase alpha-subunit, insert domain	20.7	29	6
FGSG_07204	9.52	6.9	0.5	0	0	0	0	0	0	0	0	0	0	0.104	14	18992.7	171	3	CN_hydrolase	5.2e-15	PDB header:hydrolase / Chain: G: PDB Molecule:cg3027-pa;	100	20	98
FGSG_07572	18.18	10.17	1	0	0	0	0	0	0	0	0	0	0	0.496	0	15009.8	136	0	DUF4345	1.5e-21	PAH2 domain / PAH2 domain	13.1	16	13
FGSG_07595	10	3.51	0.5	0	0	0	0	0	0	0	0	0	0	0.236	11	15367.6	136	1	Herpes_glycop	0.019	PDB header:membrane protein / Chain: E: PDB Molecule:putative formate transporter 1;	14.8	27	15
FGSG_07696	18.18	10.17	1	0	0	0	0	0	0	0	0	0	0	0.3	0	33925.5	303	8	SUR7	0.0098	PDB header:apoptosis / Chain: A: PDB Molecule:activator of apoptosis harakiri;	27.3	71	1
FGSG_07796	10	3.51	0.5	0	0	0	0	0	0	0	0	0	0	0.185	22	27246.2	253	5	FMO-like	8.4e-11	PDB header:oxidoreductase / Chain: A: PDB Molecule:cyclohexanone monooxygenase;	100	24	60
FGSG_07915	19.05	6.9	1	0	0	0	0	0	0	0	0	0	0	0.49	0	12730.1	109	1	UPF0104	0.0051	PDB header:leader peptide / Chain: A: PDB Molecule:mcba propeptide;	11.8	56	13
FGSG_07984	10	3.51	0.5	0	0	0	0	0	0	0	0	0	0	0.111	0	75471.6	668	11	-	-	PDB header:immune system/oxidoreductase / Chain: B: PDB Molecule:nitric oxide reductase subunit b;	44.6	18	11
FGSG_07986	8.33	16.39	0.5	0	0	0	0	0	0	0	0	0	0	0.218	0	24742.2	221	2	-	-	Mitochondrial cytochrome c oxidase subunit VIIc (aka VIIIa) / Mitochondrial cytochrome c oxidase subunit VIIc (aka VIIIa)	33.5	19	6
FGSG_08025	10	3.51	0.5	0	0	0	0	0	0	0	0	0	0	0.613	9	14973.5	136	4	CVNH	1.7e-05	PDB header:sugar binding protein / Chain: A: PDB Molecule:mannan-binding lectin;	99.1	44	36
FGSG_08073	19.05	6.9	1	0	0	0	0	0	0	0	0	0	0	0.143	0	50146.8	457	6	-	-	PDB header:hydrolase / Chain: X: PDB Molecule:endo-n-acetyl-beta-d-glucosaminidase;	28.7	26	5
FGSG_08074	19.05	6.9	1	0	0	0	0	0	0	0	0	0	0	0.074	4	26326.3	237	3	-	-	PDB header:structural genomics, unknown function / Chain: A: PDB Molecule:upf0131 protein ykqa;	30.2	21	25
FGSG_08152	10	3.51	0.5	0	0	0	0	0	0	0	0	0	0	0.178	9	15215.5	137	4	-	-	PDB header:structural protein / Chain: A: PDB Molecule:type iv pilin structural subunit;	19.6	48	14
FGSG_08204	17.39	13.33	1	0	0	0	0	0	0	0	0	0	0	0.111	0	40326.7	364	7	WBP-1	0.22	Snake toxin-like / Snake venom toxins	27.6	44	4
FGSG_08274	19.05	6.9	1	0	0	0	0	0	0	0	0	0	0	0.106	0	25927.8	237	7	-	-	PDB header:hydrolase / Chain: B: PDB Molecule:o-sialoglycoprotein endopeptidase/protein kinase;	83.7	17	51
FGSG_08344	10	3.51	0.5	0	0	0	0	0	0	0	0	0	0	0.416	18	14426.4	135	2	-	-	PDB header:transferase / Chain: B: PDB Molecule:fatty acid synthase;	29.1	36	32
FGSG_08370	10	3.51	0.5	0	0	0	0	0	0	0	0	0	0	0.295	7	15332	134	2	-	-	PDB header:unknown function / Chain: A: PDB Molecule:spot 14 protein;	63.2	30	14
FGSG_08472	19.05	6.9	1	0	0	0	0	0	0	0	0	0	0	0.124	13	15864.4	149	6	-	-	PDB header:hydrolase / Chain: B: PDB Molecule:hepatocyte growth factor-like protein;	17.3	36	19
FGSG_08484	10	3.51	0.5	0	0	0	0	0	0	0	0	0	0	0.136	0	41041.2	363	5	MgtE	4.5	PDB header:hydrolase / Chain: B: PDB Molecule:peptidase a24b, flak domain protein;	50.6	31	9
FGSG_08512	10	3.51	0.5	0	0	0	0	0	0	0	0	0	0	0.643	9	14452.9	129	4	-	-	PDB header:rna binding protein / Chain: A: PDB Molecule:activating signal cointegrator;	28.7	53	13
FGSG_08698	10	3.51	0.5	0	0	0	0	0	0	0	0	0	0	0.101	0	26483.2	246	12	-	-	Ubiquitin-like / Ras-binding domain, RBD	25.6	19	6
FGSG_08842	10	3.51	0.5	0	0	0	0	0	0	0	0	0	0	0.37	10	14417.1	132	1	-	-	PDB header:structural genomics, unknown function / Chain: A: PDB Molecule:uncharacterized protein;	22	27	10
FGSG_09079	10	3.51	0.5	0	0	0	0	0	0	0	0	0	0	0.179	20	15230.5	139	4	-	-	PDB header:oxidoreductase / Chain: A: PDB Molecule:arsenate reductase;	54.6	24	40
FGSG_09246	41.67	16.39	0.5	0	0	0	0	0.571429	0	0	0	0	0	0.174	0	22237.3	202	1	Adeno_E3_14_5	0.047	Subunit IX of photosystem I reaction centre, PsaJ / Subunit IX of photosystem I reaction centre, PsaJ	22.8	44	7
FGSG_09252	17.39	13.33	1	0	0	0	0	0	0	0	0	0	0	0.111	0	25265.2	229	4	PQ-loop	0.14	Homeodomain-like / SWIRM domain	37.5	20	8
FGSG_09460	18.18	10.17	1	0	0	0	0	0	0	0	0	0	0	0.134	0	60270.8	539	9	HIG_1_N	0.015	PG1857-like / PG1857-like	66.7	27	8
FGSG_09536	16	19.35	1	0	0	0	0	0	0	0	0	0	0	0.329	0	52943.7	483	6	DUF3185	4.7	Fibronectin type III / Fibronectin type III	51.7	19	9
FGSG_09905	10	3.51	0.5	0	0	0	0	0	0	0	0	0	0	0.293	0	11782.7	110	4	-	-	PDB header:transferase / Chain: A: PDB Molecule:cdc2-like cdk2/cdc28 like protein kinase;	29.4	20	40
FGSG_10058	10	3.51	0.5	0	0	0	0	0	0	0	0	0	0	0.59	7	11030.7	100	3	-	-	Cysteine proteinases / Ubiquitin carboxyl-terminal hydrolase, UCH	36	23	30
FGSG_10079	10	3.51	0.5	0	0	0	0	0	0	0	0	0	0	0.474	2	17115.5	157	2	-	-	PDB header:dna binding protein / Chain: A: PDB Molecule:centromere protein s;	27.2	28	17
FGSG_10112	10	3.51	0.5	0	0	0	0	0	0	0	0	0	0	0.601	5	13650	122	2	-	-	PDB header:ligase/signaling protein / Chain: B: PDB Molecule:e3 ubiquitin-protein ligase cbl;	23.7	31	33
FGSG_10238	10	3.51	0.5	0	0	0	0	0	0	0	0	0	0	0.205	7	12611.5	115	4	-	-	Substrate-binding domain of HMG-CoA reductase / Substrate-binding domain of HMG-CoA reductase	23	33	6
FGSG_10294	10	3.51	0.5	0	0	0	0	0	0	0	0	0	0	0.153	13	13617	122	5	-	-	PDB header:hydrolase / Chain: A: PDB Molecule:hyaluronidase-phage associated;	11.4	52	19
FGSG_10406	10	3.51	0.5	0	0	0	0	0	0	0	0	0	0	0.123	1	13026.9	119	4	-	-	Head-binding domain of phage P22 tailspike protein / Head-binding domain of phage P22 tailspike protein	40.7	28	14
FGSG_10441	19.05	6.9	1	0	0	0	0	0	0	0	0	0	0	0.177	11	13633.9	124	3	Pex24p	0.038	Chromo domain-like / Chromo domain	35	80	7
FGSG_10455	8.7	13.33	0.5	0	0	0	0	0	0	0	0	0	0	0.117	12	27960.9	258	0	-	-	PDB header:rna binding protein / Chain: C: PDB Molecule:crispr-associated protein, csa2;	15.4	12	28
FGSG_10487	10	3.51	0.5	0	0	0	0	0	0	0	0	0	0	0.21	7	31918.7	291	9	-	-	Immunoglobulin / C2 set domains	53.9	33	14
FGSG_10541	9.52	6.9	0.5	0	0	0	0	0	0	0	0	0	0	0.268	2	23265.7	214	7	Tetraspannin	0.0068	PDB header:protein binding / Chain: X: PDB Molecule:avr3a11;	18.8	27	6
FGSG_10689	10	3.51	0.5	0	0	0	0	0	0	0	0	0	0	0.123	0	17520.4	154	6	-	-	PDB header:biosynthetic protein / Chain: B: PDB Molecule:probable molybdenum cofactor biosynthesis protein c;	28.3	45	20
FGSG_10692	17.39	13.33	1	0	0	0	0	0	0	0	0	0	0	0.118	0	17016.5	158	2	-	-	Cytolysin/lectin / Anemone pore-forming cytolysin	96.7	17	53
FGSG_10710	10	3.51	0.5	0	0	0	0	0	0	0	0	0	0	0.137	13	50361.2	455	8	-	-	PDB header:viral protein / Chain: E: PDB Molecule:capsid protein;	67.8	41	10
FGSG_10777	19.05	6.9	1	0	0	0	0	0	0	0	0	0	0	0.136	3	16114.2	146	3	-	-	PDB header:rna binding protein/transferase / Chain: A: PDB Molecule:polymerase acidic protein;	75.2	27	30
FGSG_10785	23.08	19.05	1	0	0	0	0	0.142857	0	0	0	0	0	0.102	0	39548	353	4	-	-	PDB header:isomerase / Chain: C: PDB Molecule:l-rhamnose isomerase;	43.8	20	15
FGSG_10806	10	3.51	0.5	0	0	0	0	0	0	0	0	0	0	0.282	12	13180.1	121	4	-	-	PDB header:lyase / Chain: A: PDB Molecule:s-adenosylmethionine decarboxylase;	18.1	27	45
FGSG_11239	10	3.51	0.5	0	0	0	0	0	0	0	0	0	0	0.77	5	29996.2	267	4	Ion_trans_2	5e-19	Voltage-gated potassium channels / Voltage-gated potassium channels	99.8	18	47
FGSG_11284	10	3.51	0.5	0	0	0	0	0	0	0	0	0	0	0.125	15	16745.3	148	1	-	-	PDB header:hydrolase / Chain: A: PDB Molecule:periplasmic trehalase;	59.7	43	18
FGSG_11432	10	3.51	0.5	0	0	0	0	0	0	0	0	0	0	0.622	0	14195.7	121	2	Ni_hydr_CYTB	0.057	PDB header:virus / Chain: 4: PDB Molecule:rhinovirus 14;	16.8	36	10
FGSG_11491	10	3.51	0.5	0	0	0	0	0	0	0	0	0	0	0.284	2	12353.2	108	4	Chitin_synth_2	1.2e-05	PDB header:transferase / Chain: A: PDB Molecule:polypeptide n-acetylgalactosaminyltransferase 1;	84.5	13	43
FGSG_11621	18.18	10.17	1	0	0	0	0	0	0	0	0	0	0	0.36	0	14712.2	125	4	MARVEL	1.5e-05	Tetracyclin repressor-like, C-terminal domain / Tetracyclin repressor-like, C-terminal domain	16.5	21	26
FGSG_11667	10	3.51	0.5	0	0	0	0	0	0	0	0	0	0	0.123	0	32932.3	288	6	-	-	Skp1 dimerisation domain-like / Skp1 dimerisation domain-like	37.3	27	13
FGSG_11738	10	3.51	0.5	0	0	0	0	0	0	0	0	0	0	0.124	4	4373.04	39	2	-	-	PDB header:ribosomal protein / Chain: F: PDB Molecule:50s ribosomal protein p1 (l12p);	21.5	42	46
FGSG_11739	10	3.51	0.5	0	0	0	0	0	0	0	0	0	0	0.2	0	14799.3	136	3	FtsX	0.17	PDB header:hydrolase / Chain: A: PDB Molecule:atp-dependent dna helicase q4;	15.9	40	17
FGSG_11747	10	3.51	0.5	0	0	0	0	0	0	0	0	0	0	0.135	0	17611.1	158	2	-	-	PDB header:transferase / Chain: A: PDB Molecule:geranyltranstransferase;	39.1	15	44
FGSG_11765	10	3.51	0.5	0	0	0	0	0	0	0	0	0	0	0.338	11	15107.9	128	4	Tiny_TM_bacill	0.074	-	-	-	-
FGSG_11769	10	3.51	0.5	0	0	0	0	0	0	0	0	0	0	0.484	5	24471.5	216	7	-	-	PDB header:structural genomics, unknown function / Chain: C: PDB Molecule:integron cassette protein hfx_cass5;	65.3	30	14
FGSG_11774	10	3.51	0.5	0	0	0	0	0	0	0	0	0	0	0.325	0	11495.5	106	4	HEAT_EZ	0.29	PDB header:chaperone / Chain: D: PDB Molecule:bag family molecular chaperone regulator 2;	14.2	18	19
FGSG_11779	10	3.51	0.5	0	0	0	0	0	0	0	0	0	0	0.161	7	19797.8	183	1	-	-	PDB header:protein binding / Chain: A: PDB Molecule:protein bola;	19.5	16	26
FGSG_11785	10	3.51	0.5	0	0	0	0	0	0	0	0	0	0	0.138	13	27760.7	255	4	-	-	PDB header:cell adhesion / Chain: A: PDB Molecule:invasin;	18.2	30	20
FGSG_11790	10	3.51	0.5	0	0	0	0	0	0	0	0	0	0	0.227	5	11705.5	107	1	-	-	PDB header:splicing / Chain: 2: PDB Molecule:survival of motor neuron protein-interacting protein 1;	48.1	19	28
FGSG_11798	10	3.51	0.5	0	0	0	0	0	0	0	0	0	0	0.115	0	17474.1	164	5	-	-	PDB header:structural genomics, unknown function / Chain: C: PDB Molecule:hk97 family phage portal protein;	34.3	42	15
FGSG_11813	10	3.51	0.5	0	0	0	0	0	0	0	0	0	0	0.125	0	15370	138	4	DUF373	0.14	N-terminal, heterodimerisation domain of RBP7 (RpoE) / N-terminal, heterodimerisation domain of RBP7 (RpoE)	26.1	17	20
FGSG_11819	10	3.51	0.5	0	0	0	0	0	0	0	0	0	0	0.272	0	26309.1	242	4	-	-	PDB header:hydrolase / Chain: B: PDB Molecule:m23 peptidase domain protein;	16.4	41	11
FGSG_11830	10	3.51	0.5	0	0	0	0	0	0	0	0	0	0	0.449	3	21193.7	189	7	-	-	PDB header:hydrolase/hydrolase / Chain: B: PDB Molecule:inositol phosphate phosphatase sopb;	14.3	41	8
FGSG_11860	10	3.51	0.5	0	0	0	0	0	0	0	0	0	0	0.138	0	13072.1	117	6	F-box-like_2	0.15	F-box domain / F-box domain	50.2	32	23
FGSG_11861	10	3.51	0.5	0	0	0	0	0	0	0	0	0	0	0.198	14	13025.8	122	2	-	-	Ribosomal protein S5 domain 2-like / Imidazole glycerol phosphate dehydratase	43.2	30	46
FGSG_11885	10	3.51	0.5	0	0	0	0	0	0	0	0	0	0	0.145	2	13813.6	130	0	-	-	PDB header:virus / Chain: F: PDB Molecule:envelope protein m;	29	26	35
FGSG_11888	10	3.51	0.5	0	0	0	0	0	0	0	0	0	0	0.165	5	18926	173	7	-	-	Thioredoxin-like / PDI-like	26.8	38	13
FGSG_11929	10	3.51	0.5	0	0	0	0	0	0	0	0	0	0	0.128	0	11454.7	102	0	-	-	HRDC-like / RNA polymerase II subunit RBP4 (RpoF)	26.9	35	18
FGSG_11933	10	3.51	0.5	0	0	0	0	0	0	0	0	0	0	0.205	8	12403.4	113	1	-	-	PDB header:cell adhesion / Chain: A: PDB Molecule:cohesin;	14.8	48	21
FGSG_11951	10	3.51	0.5	0	0	0	0	0	0	0	0	0	0	0.269	0	13010.3	117	3	-	-	PDB header:viral protein/isomerase / Chain: A: PDB Molecule:relik capsid n-terminal domain;	43.9	32	76
FGSG_11972	10	3.51	0.5	0	0	0	0	0	0	0	0	0	0	0.557	7	13910.1	127	2	-	-	PDB header:hydrolase / Chain: B: PDB Molecule:secreted metalloprotease mcp02;	25.1	33	18
FGSG_11997	10	3.51	0.5	0	0	0	0	0	0	0	0	0	0	0.13	16	15944.5	143	5	-	-	PDB header:structural genomics, unknown function / Chain: A: PDB Molecule:putative methylase family protein;	24	12	22
FGSG_12019	10	3.51	0.5	0	0	0	0	0	0	0	0	0	0	0.176	0	4763.6	43	2	-	-	Galactose-binding domain-like / Discoidin domain (FA58C, coagulation factor 5/8 C-terminal domain)	26.7	58	25
FGSG_12020	10	3.51	0.5	0	0	0	0	0	0	0	0	0	0	0.638	11	25143.3	233	6	-	-	PDB header:ligase / Chain: B: PDB Molecule:pantothenate synthetase;	34.9	33	7
FGSG_12051	10	3.51	0.5	0	0	0	0	0	0	0	0	0	0	0.1	0	14115.4	129	2	PALP	6.4e-11	Tryptophan synthase beta subunit-like PLP-dependent enzymes / Tryptophan synthase beta subunit-like PLP-dependent enzymes	100	21	98
FGSG_12052	10	3.51	0.5	0	0	0	0	0	0	0	0	0	0	0.11	0	11115.9	99	2	-	-	PDB header:phosphotransferase / Chain: A: PDB Molecule:enzyme i;	26	13	23
FGSG_12055	10	3.51	0.5	0	0	0	0	0	0	0	0	0	0	0.341	8	14945.4	140	2	-	-	PDB header:oxidoreductase / Chain: G: PDB Molecule:lectin-like fold protein;	19	43	15
FGSG_12079	10	3.51	0.5	0	0	0	0	0	0	0	0	0	0	0.144	2	30260	274	9	-	-	PDB header:unknown function / Chain: A: PDB Molecule:unknown protein;	32.6	33	6
FGSG_12080	18.18	10.17	0.5	0	0	0	0	0.142857	0	0	0	0	0	0.106	0	37962.6	342	8	-	-	lambda repressor-like DNA-binding domains / POU-specific domain	34.8	27	11
FGSG_12086	10	3.51	0.5	0	0	0	0	0	0	0	0	0	0	0.192	0	9462.56	84	1	DUF4059	0.18	Voltage-gated potassium channels / Voltage-gated potassium channels	70.6	33	34
FGSG_12103	10	3.51	0.5	0	0	0	0	0	0	0	0	0	0	0.234	14	19037.2	178	7	-	-	PDB header:transcription / Chain: A: PDB Molecule:smart/hdac1 associated repressor protein;	34.2	43	11
FGSG_12121	55.17	30.3	1	0	0	0	0	0.857143	0	0	0	0	0	0.144	0	22862	210	5	YrhC	0.53	Cytochrome b559 subunits / Cytochrome b559 subunits	36	29	19
FGSG_12146	10	3.51	0.5	0	0	0	0	0	0	0	0	0	0	0.483	0	14703.2	132	2	-	-	Methyl-coenzyme M reductase alpha and beta chain C-terminal domain / Methyl-coenzyme M reductase alpha and beta chain C-terminal domain	12.1	52	15
FGSG_12155	10	3.51	0.5	0	0	0	0	0	0	0	0	0	0	0.135	4	14859.4	134	4	-	-	PDB header:cell cycle / Chain: A: PDB Molecule:chromosome partition protein mukb;	25.2	36	28
FGSG_12158	10	3.51	0.5	0	0	0	0	0	0	0	0	0	0	0.242	0	13051.3	116	3	-	-	A virus capsid protein alpha-helical domain / vp6, the major capsid protein of group A rotavirus	67.2	38	17
FGSG_12161	19.05	6.9	1	0	0	0	0	0	0	0	0	0	0	0.107	2	15609.2	139	3	Fer4_13	0.11	PDB header:structural genomics / Chain: A: PDB Molecule:protein of unknown function;	45.3	50	13
FGSG_12163	10	3.51	0.5	0	0	0	0	0	0	0	0	0	0	0.41	8	23305.9	208	7	-	-	PDB header:gene regulation/protein binding / Chain: A: PDB Molecule:ubiquitin-like protein smt3, rna-induced transcriptional	19	59	13
FGSG_12175	10	3.51	0.5	0	0	0	0	0	0	0	0	0	0	0.759	0	11392.5	105	5	-	-	Glucocorticoid receptor-like (DNA-binding domain) / LIM domain	44.3	55	9
FGSG_12189	10	3.51	0.5	0	0	0	0	0	0	0	0	0	0	0.242	6	15076.6	138	6	PASTA	0.11	PDB header:cell cycle, ligase / Chain: A: PDB Molecule:defective in cullin neddylation protein 1;	98	25	25
FGSG_12190	10	3.51	0.5	0	0	0	0	0	0	0	0	0	0	0.14	3	11267.8	104	1	-	-	PDB header:structural genomics, unknown function / Chain: A: PDB Molecule:uncharacterized protein;	13.5	44	14
FGSG_12192	10	3.51	0.5	0	0	0	0	0	0	0	0	0	0	0.292	0	11056.4	99	3	-	-	PDB header:signaling protein / Chain: R: PDB Molecule:protein tyrosine phosphatase sptp;	15	17	5
FGSG_12227	10	3.51	0.5	0	0	0	0	0	0	0	0	0	0	0.226	0	18056.8	159	7	-	-	Fumarate reductase respiratory complex transmembrane subunits / Succinate dehydrogenase/Fumarate reductase transmembrane subunits (SdhC/FrdC and SdhD/FrdD)	13.1	24	12
FGSG_12249	10	3.51	0.5	0	0	0	0	0	0	0	0	0	0	0.488	3	11137	100	7	-	-	EspE N-terminal domain-like / GSPII protein E N-terminal domain-like	29.7	33	20
FGSG_12254	10	3.51	0.5	0	0	0	0	0	0	0	0	0	0	0.163	3	25183.3	226	6	-	-	PDB header:hydrolase / Chain: D: PDB Molecule:uracil-dna glycosylase;	71.1	23	32
FGSG_12277	10	3.51	0.5	0	0	0	0	0	0	0	0	0	0	0.137	0	14978.4	137	2	-	-	DsrC, the gamma subunit of dissimilatory sulfite reductase / DsrC, the gamma subunit of dissimilatory sulfite reductase	41.4	18	29
FGSG_12298	10	3.51	0.5	0	0	0	0	0	0	0	0	0	0	0.627	14	44751.4	401	13	-	-	Sec-C motif / Sec-C motif	49.1	60	4
FGSG_12300	10	3.51	0.5	0	0	0	0	0	0	0	0	0	0	0.693	20	11898.1	110	7	Peptidase_S29	0.034	PDB header:hydrolase / Chain: E: PDB Molecule:sarcoplasmic/endoplasmic reticulum calcium	34.4	56	13
FGSG_12324	10	3.51	0.5	0	0	0	0	0	0	0	0	0	0	0.183	0	13736	118	5	-	-	Dcp2 domain-like / Dcp2 box A domain	8.3	60	7
FGSG_12329	10	3.51	0.5	0	0	0	0	0	0	0	0	0	0	0.215	0	22387	193	1	DUF3112	0.011	PDB header:transport protein / Chain: D: PDB Molecule:bm2 protein;	40.7	27	7
FGSG_12334	10	3.51	0.5	0	0	0	0	0	0	0	0	0	0	0.123	0	11850	106	4	-	-	PDB header:protein binding / Chain: A: PDB Molecule:metastasis suppressor protein 1;	16.4	40	8
FGSG_12351	10	3.51	0.5	0	0	0	0	0	0	0	0	0	0	0.248	0	10922.7	99	0	-	-	PDB header:hydrolase / Chain: C: PDB Molecule:copper-transporting atpase;	52.3	36	21
FGSG_12391	10	3.51	0.5	0	0	0	0	0	0	0	0	0	0	0.295	0	10692.4	100	2	-	-	PDB header:immune system / Chain: F: PDB Molecule:peptide 2g12.1 (acppshvldmrsgtclaaegk);	22.2	50	13
FGSG_12403	10	3.51	0.5	0	0	0	0	0	0	0	0	0	0	0.357	4	14918.5	131	2	-	-	Cytochrome c oxidase subunit II-like, transmembrane region / Cytochrome c oxidase subunit II-like, transmembrane region	17.4	22	44
FGSG_12414	10	3.51	0.5	0	0	0	0	0	0	0	0	0	0	0.584	20	15470	138	5	-	-	PDB header:transcription / Chain: A: PDB Molecule:transcription-repair coupling factor;	33.5	27	15
FGSG_12475	10	3.51	0.5	0	0	0	0	0	0	0	0	0	0	0.398	0	8165.73	71	4	DUF3007	0.22	PDB header:cytokine/transferase receptor / Chain: B: PDB Molecule:growth/differentiation factor 5;	28.7	38	9
FGSG_12484	10	3.51	0.5	0	0	0	0	0	0	0	0	0	0	0.25	9	17509.7	159	6	Phage_fiber_2	0.1	PDB header:lipid binding protein / Chain: B: PDB Molecule:saposin-like protein;	65	46	15
FGSG_12506	9.52	6.9	0.5	0	0	0	0	0	0	0	0	0	0	0.16	2	21408.5	194	5	DUF1475	0.012	PDB header:transferase / Chain: A: PDB Molecule:receptor tyrosine-protein kinase erbb-2;	57.2	42	9
FGSG_12555	19.05	6.9	1	0	0	0	0	0	0	0	0	0	0	0.159	7	9935.51	91	0	-	-	PDB header:metal binding protein / Chain: F: PDB Molecule:voltage-dependent l-type calcium channel subunit	9.6	56	18
FGSG_12625	10	3.51	0.5	0	0	0	0	0	0	0	0	0	0	0.116	0	21356.5	197	2	Transferase	0.1	PDB header:transferase / Chain: D: PDB Molecule:trichothecene 3-o-acetyltransferase;	100	22	77
FGSG_12628	10	3.51	0.5	0	0	0	0	0	0	0	0	0	0	0.144	0	5453.26	50	0	-	-	PDB header:hydrolase / Chain: A: PDB Molecule:putative laminarinase;	98.9	51	92
FGSG_12629	10	3.51	0.5	0	0	0	0	0	0	0	0	0	0	0.091	0	13460	120	1	-	-	PDB header:hydrolase / Chain: A: PDB Molecule:putative laminarinase;	99.4	22	35
FGSG_12630	10	3.51	0.5	0	0	0	0	0	0	0	0	0	0	0.112	4	16322.7	146	4	Sugar_tr	0.0031	PDB header:transport protein / Chain: C: PDB Molecule:proton/peptide symporter family protein;	99.5	10	98
FGSG_12650	10	3.51	0.5	0	0	0	0	0	0	0	0	0	0	0.106	8	11754.4	106	3	-	-	PDB header:hydrolase / Chain: C: PDB Molecule:endonuclease ii;	49.6	21	17
FGSG_12651	18.18	10.17	1	0	0	0	0	0	0	0	0	0	0	0.26	12	13681.1	129	0	DUF4345	4.3e-21	PDB header:hydrolase / Chain: B: PDB Molecule:peptidase a24b, flak domain protein;	27.9	16	48
FGSG_12652	10	3.51	0.5	0	0	0	0	0	0	0	0	0	0	0.306	10	37508.2	346	12	-	-	Periplasmic binding protein-like II / Transferrin	52.6	31	9
FGSG_12688	10	3.51	0.5	0	0	0	0	0	0	0	0	0	0	0.366	0	13379.4	120	6	-	-	DNA/RNA polymerases / Reverse transcriptase	20.8	23	55
FGSG_12697	10	3.51	0.5	0	0	0	0	0	0	0	0	0	0	0.113	4	11441.2	105	2	-	-	PDB header:hydrolase / Chain: A: PDB Molecule:urease;	22.4	43	20
FGSG_12709	10	3.51	0.5	0	0	0	0	0	0	0	0	0	0	0.173	6	14684.3	135	0	-	-	HMG-box / HMG-box	23.6	44	12
FGSG_12717	10	3.51	0.5	0	0	0	0	0	0	0	0	0	0	0.165	2	18362.3	166	3	-	-	PFL-like glycyl radical enzymes / PFL-like	62.9	13	44
FGSG_12721	10	3.51	0.5	0	0	0	0	0	0	0	0	0	0	0.171	0	11569.3	103	2	dTMP_synthase	0.12	C-terminal domain of B transposition protein / C-terminal domain of B transposition protein	17.7	32	17
FGSG_12730	10	3.51	0.5	0	0	0	0	0	0	0	0	0	0	0.14	3	17416.2	162	5	-	-	PDB header:isomerase / Chain: A: PDB Molecule:probable d-lyxose ketol-isomerase;	27.8	40	11
FGSG_12739	10	3.51	0.5	0	0	0	0	0	0	0	0	0	0	0.247	6	10877.5	100	1	-	-	PH0987 N-terminal domain-like / PH0987 N-terminal domain-like	15.4	50	11
FGSG_12763	10	3.51	0.5	0	0	0	0	0	0	0	0	0	0	0.169	0	29168.8	261	10	-	-	Origin of replication-binding domain, RBD-like / Replication initiation protein E1	49.9	35	9
FGSG_12779	10	3.51	0.5	0	0	0	0	0	0	0	0	0	0	0.233	7	11385.2	99	2	XFP	0.22	Terpenoid cyclases/Protein prenyltransferases / Complement components	22.7	19	30
FGSG_12780	19.05	6.9	1	0	0	0	0	0	0	0	0	0	0	0.332	3	4761.67	44	3	-	-	PDB header:transcription / Chain: A: PDB Molecule:fxyd domain-containing ion transport regulator 4;	13.7	47	40
FGSG_12782	10	3.51	0.5	0	0	0	0	0	0	0	0	0	0	0.118	0	15345.9	135	1	DUF1820	0.24	PFL-like glycyl radical enzymes / PFL-like	31.9	17	16
FGSG_12800	19.05	6.9	1	0	0	0	0	0	0	0	0	0	0	0.176	0	10505.8	94	1	NS3_envE	0.23	PDB header:oxidoreductase / Chain: F: PDB Molecule:cytochrome c oxidase, cbb3-type, subunit p;	7.6	27	32
FGSG_12804	19.05	6.9	1	0	0	0	0	0	0	0	0	0	0	0.21	8	14231.5	128	5	-	-	TSP9-like / TSP9-like	33.4	42	28
FGSG_12850	10	3.51	0.5	0	0	0	0	0	0	0	0	0	0	0.295	4	19910.7	182	6	-	-	Actin-like ATPase domain / Acetokinase-like	23.9	64	5
FGSG_12885	10	3.51	0.5	0	0	0	0	0	0	0	0	0	0	0.181	10	33046.8	300	9	-	-	3-carboxy-cis,cis-mucoante lactonizing enzyme / 3-carboxy-cis,cis-mucoante lactonizing enzyme	58.9	18	21
FGSG_12888	10	3.51	0.5	0	0	0	0	0	0	0	0	0	0	0.195	16	13478.8	127	2	-	-	PDB header:structural protein/rna binding protein / Chain: H: PDB Molecule:rna15;	25.2	17	40
FGSG_12892	10	3.51	0.5	0	0	0	0	0	0	0	0	0	0	0.126	0	21269	190	6	-	-	Galactose mutarotase-like / MdoG-like	17.7	33	20
FGSG_12893	10	3.51	0.5	0	0	0	0	0	0	0	0	0	0	0.336	5	16173.9	142	10	-	-	PDB header:protein binding / Chain: A: PDB Molecule:folliculin;	23.3	67	5
FGSG_12911	10	3.51	0.5	0	0	0	0	0	0	0	0	0	0	0.337	0	11247.1	101	4	-	-	Positive stranded ssRNA viruses / Comoviridae-like VP	58.3	29	45
FGSG_12913	9.52	6.9	0.5	0	0	0	0	0	0	0	0	0	0	0.187	3	7444.58	67	1	Peptidase_C14	6.5e-08	PDB header:hydrolase / Chain: A: PDB Molecule:metacaspase-1;	99.5	59	86
FGSG_12929	10	3.51	0.5	0	0	0	0	0	0	0	0	0	0	0.2	10	13916.1	123	2	-	-	PDB header:ribosome / Chain: D: PDB Molecule:60s ribosomal protein l11;	37.1	16	77
FGSG_12931	10	3.51	0.5	0	0	0	0	0	0	0	0	0	0	0.135	3	13027.2	121	1	Lamp	0.096	Retroviral matrix proteins / HTLV-II matrix protein	21.7	64	10
FGSG_12981	10	3.51	0.5	0	0	0	0	0	0	0	0	0	0	0.606	14	12821.9	115	5	-	-	Cytochrome c oxidase subunit II-like, transmembrane region / Cytochrome c oxidase subunit II-like, transmembrane region	33	59	13
FGSG_12983	10	3.51	0.5	0	0	0	0	0	0	0	0	0	0	0.119	0	16286.5	146	0	GIY-YIG	0.00012	PDB header:dna binding protein / Chain: A: PDB Molecule:uvrabc system protein c;	96.4	29	28
FGSG_13023	10	3.51	0.5	0	0	0	0	0	0	0	0	0	0	0.125	0	14457.9	130	4	-	-	PDB header:transferase / Chain: B: PDB Molecule:dihydropteroate synthase;	26.9	35	12
FGSG_13042	10	3.51	0.5	0	0	0	0	0	0	0	0	0	0	0.138	0	14354.1	126	3	-	-	Cupredoxins / Plastocyanin/azurin-like	19.1	18	16
FGSG_13044	10	3.51	0.5	0	0	0	0	0	0	0	0	0	0	0.136	0	16383.9	147	3	-	-	Tudor/PWWP/MBT / Tudor domain	38.9	30	12
FGSG_13062	10	3.51	0.5	0	0	0	0	0	0	0	0	0	0	0.252	14	8453.76	81	3	SP_C-Propep	0.047	Complement control module/SCR domain / Complement control module/SCR domain	14.7	20	23
FGSG_13067	10	3.51	0.5	0	0	0	0	0	0	0	0	0	0	0.714	16	11168.9	100	0	-	-	Aldolase / Class I aldolase	33.5	37	69
FGSG_13069	10	3.51	0.5	0	0	0	0	0	0	0	0	0	0	0.304	0	14901.5	128	3	-	-	PDB header:hydrolase / Chain: A: PDB Molecule:flagellum-specific atp synthase;	47.5	37	14
FGSG_13076	10	3.51	0.5	0	0	0	0	0	0	0	0	0	0	0.315	0	15821.8	138	5	-	-	PDB header:metal binding protein / Chain: B: PDB Molecule:at5g51720/mio24_14;	16.9	27	15
FGSG_13077	10	3.51	0.5	0	0	0	0	0	0	0	0	0	0	0.14	0	11138.8	101	4	-	-	PDB header:oxidoreductase / Chain: A: PDB Molecule:toluene 4-monooxygenase hydroxylase alpha subunit;	17.1	10	29
FGSG_13079	10	3.51	0.5	0	0	0	0	0	0	0	0	0	0	0.125	0	15278.7	138	1	TIM	0.13	Triosephosphate isomerase (TIM) / Triosephosphate isomerase (TIM)	25.7	26	24
FGSG_13081	10	3.51	0.5	0	0	0	0	0	0	0	0	0	0	0.107	0	11122.9	101	0	-	-	Concanavalin A-like lectins/glucanases / Xylanase/endoglucanase 11/12	13.7	36	20
FGSG_13082	10	3.51	0.5	0	0	0	0	0	0	0	0	0	0	0.191	6	18014.6	162	8	-	-	PDB header:rna binding protein / Chain: A: PDB Molecule:u3 small nucleolar ribonucleoprotein protein	23.8	54	7
FGSG_13093	10	3.51	0.5	0	0	0	0	0	0	0	0	0	0	0.112	0	15667.2	142	3	YbjQ_1	0.063	Uracil-DNA glycosylase-like / Single-strand selective monofunctional uracil-DNA glycosylase SMUG1	39.6	47	11
FGSG_13095	10	3.51	0.5	0	0	0	0	0	0	0	0	0	0	0.157	3	12995.7	121	3	-	-	PDB header:toxin / Chain: A: PDB Molecule:ptr necrosis toxin;	40.9	40	39
FGSG_13104	10	3.51	0.5	0	0	0	0	0	0	0	0	0	0	0.106	0	10923.7	101	4	zf-RING_2	0.43	TNF receptor-like / TNF receptor-like	15.5	100	3
FGSG_13105	10	3.51	0.5	0	0	0	0	0	0	0	0	0	0	0.538	2	5805.04	49	1	-	-	PDB header:unknown function / Chain: A: PDB Molecule:major prion protein 2;	38	37	36
FGSG_13154	10	3.51	0.5	0	0	0	0	0	0	0	0	0	0	0.136	0	11170.9	102	3	-	-	PDB header:oxidoreductase / Chain: B: PDB Molecule:peroxisomal bifunctional enzyme;	48.5	42	24
FGSG_13168	10	3.51	0.5	0	0	0	0	0	0	0	0	0	0	0.063	0	18498.5	168	1	-	-	PDB header:membrane protein / Chain: B: PDB Molecule:bcl2/adenovirus e1b 19 kda protein-interacting	35.4	39	10
FGSG_13199	10	3.51	0.5	0	0	0	0	0	0	0	0	0	0	0.139	0	17206.2	158	4	-	-	UBC-like / UBC-related	33.3	19	29
FGSG_13215	10	3.51	0.5	0	0	0	0	0	0	0	0	0	0	0.136	2	19256.2	173	4	-	-	PDB header:heme-binding protein / Chain: E: PDB Molecule:possible exported protein;	51.3	30	12
FGSG_13226	10	3.51	0.5	0	0	0	0	0	0	0	0	0	0	0.202	4	14404.7	130	2	PalH	0.001	Bacterial photosystem II reaction centre, L and M subunits / Bacterial photosystem II reaction centre, L and M subunits	81.9	23	45
FGSG_13236	10	3.51	0.5	0	0	0	0	0	0	0	0	0	0	0.163	0	11503.3	101	4	-	-	PDB header:transferase activator/transferase / Chain: A: PDB Molecule:putative uncharacterized protein ecu08_1170;	14.3	57	12
FGSG_13247	17.39	13.33	1	0	0	0	0	0	0	0	0	0	0	0.103	2	11912.7	109	1	-	-	E set domains / Class II viral fusion proteins C-terminal domain	31.5	35	18
FGSG_13249	10	3.51	0.5	0	0	0	0	0	0	0	0	0	0	0.217	5	14678.7	137	9	-	-	PDB header:dna binding protein/toxin / Chain: C: PDB Molecule:hth-type transcriptional regulator mqsa(ygit);	27.3	42	17
FGSG_13267	10	3.51	0.5	0	0	0	0	0	0	0	0	0	0	0.351	5	13206.2	122	1	-	-	PDB header:antimicrobial protein / Chain: D: PDB Molecule:defensin 5;	12.8	88	5
FGSG_13269	10	3.51	0.5	0	0	0	0	0	0	0	0	0	0	0.101	0	14649.6	131	3	-	-	Dimeric alpha+beta barrel / SOR-like	46	29	12
FGSG_13270	10	3.51	0.5	0	0	0	0	0	0	0	0	0	0	0.376	20	23028.9	207	9	-	-	PDB header:protein binding / Chain: B: PDB Molecule:dna polymerase alpha catalytic subunit a;	86.1	52	12
FGSG_13289	10	3.51	0.5	0	0	0	0	0	0	0	0	0	0	0.116	4	20885.9	195	6	-	-	Cytochrome f, large domain / Cytochrome f, large domain	17	23	34
FGSG_13302	10	3.51	0.5	0	0	0	0	0	0	0	0	0	0	0.156	0	12012.9	107	7	-	-	Retrovirus zinc finger-like domains / Retrovirus zinc finger-like domains	33	50	12
FGSG_13305	10	3.51	0.5	0	0	0	0	0	0	0	0	0	0	0.166	0	14001.4	129	5	-	-	PDB header:transferase / Chain: B: PDB Molecule:glycylpeptide n-tetradecanoyltransferase;	19.4	56	6
FGSG_13331	10	3.51	0.5	0	0	0	0	0	0	0	0	0	0	0.154	3	11302.2	108	4	-	-	PDB header:hydrolase / Chain: B: PDB Molecule:exopolyphosphatase;	19.6	23	58
FGSG_13346	10	3.51	0.5	0	0	0	0	0	0	0	0	0	0	0.38	14	13375.1	123	1	-	-	PDB header:cell adhesion / Chain: A: PDB Molecule:tumor necrosis factor ligand superfamily member	51.7	24	36
FGSG_13365	10	3.51	0.5	0	0	0	0	0	0	0	0	0	0	0.167	0	14080.4	127	3	-	-	PDB header:toxin / Chain: A: PDB Molecule:kappa-hefutoxin 1;	20.9	47	12
FGSG_13372	10	3.51	0.5	0	0	0	0	0	0	0	0	0	0	0.144	9	13186.1	120	1	-	-	PDB header:lyase / Chain: A: PDB Molecule:fructose-bisphosphate aldolase;	12.3	54	10
FGSG_13376	10	3.51	0.5	0	0	0	0	0	0	0	0	0	0	0.262	4	13181.8	119	2	-	-	PDB header:cell cycle, antitumor protein / Chain: A: PDB Molecule:tumor protein 63;	15.1	25	39
FGSG_13378	10	3.51	0.5	0	0	0	0	0	0	0	0	0	0	0.297	4	12757.7	113	5	Glyco_hydro_72	0.12	Lipase/lipooxygenase domain (PLAT/LH2 domain) / Lipoxigenase N-terminal domain	17.2	100	3
FGSG_13382	10	3.51	0.5	0	0	0	0	0	0	0	0	0	0	0.244	12	9756.2	87	1	Gluconate_2-dh3	2.7	PDB header:structural genomics, unknown function / Chain: A: PDB Molecule:uncharacterized protein;	16.7	33	12
FGSG_13390	10	3.51	0.5	0	0	0	0	0	0	0	0	0	0	0.164	10	6365.47	57	1	DUF2133	1.1	Lipoxigenase / Plant lipoxigenases	12.9	29	35
FGSG_13402	19.05	6.9	1	0	0	0	0	0	0	0	0	0	0	0.106	0	25927.8	237	7	-	-	PDB header:hydrolase / Chain: B: PDB Molecule:o-sialoglycoprotein endopeptidase/protein kinase;	83.7	17	51
FGSG_13405	10	3.51	0.5	0	0	0	0	0	0	0	0	0	0	0.248	14	22469.7	204	6	-	-	Dodecin-like / Dodecin-like	33.5	64	4
FGSG_13434	10	3.51	0.5	0	0	0	0	0	0	0	0	0	0	0.192	10	12824.6	113	7	-	-	PDB header:antimicrobial protein / Chain: A: PDB Molecule:plnk;	23.2	86	5
FGSG_13437	10	3.51	0.5	0	0	0	0	0	0	0	0	0	0	0.126	11	11772.2	109	2	-	-	Restriction endonuclease-like / Endonuclease I (Holliday junction resolvase)	20.2	54	11
FGSG_13446	10	3.51	0.5	0	0	0	0	0	0	0	0	0	0	0.162	0	26354.7	241	10	FPN1	5.9e-30	MFS general substrate transporter / Glycerol-3-phosphate transporter	58.5	12	79
FGSG_13453	10	3.51	0.5	0	0	0	0	0	0	0	0	0	0	0.121	3	17090.8	151	1	-	-	PDB header:oxidoreductase / Chain: E: PDB Molecule:sulfite reductase, dissimilatory-type subunit	13.6	19	17
FGSG_13524	10	3.51	0.5	0	0	0	0	0	0	0	0	0	0	0.676	10	11786.8	104	2	LicD	0.15	PDB header:unknown function / Chain: A: PDB Molecule:uncharacterized snoal-like protein;	21	12	24
FGSG_13545	10	3.51	0.5	0	0	0	0	0	0	0	0	0	0	0.326	0	12052.1	103	4	-	-	Rof/RNase P subunit-like / Rof-like	23.9	33	27
FGSG_13553	10	3.51	0.5	0	0	0	0	0	0	0	0	0	0	0.08	0	12172.2	112	2	-	-	Hypothetical protein YojF / Hypothetical protein YojF	67	63	19
FGSG_13558	10	3.51	0.5	0	0	0	0	0	0	0	0	0	0	0.217	0	11369.5	103	4	-	-	Zinc domain conserved in yeast copper-regulated transcription factors / Zinc domain conserved in yeast copper-regulated transcription factors	11.6	33	22
FGSG_13568	9.52	6.9	0.5	0	0	0	0	0	0	0	0	0	0	0.15	0	12908.2	115	8	-	-	PDB header:transcription / Chain: A: PDB Molecule:dna-directed rna polymerase subunit b, dna-directed rna	31.9	34	24
FGSG_13576	10	3.51	0.5	0	0	0	0	0	0	0	0	0	0	0.458	13	18524.3	163	1	-	-	Methyl-coenzyme M reductase subunits / Methyl-coenzyme M reductase alpha and beta chain N-terminal domain	13.2	45	33
FGSG_13577	10	3.51	0.5	0	0	0	0	0	0	0	0	0	0	0.126	7	14228.5	132	4	-	-	Actin-like ATPase domain / ROK	19.8	30	25
FGSG_13590	10	3.51	0.5	0	0	0	0	0	0	0	0	0	0	0.134	3	5409.11	49	2	DUF2702	0.048	PDB header:immune system / Chain: R: PDB Molecule:rationally designed v3 mimotope;	32.2	75	14
FGSG_13597	10	3.51	0.5	0	0	0	0	0	0	0	0	0	0	0.093	7	13907.1	123	1	DUF2621	0.09	PDB header:protein transport / Chain: A: PDB Molecule:nucleoporin nup116;	19.2	15	41
FGSG_13628	19.05	6.9	1	0	0	0	0	0	0	0	0	0	0	0.612	19	11664.6	106	6	-	-	PDB header:hormone / Chain: B: PDB Molecule:insulin;	63.4	53	16
FGSG_13645	10	3.51	0.5	0	0	0	0	0	0	0	0	0	0	0.126	4	12813.7	118	4	RE_Alw26IDE	0.16	Cupredoxins / Multidomain cupredoxins	16.9	18	33
FGSG_13648	9.52	6.9	0.5	0	0	0	0	0	0	0	0	0	0	0.105	0	24924.1	223	8	-	-	PDB header:oxidoreductase / Chain: A: PDB Molecule:nitrite reductase;	27.7	24	18
FGSG_13669	10	3.51	0.5	0	0	0	0	0	0	0	0	0	0	0.195	11	14504.5	131	6	-	-	TNF-like / TNF-like	41.1	38	27
FGSG_13679	10	3.51	0.5	0	0	0	0	0	0	0	0	0	0	0.177	12	12781.8	118	4	-	-	ApaG-like / ApaG-like	15.7	18	55
FGSG_13681	10	3.51	0.5	0	0	0	0	0	0	0	0	0	0	0.242	0	13305.6	121	9	-	-	Phosphoglucomutase, C-terminal domain / Phosphoglucomutase, C-terminal domain	21.9	54	9
FGSG_13687	10	3.51	0.5	0	0	0	0	0	0	0	0	0	0	0.139	0	14783.2	131	3	-	-	ATP12-like / ATP12-like	23.2	38	30
FGSG_13688	10	3.51	0.5	0	0	0	0	0	0	0	0	0	0	0.125	2	13246.6	117	5	-	-	Mitochondrial cytochrome c oxidase subunit VIIc (aka VIIIa) / Mitochondrial cytochrome c oxidase subunit VIIc (aka VIIIa)	22.7	25	23
FGSG_13698	10	3.51	0.5	0	0	0	0	0	0	0	0	0	0	0.284	0	13602.6	121	5	-	-	PDB header:iron-sulfur-binding protein / Chain: Y: PDB Molecule:iron-sulfur cluster binding protein;	14.3	24	24
FGSG_13701	10	3.51	0.5	0	0	0	0	0	0	0	0	0	0	0.194	0	2970.49	29	0	-	-	-	-	-	-
FGSG_13712	10	3.51	0.5	0	0	0	0	0	0	0	0	0	0	0.203	12	17785.5	158	3	DUF1365	1.5e-05	Photosystem II reaction centre subunit H, transmembrane region / Photosystem II reaction centre subunit H, transmembrane region	47	21	14
FGSG_13774	10	3.51	0.5	0	0	0	0	0	0	0	0	0	0	0.786	10	12270.2	111	1	-	-	Class II aaRS and biotin synthetases / Class II aminoacyl-tRNA synthetase (aaRS)-like, catalytic domain	14.8	36	11
FGSG_13793	10	3.51	0.5	0	0	0	0	0	0	0	0	0	0	0.333	0	27147.7	241	5	-	-	FYVE/PHD zinc finger / FYVE, a phosphatidylinositol-3-phosphate binding domain	17.9	40	3
FGSG_13803	10	3.51	0.5	0	0	0	0	0	0	0	0	0	0	0.174	6	14283.4	126	4	-	-	PDB header:cell cycle / Chain: A: PDB Molecule:centromere dna-binding protein complex cbf3	22.5	78	6
FGSG_13804	10	3.51	0.5	0	0	0	0	0	0	0	0	0	0	0.283	0	4720.81	43	0	-	-	PDB header:membrane protein / Chain: A: PDB Molecule:bcl2/adenovirus e1b 19 kda protein-interacting	22.1	35	44
FGSG_13816	10	3.51	0.5	0	0	0	0	0	0	0	0	0	0	0.34	4	18215.1	160	1	-	-	PDB header:unknown function / Chain: A: PDB Molecule:uncharacterized protein;	18	24	39
FGSG_13817	10	3.51	0.5	0	0	0	0	0	0	0	0	0	0	0.219	22	15067.3	137	4	-	-	PDB header:ligase, transferase / Chain: A: PDB Molecule:fusion protein 4-coumarate--coa ligase 1, resveratrol	99.9	15	92
FGSG_13868	17.39	13.33	1	0	0	0	0	0	0	0	0	0	0	0.162	0	45755.7	405	9	-	-	PDB header:cell cycle / Chain: C: PDB Molecule:kinetochore protein nuf2, kinetochore protein spc24;	23.6	67	1
FGSG_13891	10	3.51	0.5	0	0	0	0	0	0	0	0	0	0	0.165	5	23865.9	208	3	-	-	PDB header:viral protein / Chain: A: PDB Molecule:nonstructural protein nsp1;	8.5	47	6
FGSG_13895	10	3.51	0.5	0	0	0	0	0	0	0	0	0	0	0.119	0	17470.2	157	3	-	-	E2F-DP heterodimerization region / E2F dimerization segment	11.9	17	17
FGSG_13966	10	3.51	0.5	0	0	0	0	0	0	0	0	0	0	0.108	0	13892.1	127	2	-	-	PDB header:transferase / Chain: A: PDB Molecule:beta-1,6-n-acetylglucosaminyltransferase;	10	17	17
FGSG_14017	10	3.51	0.5	0	0	0	0	0	0	0	0	0	0	0.395	18	19722.8	181	5	-	-	MFS general substrate transporter / LacY-like proton/sugar symporter	94.1	11	44

## Sheet: FGSG_Cluster2
			Hemibiotrophic cereal pathogen hits				Necrotrophic cereal pathogen hits				Biotrophic cereal pathogen hits								PFAM domain		Phyre2 structure prediction
Protein ID	Cereal F-measure	Pathogen F-measure	Fusaria	Magnaporthe	Mycosphaerella	Setosphaeria	Cercospora	Cochliobolus	Stagonospora	Pyrenophora	Ustilago	Puccinia	Blumeria	SignalP	WolfPSort	Molecular weight	Sequence length	Cysteines	PFAM Domain hit	PFAM E-value	Phyre2 structure hit	Phyre2 confidence	Phyre2 alignment identity	Phyre2 sequence coverage
FGSG_00094	19.05	6.9	1	0	0	0	0	0	0	0	0	0	0	0.11	0	21062.8	192	4	-	-	PDB header:oxidoreductase / Chain: A: PDB Molecule:thymine dioxygenase jbp1;	25.1	32	12
FGSG_00125	10	3.51	0.5	0	0	0	0	0	0	0	0	0	0	0.107	0	36375.8	330	13	Zn_clus	7.2e-08	PDB header:transcription/dna / Chain: A: PDB Molecule:protein (pyrimidine pathway regulator 1);	98.9	42	12
FGSG_00154	19.05	6.9	1	0	0	0	0	0	0	0	0	0	0	0.161	0	10681.3	100	5	DZR	0.0074	PDB header:rna binding protein / Chain: A: PDB Molecule:rna-binding protein 5;	78.2	24	28
FGSG_00160	19.05	6.9	1	0	0	0	0	0	0	0	0	0	0	0.184	0	13617.3	131	0	-	-	RNA bacteriophage capsid protein / RNA bacteriophage capsid protein	40.6	54	27
FGSG_00181	10	3.51	0.5	0	0	0	0	0	0	0	0	0	0	0.115	0	12338.2	111	5	-	-	PDB header:ligase/rna / Chain: B: PDB Molecule:cysteinyl trna;	23	44	13
FGSG_00277	10	3.51	0.5	0	0	0	0	0	0	0	0	0	0	0.189	0	15595.9	139	1	LBR_tudor	0.079	Tudor/PWWP/MBT / Tudor domain	78.3	60	10
FGSG_00315	18.18	10.17	1	0	0	0	0	0	0	0	0	0	0	0.118	2	30941.1	286	7	Phage_gp53	0.065	Immunoglobulin / C1 set domains (antibody constant domain-like)	18.8	20	17
FGSG_00384	10	3.51	0.5	0	0	0	0	0	0	0	0	0	0	0.211	8	25227.5	228	8	-	-	PDB header:isomerase/dna / Chain: B: PDB Molecule:dna topoisomerase i-like protein;	22.3	36	5
FGSG_00392	17.39	13.33	1	0	0	0	0	0	0	0	0	0	0	0.118	0	11324	105	8	-	-	PDB header:toxin / Chain: A: PDB Molecule:leiurotoxin;	15.9	73	9
FGSG_00516	10	3.51	0.5	0	0	0	0	0	0	0	0	0	0	0.109	0	23116.8	204	9	-	-	RNA-binding domain, RBD / Canonical RBD	42.2	13	19
FGSG_00692	10	3.51	0.5	0	0	0	0	0	0	0	0	0	0	0.157	5	30271.3	274	12	-	-	PDB header:transcription / Chain: A: PDB Molecule:zinc finger protein 406;	16.1	59	5
FGSG_00867	10	3.51	0.5	0	0	0	0	0	0	0	0	0	0	0.1	0	15520.9	140	6	-	-	4-helical cytokines / Short-chain cytokines	46.1	36	17
FGSG_00922	10	3.51	0.5	0	0	0	0	0	0	0	0	0	0	0.103	0	29180.2	256	1	PLDc_N	0.06	Restriction endonuclease-like / Cfr10I/Bse634I	27.9	29	26
FGSG_00942	10	3.51	0.5	0	0	0	0	0	0	0	0	0	0	0.11	0	23165	214	3	-	-	PDB header:virus / Chain: C: PDB Molecule:capsid protein;	57.1	34	28
FGSG_01089	10	3.51	0.5	0	0	0	0	0	0	0	0	0	0	0.179	5	14152.2	133	3	-	-	PH domain-like / Necap1 N-terminal domain-like	10.1	26	42
FGSG_01458	17.39	13.33	1	0	0	0	0	0	0	0	0	0	0	0.112	0	45387.5	406	35	-	-	PDB header:signaling protein / Chain: C: PDB Molecule:neurogenic locus notch homolog protein 1;	90.1	10	21
FGSG_01565	10	3.51	0.5	0	0	0	0	0	0	0	0	0	0	0.407	8	16294.8	148	3	-	-	PDB header:antimicrobial protein / Chain: A: PDB Molecule:sm-amp-1.1a;	18.1	58	7
FGSG_01566	19.05	6.9	1	0	0	0	0	0	0	0	0	0	0	0.242	0	17882.2	161	3	-	-	PDB header:protein binding / Chain: A: PDB Molecule:heterogeneous nuclear ribonucleoprotein l;	25.2	53	8
FGSG_01578	18.18	10.17	1	0	0	0	0	0	0	0	0	0	0	0.105	0	42491.6	372	18	F-box	3.8e-07	PDB header:ligase / Chain: A: PDB Molecule:cyclin a/cdk2-associated p19;	95.8	21	9
FGSG_01617	10	3.51	0.5	0	0	0	0	0	0	0	0	0	0	0.112	0	14445.3	131	5	-	-	PDB header:transferase / Chain: A: PDB Molecule:chitin elicitor receptor kinase 1;	97.9	7	37
FGSG_01628	19.05	6.9	1	0	0	0	0	0	0	0	0	0	0	0.1	0	11830.3	109	1	-	-	PDB header:structural protein / Chain: B: PDB Molecule:fibroin-3;	11.2	50	28
FGSG_01869	10	3.51	0.5	0	0	0	0	0	0	0	0	0	0	0.105	0	13821.6	122	3	C2	7.1e-05	PDB header:immune system / Chain: A: PDB Molecule:perforin-1;	99.7	25	82
FGSG_02023	19.05	6.9	1	0	0	0	0	0	0	0	0	0	0	0.135	0	11856.7	104	3	-	-	PDB header:hydrolase / Chain: C: PDB Molecule:translin associated factor x, isoform b;	20.6	31	25
FGSG_02086	10	3.51	0.5	0	0	0	0	0	0	0	0	0	0	0.112	0	17717.4	162	3	-	-	PDB header:metal binding protein / Chain: I: PDB Molecule:protein transport protein sece2;	21.9	36	6
FGSG_02167	16.67	16.39	1	0	0	0	0	0	0	0	0	0	0	0.103	0	33401.1	298	8	Fungal_trans_2	2.3e-08	PDB header:transcription/dna / Chain: A: PDB Molecule:protein (pyrimidine pathway regulator 1);	99	16	28
FGSG_02221	19.05	6.9	1	0	0	0	0	0	0	0	0	0	0	0.112	0	8107.39	82	2	-	-	-	-	-	-
FGSG_02242	10	3.51	0.5	0	0	0	0	0	0	0	0	0	0	0.102	0	50140.6	448	18	DUF2625	0.41	PDB header:membrane protein inhibitor / Chain: A: PDB Molecule:guangxitoxin-1egxtx-1e;	23.6	36	4
FGSG_02243	10	3.51	0.5	0	0	0	0	0	0	0	0	0	0	0.102	0	21251	190	3	-	-	PA2201 C-terminal domain-like / PA2201 C-terminal domain-like	20.4	36	5
FGSG_02336	41.38	30.3	1	0	0	0	0	0.428571	1	0	0	0	0	0.106	0	23887	222	6	-	-	PDB header:transcription activator / Chain: B: PDB Molecule:ap-1 like transcription factor yap1;	96.2	24	15
FGSG_02380	10	3.51	0.5	0	0	0	0	0	0	0	0	0	0	0.104	5	11463.9	106	0	-	-	PDB header:transcription regulator / Chain: A: PDB Molecule:transcriptional regulator, laci family;	31.4	34	26
FGSG_02514	10	3.51	0.5	0	0	0	0	0	0	0	0	0	0	0.11	5	29826.2	266	10	-	-	PDB header:toxin / Chain: A: PDB Molecule:omega-conotoxin gvia;	23.5	41	6
FGSG_02537	10	3.51	0.5	0	0	0	0	0	0	0	0	0	0	0.136	0	12534.2	113	5	-	-	Defensin-like / Defensin	14.8	36	18
FGSG_02647	10	3.51	0.5	0	0	0	0	0	0	0	0	0	0	0.171	0	6814.11	59	3	-	-	PDB header:structural genomics, unknown function / Chain: A: PDB Molecule:uncharacterized protein;	8.4	88	11
FGSG_02673	10	3.51	0.5	0	0	0	0	0	0	0	0	0	0	0.103	1	14254.2	133	1	-	-	PreATP-grasp domain / Eukaryotic glutathione synthetase, substrate-binding domain	8.7	46	9
FGSG_02796	19.05	6.9	1	0	0	0	0	0	0	0	0	0	0	0.102	0	22126.3	201	3	-	-	Family A G protein-coupled receptor-like / Rhodopsin-like	21.9	19	12
FGSG_02857	18.18	10.17	1	0	0	0	0	0	0	0	0	0	0	0.104	0	19112.2	176	2	Zn_Tnp_IS1	0.38	beta-beta-alpha zinc fingers / Classic zinc finger, C2H2	54.4	38	35
FGSG_02923	10	3.51	0.5	0	0	0	0	0	0	0	0	0	0	0.112	0	42982.9	379	7	bZIP_1	0.052	PDB header:gene regulation/dna / Chain: C: PDB Molecule:protein (heme activator protein);	97.8	17	10
FGSG_03087	10	3.51	0.5	0	0	0	0	0	0	0	0	0	0	0.366	0	11427.1	104	1	-	-	PDB header:virus / Chain: P: PDB Molecule:spike glycoprotein e2;	60.4	30	18
FGSG_03313	19.05	6.9	1	0	0	0	0	0	0	0	0	0	0	0.106	0	22133.3	201	2	HLH	5e-10	HLH, helix-loop-helix DNA-binding domain / HLH, helix-loop-helix DNA-binding domain	99.8	18	40
FGSG_03495	18.18	10.17	1	0	0	0	0	0	0	0	0	0	0	0.676	20	31576.4	293	0	Med11	0.022	Type III secretion system domain / TyeA-like	51.3	26	7
FGSG_03621	19.05	6.9	1	0	0	0	0	0	0	0	0	0	0	0.12	0	20657.7	184	3	-	-	PDB header:hydrolase / Chain: A: PDB Molecule:exo-arabinanase;	14.2	36	7
FGSG_03678	30.77	19.05	1	0	0	1	0	0.142857	0	0	0	0	0	0.178	0	32237.8	286	0	SRR1	1e-06	PDB header:protein binding / Chain: B: PDB Molecule:regulator of ty1 transposition protein 107;	51.2	27	26
FGSG_03793	19.05	6.9	1	0	0	0	0	0	0	0	0	0	0	0.105	0	30709.8	278	5	Copper-fist	0.02	Zinc domain conserved in yeast copper-regulated transcription factors / Zinc domain conserved in yeast copper-regulated transcription factors	92.3	32	14
FGSG_03794	19.05	6.9	1	0	0	0	0	0	0	0	0	0	0	0.103	0	23065.2	212	5	Copper-fist	0.0014	Zinc domain conserved in yeast copper-regulated transcription factors / Zinc domain conserved in yeast copper-regulated transcription factors	85.8	27	15
FGSG_04100	16	19.35	1	0	0	0	0	0	0	0	0	0	0	0.103	4	43582.6	397	8	Trypsin_2	5.2e-13	PDB header:hydrolase / Chain: B: PDB Molecule:protease do-like 2, chloroplastic;	100	18	62
FGSG_04138	18.18	10.17	1	0	0	0	0	0	0	0	0	0	0	0.132	0	49787.5	443	13	-	-	Cysteine-rich domain / C1-like domain	79.4	29	5
FGSG_04172	10	3.51	0.5	0	0	0	0	0	0	0	0	0	0	0.139	0	24772.3	228	0	-	-	PDB header:hydrolase / Chain: A: PDB Molecule:presenilin-1;	43.6	24	14
FGSG_04340	18.18	10.17	1	0	0	0	0	0	0	0	0	0	0	0.102	0	22889.2	204	2	-	-	Barrier-to-autointegration factor, BAF / Barrier-to-autointegration factor, BAF	19.3	43	6
FGSG_04344	10	3.51	0.5	0	0	0	0	0	0	0	0	0	0	0.105	0	24162.3	220	4	-	-	TNF-like / TNF-like	20.6	38	11
FGSG_04391	19.05	6.9	1	0	0	0	0	0	0	0	0	0	0	0.103	0	26292.6	237	4	-	-	PDB header:protein binding / Chain: B: PDB Molecule:survival motor neuron protein;	90.6	40	8
FGSG_04472	10	3.51	0.5	0	0	0	0	0	0	0	0	0	0	0.181	0	11527.7	101	3	-	-	Heme-dependent peroxidases / CCP-like	13.2	9	21
FGSG_04498	10	3.51	0.5	0	0	0	0	0	0	0	0	0	0	0.134	0	11459.7	107	0	-	-	PDB header:contractile protein / Chain: B: PDB Molecule:general control protein gcn4 and tropomyosin	31.3	44	15
FGSG_04623	10	3.51	0.5	0	0	0	0	0	0	0	0	0	0	0.175	6	12416	111	3	-	-	Transcription factor STAT-4 N-domain / Transcription factor STAT-4 N-domain	17.7	50	8
FGSG_04626	19.05	6.9	1	0	0	0	0	0	0	0	0	0	0	0.17	0	22328.8	199	6	GATA	1.4e-06	Glucocorticoid receptor-like (DNA-binding domain) / Erythroid transcription factor GATA-1	99.7	23	23
FGSG_04671	19.05	6.9	1	0	0	0	0	0	0	0	0	0	0	0.109	0	44423.7	397	13	Zn_clus	4e-07	PDB header:transcription/dna / Chain: A: PDB Molecule:protein (pyrimidine pathway regulator 1);	98.7	20	21
FGSG_04742	10	3.51	0.5	0	0	0	0	0	0	0	0	0	0	0.126	0	19276.8	169	1	SUR7	0.0096	PDB header:sugar binding protein / Chain: A: PDB Molecule:ccl2 lectin;	44.7	44	14
FGSG_04784	19.05	6.9	1	0	0	0	0	0	0	0	0	0	0	0.099	0	22843.7	211	2	NAD_binding_6	0.0027	PDB header:oxidoreductase / Chain: A: PDB Molecule:flavohemoprotein;	100	15	92
FGSG_04987	10	3.51	0.5	0	0	0	0	0	0	0	0	0	0	0.11	0	37214.3	339	2	-	-	PDB header:structural genomics, unknown function / Chain: A: PDB Molecule:nucleoside-diphosphate-sugar epimerase;	99.9	39	47
FGSG_04991	10	3.51	0.5	0	0	0	0	0	0	0	0	0	0	0.107	0	11848.7	109	0	-	-	PDB header:transferase / Chain: C: PDB Molecule:sensor protein;	48.3	15	93
FGSG_05056	10	3.51	0.5	0	0	0	0	0	0	0	0	0	0	0.212	9	18209.5	166	4	-	-	PDB header:hydrolase/hydrolase inhibitor / Chain: B: PDB Molecule:pbicp-c;	68.2	28	35
FGSG_05071	17.39	13.33	1	0	0	0	0	0	0	0	0	0	0	0.123	0	17960.7	163	4	-	-	PDB header:transport protein / Chain: A: PDB Molecule:preprotein translocase subunit seca;	25.4	50	10
FGSG_05078	10	3.51	0.5	0	0	0	0	0	0	0	0	0	0	0.139	0	16611.6	153	4	-	-	Head-binding domain of phage P22 tailspike protein / Head-binding domain of phage P22 tailspike protein	15.7	64	6
FGSG_05129	10	3.51	0.5	0	0	0	0	0	0	0	0	0	0	0.16	0	12884.7	116	2	-	-	-	-	-	-
FGSG_05155	10	3.51	0.5	0	0	0	0	0	0	0	0	0	0	0.113	0	28489.6	254	8	-	-	PDB header:protein binding / Chain: A: PDB Molecule:protein ste5;	21.5	67	5
FGSG_05237	10	3.51	0.5	0	0	0	0	0	0	0	0	0	0	0.118	0	19970.5	182	5	-	-	PDB header:structural genomics, unknown function / Chain: A: PDB Molecule:uncharacterized protein sp1917;	16.8	36	7
FGSG_05348	18.18	10.17	1	0	0	0	0	0	0	0	0	0	0	0.193	3	9655.04	89	0	-	-	-	-	-	-
FGSG_05358	15.38	19.05	1	0	0	0	0	0	0	0	0	0	0	0.1	0	32416.1	296	5	F-box	3.4e-08	F-box domain / F-box domain	98.1	19	29
FGSG_05476	10	3.51	0.5	0	0	0	0	0	0	0	0	0	0	0.154	0	16115.4	149	4	-	-	Thioredoxin-like / Glutathione S-transferase (GST), N-terminal domain	46.2	19	17
FGSG_05486	16.67	16.39	1	0	0	0	0	0	0	0	0	0	0	0.194	0	40287.5	372	5	-	-	PDB header:transcription / Chain: A: PDB Molecule:protein polybromo-1;	28.4	11	10
FGSG_05497	10	3.51	0.5	0	0	0	0	0	0	0	0	0	0	0.057	0	13901.6	128	6	-	-	NOB1 zinc finger-like / NOB1 zinc finger-like	17.6	34	34
FGSG_05526	10	3.51	0.5	0	0	0	0	0	0	0	0	0	0	0.19	0	21397.5	189	3	-	-	PDB header:structural genomics, unknown function / Chain: A: PDB Molecule:bh2720 protein;	26.3	42	9
FGSG_05569	10	3.51	0.5	0	0	0	0	0	0	0	0	0	0	0.202	6	11685.2	112	1	-	-	PDB header:de novo protein / Chain: A: PDB Molecule:mhb8a peptide;	14	73	8
FGSG_05764T1	10	3.51	0.5	0	0	0	0	0	0	0	0	0	0	0.133	0	10800.9	96	3	-	-	D-lysine 5,6-aminomutase beta subunit KamE, N-terminal domain / D-lysine 5,6-aminomutase beta subunit KamE, N-terminal domain	20.1	88	7
FGSG_05852	25	16.39	1	0	0	0	0	0.142857	0	0	0	0	0	0.103	0	29118.9	268	0	bZIP_1	0.23	PDB header:transcription/dna / Chain: G: PDB Molecule:transcription factor pap1;	98.8	17	25
FGSG_05863	10	3.51	0.5	0	0	0	0	0	0	0	0	0	0	0.114	0	23261.7	212	3	TOM13	2.2e-29	PDB header:cell adhesion / Chain: D: PDB Molecule:cell filamentation protein;	50.3	33	15
FGSG_05877	19.05	6.9	1	0	0	0	0	0	0	0	0	0	0	0.126	0	22724.1	201	6	Cenp-F_N	0.00053	PDB header:oxidoreductase / Chain: A: PDB Molecule:nadph dehydrogenase;	58.6	19	46
FGSG_05879	10	3.51	0.5	0	0	0	0	0	0	0	0	0	0	0.111	0	13747.5	127	0	-	-	Protein kinase-like (PK-like) / Actin-fragmin kinase, catalytic domain	42.7	33	49
FGSG_05881	10	3.51	0.5	0	0	0	0	0	0	0	0	0	0	0.176	0	13430.4	120	1	-	-	Pheromone ER-23 / Pheromone ER-23	10.9	52	19
FGSG_05961	19.05	6.9	1	0	0	0	0	0	0	0	0	0	0	0.157	0	35910.6	322	7	-	-	PDB header:transcription / Chain: K: PDB Molecule:mediator of rna polymerase ii transcription subunit 11;	82.7	32	24
FGSG_06038	10	3.51	0.5	0	0	0	0	0	0	0	0	0	0	0.113	0	32954.7	295	14	-	-	PDB header:transcription / Chain: A: PDB Molecule:tnf receptor-associated factor 3-interacting	50.6	29	17
FGSG_06062	17.39	13.33	1	0	0	0	0	0	0	0	0	0	0	0.108	0	19625.3	173	1	SAM_1	1.4e-07	PDB header:signaling protein / Chain: A: PDB Molecule:ankyrin repeat and sterile alpha motif domain-	99.8	19	73
FGSG_06077	16	16.13	1	0	0	0	0	0	0	0	0	0	0	0.13	0	51931.1	469	5	DUF3348	0.13	Colicin / Colicin	91.1	12	37
FGSG_06155	18.18	10.17	1	0	0	0	0	0	0	0	0	0	0	0.095	2	19489.1	173	1	BPD_transp_1	0.029	PDB header:transcription / Chain: A: PDB Molecule:ga-binding protein alpha chain;	32.8	58	6
FGSG_06488	19.05	6.9	1	0	0	0	0	0	0	0	0	0	0	0.409	0	14746.8	131	3	-	-	PDB header:cell cycle / Chain: I: PDB Molecule:tumor suppressor p53-binding protein 1;	27.7	13	17
FGSG_06608	10	3.51	0.5	0	0	0	0	0	0	0	0	0	0	0.115	0	11575.4	102	2	-	-	Cell cycle regulatory proteins / Cell cycle regulatory proteins	45.8	50	8
FGSG_06625	10	3.51	0.5	0	0	0	0	0	0	0	0	0	0	0.103	0	33397.4	303	8	IBR	0.046	PDB header:rna binding protein/rna / Chain: E: PDB Molecule:protein lin-28 homolog a;	95	18	20
FGSG_06773	10	3.51	0.5	0	0	0	0	0	0	0	0	0	0	0.13	0	13336.2	121	4	-	-	PDB header:transport protein / Chain: A: PDB Molecule:sun domain-containing protein 2;	26.2	42	19
FGSG_06779	9.52	6.9	0.5	0	0	0	0	0	0	0	0	0	0	0.224	4	18398.5	175	4	-	-	-	-	-	-
FGSG_06872	10	3.51	0.5	0	0	0	0	0	0	0	0	0	0	0.128	0	47019.2	429	13	-	-	Nucleotidylyl transferase / Class I aminoacyl-tRNA synthetases (RS), catalytic domain	36.9	25	8
FGSG_06899	10	3.51	0.5	0	0	0	0	0	0	0	0	0	0	0.136	0	12507.6	112	0	Docking	0.16	PDB header:cell cycle / Chain: F: PDB Molecule:muke;	17.7	28	21
FGSG_06976	10	3.51	0.5	0	0	0	0	0	0	0	0	0	0	0.188	3	16654.4	152	5	-	-	Transglutaminase, two C-terminal domains / Transglutaminase, two C-terminal domains	33.5	24	26
FGSG_07156	10	3.51	0.5	0	0	0	0	0	0	0	0	0	0	0.139	0	59455.4	534	23	-	-	PDB header:oxidoreductase / Chain: C: PDB Molecule:ethylbenzene dehydrogenase gamma-subunit;	40.9	27	5
FGSG_07353	10	3.51	0.5	0	0	0	0	0	0	0	0	0	0	0.169	7	39958.4	364	2	-	-	PDB header:oxidoreductase / Chain: A: PDB Molecule:protein fto;	41	26	11
FGSG_07367	10	3.51	0.5	0	0	0	0	0	0	0	0	0	0	0.316	0	32409.8	301	9	-	-	Nucleotide-diphospho-sugar transferases / MGS-like	16.1	32	6
FGSG_07670	19.05	6.9	1	0	0	0	0	0	0	0	0	0	0	0.79	4	27976.4	259	3	CBM_4_9	0.0051	PDB header:hydrolase / Chain: C: PDB Molecule:s-layer associated multidomain endoglucanase;	98.4	18	57
FGSG_07680	19.05	6.9	1	0	0	0	0	0	0	0	0	0	0	0.126	0	19934.1	182	3	ExbD	0.15	Nicotinate/Quinolinate PRTase N-terminal domain-like / Monomeric nicotinate phosphoribosyltransferase N-terminal domain-like	26.9	34	15
FGSG_07790	19.05	6.9	1	0	0	0	0	0	0	0	0	0	0	0.12	0	32889.1	295	4	HLH	4.2e-06	HLH, helix-loop-helix DNA-binding domain / HLH, helix-loop-helix DNA-binding domain	99.8	27	33
FGSG_07830	19.05	6.9	1	0	0	0	0	0	0	0	0	0	0	0.141	0	20265.9	183	4	GATA	7.7e-07	Glucocorticoid receptor-like (DNA-binding domain) / Erythroid transcription factor GATA-1	99.8	26	27
FGSG_08032	10	3.51	0.5	0	0	0	0	0	0	0	0	0	0	0.148	0	20246.2	180	11	zf-C3HC4_2	5.3e-10	PDB header:signaling protein/ligase / Chain: A: PDB Molecule:tnf receptor-associated factor 6;	99.9	26	56
FGSG_08167	10	3.51	0.5	0	0	0	0	0	0	0	0	0	0	0.171	0	14290.1	127	3	-	-	Galactose-binding domain-like / Family 30 carbohydrate binding module, CBM30 (PKD repeat)	22.7	42	8
FGSG_08246	19.05	6.9	1	0	0	0	0	0	0	0	0	0	0	0.103	0	56245.3	513	19	zf-C2H2	0.015	PDB header:gene regulation / Chain: A: PDB Molecule:zinc finger protein kiaa1196;	96.8	18	12
FGSG_08304	10	3.51	0.5	0	0	0	0	0	0	0	0	0	0	0.372	4	15495	138	2	FCP1_C	0.0086	PDB header:ankyrin binding / Chain: A: PDB Molecule:fusion protein of alpha-na,k-atpase with	22	21	47
FGSG_08305	10	3.51	0.5	0	0	0	0	0	0	0	0	0	0	0.131	0	17731.2	163	1	-	-	Galactose-binding domain-like / Chondroitin ABC lyase I, N-terminal domain	63.5	35	22
FGSG_08324	19.05	6.9	1	0	0	0	0	0	0	0	0	0	0	0.105	0	37184.9	337	1	-	-	PDB header:membrane protein / Chain: A: PDB Molecule:sodium/hydrogen exchanger 1;	25.8	33	4
FGSG_08332	19.05	6.9	1	0	0	0	0	0	0	0	0	0	0	0.699	4	47111.5	431	1	PgaD	0.036	PDB header:cell adhesion / Chain: B: PDB Molecule:integrin beta-3;	93.1	26	6
FGSG_08379	10	3.51	0.5	0	0	0	0	0	0	0	0	0	0	0.106	0	18251.8	168	6	-	-	BPTI-like / Soft tick anticoagulant proteins	25.3	65	9
FGSG_08616	10	3.51	0.5	0	0	0	0	0	0	0	0	0	0	0.113	0	18573.4	167	6	-	-	Flavoproteins / Flavodoxin-related	56.5	36	26
FGSG_08705	10	3.51	0.5	0	0	0	0	0	0	0	0	0	0	0.291	0	18224.7	164	7	-	-	PDB header:transferase / Chain: A: PDB Molecule:anthranilate phosphoribosyltransferase;	57.8	52	12
FGSG_08734	10	3.51	0.5	0	0	0	0	0	0	0	0	0	0	0.124	0	37975.8	341	5	-	-	PDB header:lipoproteinullntigen / Chain: A: PDB Molecule:47 kda membrane antigen;	26.8	25	33
FGSG_09007	10	3.51	0.5	0	0	0	0	0	0	0	0	0	0	0.124	0	15554.1	136	3	-	-	Ribosome recycling factor, RRF / Ribosome recycling factor, RRF	15.6	19	90
FGSG_09013	19.05	6.9	1	0	0	0	0	0	0	0	0	0	0	0.166	14	14288.3	130	4	CD34_antigen	0.16	Fibronectin type III / Fibronectin type III	43.6	30	14
FGSG_09102	18.18	10.17	0.5	0	0	0	0	0.142857	0	0	0	0	0	0.125	0	23472.5	212	6	Zn_clus	0.0055	PDB header:transcription/dna / Chain: B: PDB Molecule:regulatory protein gal4;	98.6	15	40
FGSG_09108	10	3.51	0.5	0	0	0	0	0	0	0	0	0	0	0.101	0	13096.5	118	3	YL1_C	0.0093	Hect, E3 ligase catalytic domain / Hect, E3 ligase catalytic domain	24.9	36	38
FGSG_09247	10	3.51	0.5	0	0	0	0	0	0	0	0	0	0	0.118	0	18656.2	176	4	-	-	PDB header:electron transport / Chain: A: PDB Molecule:rubredoxin;	38	22	23
FGSG_09278	10	3.51	0.5	0	0	0	0	0	0	0	0	0	0	0.131	0	15975.1	147	3	-	-	PDB header:transferase / Chain: A: PDB Molecule:poly(a) rna polymerase;	34.9	18	18
FGSG_09404	10	3.51	0.5	0	0	0	0	0	0	0	0	0	0	0.124	0	27632.5	245	8	PX	1.1e-13	PDB header:structural protein / Chain: A: PDB Molecule:sorting nexin-9;	99.9	18	57
FGSG_09467	10	3.51	0.5	0	0	0	0	0	0	0	0	0	0	0.203	4	20282.1	180	4	-	-	PDB header:transcription/dna / Chain: A: PDB Molecule:pf14_0633 protein;	45	20	27
FGSG_09468	10	3.51	0.5	0	0	0	0	0	0	0	0	0	0	0.118	0	24922.7	222	5	-	-	PDB header:oxidoreductase / Chain: E: PDB Molecule:hydrogenase (nife) small subunit hyda;	30.7	19	30
FGSG_09493	17.39	13.33	1	0	0	0	0	0	0	0	0	0	0	0.272	0	12060.9	110	1	-	-	PDB header:rna binding protein / Chain: B: PDB Molecule:protein smg5;	31.4	24	27
FGSG_09596	8.7	13.33	0.5	0	0	0	0	0	0	0	0	0	0	0.139	0	14458.4	125	5	-	-	PDB header:ribosome / Chain: 3: PDB Molecule:rps7e;	20.3	34	38
FGSG_09911	10	3.51	0.5	0	0	0	0	0	0	0	0	0	0	0.14	0	23505.2	211	4	-	-	PDB header:antimicrobial protein / Chain: A: PDB Molecule:tachystatin-b1;	39.6	53	8
FGSG_09922	10	3.51	0.5	0	0	0	0	0	0	0	0	0	0	0.183	9	18458	166	7	-	-	PDB header:transcription regulator / Chain: A: PDB Molecule:fact complex subunit pob3;	10	28	32
FGSG_10093	10	3.51	0.5	0	0	0	0	0	0	0	0	0	0	0.206	0	19257.7	174	2	-	-	PDB header:oxidoreductase / Chain: D: PDB Molecule:mitochondrial import receptor subunit tom20 homolog;	20.1	20	10
FGSG_10278	10	3.51	0.5	0	0	0	0	0	0	0	0	0	0	0.107	10	63559.6	584	17	-	-	Interleukin 8-like chemokines / Interleukin 8-like chemokines	32.6	14	5
FGSG_10400	10	3.51	0.5	0	0	0	0	0	0	0	0	0	0	0.115	0	20673	182	1	YorP	0.32	YorP-like / YorP-like	25.2	31	22
FGSG_10803	19.05	6.9	1	0	0	0	0	0	0	0	0	0	0	0.101	0	21485.4	188	6	-	-	Winged helix DNA-binding domain / Rps19E-like	27.6	34	14
FGSG_10953	10	3.51	0.5	0	0	0	0	0	0	0	0	0	0	0.176	0	13491.4	120	1	-	-	PDB header:hydrolase inhibitor / Chain: A: PDB Molecule:aspartic protease inhibitor;	47.4	49	49
FGSG_11256	10	3.51	0.5	0	0	0	0	0	0	0	0	0	0	0.118	0	19376.3	173	4	-	-	PDB header:protein binding / Chain: B: PDB Molecule:serine/threonine-protein kinase pak 6;	20.5	42	10
FGSG_11325	10	3.51	0.5	0	0	0	0	0	0	0	0	0	0	0.144	4	15069.5	135	5	-	-	Snake toxin-like / Snake venom toxins	27.3	26	34
FGSG_11330	10	3.51	0.5	0	0	0	0	0	0	0	0	0	0	0.193	0	31365	285	1	-	-	PDB header:unknown function / Chain: B: PDB Molecule:conserved hypothetical alanine and leucine rich	44.4	16	20
FGSG_11404	10	3.51	0.5	0	0	0	0	0	0	0	0	0	0	0.11	0	12496.5	114	0	-	-	PDB header:structural genomics, unknown function / Chain: A: PDB Molecule:protein luxt;	41.8	45	28
FGSG_11426	10	3.51	0.5	0	0	0	0	0	0	0	0	0	0	0.1	0	26263.9	237	6	-	-	PDB header:fluorescent protein, replication / Chain: A: PDB Molecule:yeast enhanced green fluorescent protein, dna polymerase	41.9	24	16
FGSG_11593	10	3.51	0.5	0	0	0	0	0	0	0	0	0	0	0.338	4	25778	229	3	-	-	PDB header:hydrolase / Chain: B: PDB Molecule:lysosomal alpha-mannosidase;	18.5	31	31
FGSG_11601	10	3.51	0.5	0	0	0	0	0	0	0	0	0	0	0.136	0	15579.6	140	2	-	-	PDB header:transferase / Chain: B: PDB Molecule:dna primase large subunit;	42.9	22	25
FGSG_11642	10	3.51	0.5	0	0	0	0	0	0	0	0	0	0	0.16	0	24287.5	222	3	-	-	Glucocorticoid receptor-like (DNA-binding domain) / LIM domain	27.8	39	7
FGSG_11666	10	3.51	0.5	0	0	0	0	0	0	0	0	0	0	0.125	0	13150.4	120	4	-	-	PDB header:toxin / Chain: A: PDB Molecule:toxin apetx2;	22.9	43	18
FGSG_11687	10	3.51	0.5	0	0	0	0	0	0	0	0	0	0	0.321	0	15347.8	139	4	EGF	0.69	PDB header:oxidoreductase / Chain: D: PDB Molecule:cyclooxygenase-2;	47.9	31	42
FGSG_11712	10	3.51	0.5	0	0	0	0	0	0	0	0	0	0	0.106	0	13025.8	120	8	-	-	post-AAA+ oligomerization domain-like / DNA polymerase III clamp loader subunits, C-terminal domain	31.2	25	22
FGSG_11728	10	3.51	0.5	0	0	0	0	0	0	0	0	0	0	0.156	0	21982.8	205	6	-	-	PDB header:hydrolase / Chain: X: PDB Molecule:a/g-specific adenine dna glycosylase;	22.5	56	3
FGSG_11731	10	3.51	0.5	0	0	0	0	0	0	0	0	0	0	0.114	0	20755.4	183	5	-	-	PDB header:toxin / Chain: A: PDB Molecule:hemolysin;	88	35	30
FGSG_11735	10	3.51	0.5	0	0	0	0	0	0	0	0	0	0	0.141	0	11986.1	112	1	-	-	PDB header:metal binding protein / Chain: A: PDB Molecule:fusion of rhombotin-2 and lim domain-binding	9.3	38	15
FGSG_11740	10	3.51	0.5	0	0	0	0	0	0	0	0	0	0	0.199	2	14172	129	3	-	-	PDB header:structural genomics, unknown function / Chain: A: PDB Molecule:uncharacterized protein yqzg;	11.8	32	13
FGSG_11746	10	3.51	0.5	0	0	0	0	0	0	0	0	0	0	0.141	0	15899	146	0	-	-	Pectin lyase-like / iota-carrageenase	16.4	61	11
FGSG_11751	10	3.51	0.5	0	0	0	0	0	0	0	0	0	0	0.103	0	15108.3	141	5	-	-	Bifunctional inhibitor/lipid-transfer protein/seed storage 2S albumin / Proteinase/alpha-amylase inhibitors	32.1	36	7
FGSG_11763	10	3.51	0.5	0	0	0	0	0	0	0	0	0	0	0.342	11	19657.2	176	2	-	-	p53-like transcription factors / Rel/Dorsal transcription factors, DNA-binding domain	37.6	24	17
FGSG_11764	10	3.51	0.5	0	0	0	0	0	0	0	0	0	0	0.398	2	27922.7	256	10	-	-	Trypsin-like serine proteases / Viral cysteine protease of trypsin fold	30.2	37	13
FGSG_11768	10	3.51	0.5	0	0	0	0	0	0	0	0	0	0	0.123	0	15776.9	143	6	-	-	Trypsin-like serine proteases / Viral proteases	27.1	44	30
FGSG_11770	10	3.51	0.5	0	0	0	0	0	0	0	0	0	0	0.131	0	14603.8	136	2	-	-	Activating enzymes of the ubiquitin-like proteins / Ubiquitin activating enzymes (UBA)	24.4	20	25
FGSG_11775	10	3.51	0.5	0	0	0	0	0	0	0	0	0	0	0.114	0	13658.8	121	2	-	-	NusB-like / Hypothetical protein MG027	12.9	38	29
FGSG_11784	10	3.51	0.5	0	0	0	0	0	0	0	0	0	0	0.116	0	13038	113	7	PAN_1	0.33	Dimeric alpha+beta barrel / PG130-like	26.3	36	30
FGSG_11801	10	3.51	0.5	0	0	0	0	0	0	0	0	0	0	0.121	0	13582.5	123	2	-	-	PDB header:unknown function / Chain: B: PDB Molecule:thymocyte nuclear protein 1;	35.2	41	43
FGSG_11809	10	3.51	0.5	0	0	0	0	0	0	0	0	0	0	0.134	0	24090.6	215	5	-	-	Galactose-binding domain-like / Chondroitin ABC lyase I, N-terminal domain	18.7	18	22
FGSG_11823	10	3.51	0.5	0	0	0	0	0	0	0	0	0	0	0.101	0	12583.5	114	6	-	-	PDB header:de novo protein / Chain: C: PDB Molecule:de novo designed monomer trefoil-fold sub-domain which	48.6	25	13
FGSG_11838	10	3.51	0.5	0	0	0	0	0	0	0	0	0	0	0.122	0	14234.9	130	2	DUF4202	0.22	PDB header:immune system / Chain: L: PDB Molecule:peptide 2g12.1 (acppshvldmrsgtclaaegk);	12.1	67	6
FGSG_11844	10	3.51	0.5	0	0	0	0	0	0	0	0	0	0	0.109	3	22801.1	213	6	-	-	Trypsin-like serine proteases / Viral proteases	25.9	38	13
FGSG_11849	10	3.51	0.5	0	0	0	0	0	0	0	0	0	0	0.103	0	8961.26	81	1	-	-	PDB header:hydrolase/hydrolase / Chain: B: PDB Molecule:inositol phosphate phosphatase sopb;	16.1	30	23
FGSG_11867	10	3.51	0.5	0	0	0	0	0	0	0	0	0	0	0.384	7	11241.1	103	8	-	-	AN1-like Zinc finger / AN1-like Zinc finger	30.6	53	17
FGSG_11868	10	3.51	0.5	0	0	0	0	0	0	0	0	0	0	0.275	0	14441.6	131	1	AAA_12	6.1e-05	PDB header:hydrolase / Chain: A: PDB Molecule:regulator of nonsense transcripts 1;	100	17	96
FGSG_11871	10	3.51	0.5	0	0	0	0	0	0	0	0	0	0	0.138	0	15498.6	145	3	-	-	PDB header:protein binding / Chain: B: PDB Molecule:microtubule-associated protein rp/eb family member 3;	48.5	38	10
FGSG_11874	19.05	6.9	1	0	0	0	0	0	0	0	0	0	0	0.105	0	11629.3	107	2	Na_Ca_ex	0.02	PDB header:transferase / Chain: B: PDB Molecule:ephrin type-a receptor 2;	81.8	48	30
FGSG_11889	10	3.51	0.5	0	0	0	0	0	0	0	0	0	0	0.132	0	12085.8	110	7	-	-	PDB header:cell adhesion / Chain: A: PDB Molecule:integrin alpha-iib;	46.1	33	20
FGSG_11901	10	3.51	0.5	0	0	0	0	0	0	0	0	0	0	0.15	0	10621.1	101	2	-	-	Ribosomal L11/L12e N-terminal domain / Ribosomal L11/L12e N-terminal domain	45.4	39	34
FGSG_11906	19.05	6.9	1	0	0	0	0	0	0	0	0	0	0	0.103	0	13341.1	118	4	-	-	PDB header:metal transport / Chain: A: PDB Molecule:putative heavy metal transporter;	16.4	10	66
FGSG_11917	10	3.51	0.5	0	0	0	0	0	0	0	0	0	0	0.34	0	19226.8	169	5	-	-	Group II dsDNA viruses VP / Major capsid protein vp54	26.4	42	10
FGSG_11923	10	3.51	0.5	0	0	0	0	0	0	0	0	0	0	0.11	0	33518.7	303	5	-	-	Inorganic pyrophosphatase / Inorganic pyrophosphatase	35.1	25	24
FGSG_11928	10	3.51	0.5	0	0	0	0	0	0	0	0	0	0	0.104	0	27738.1	250	7	-	-	PDB header:hydrolase / Chain: B: PDB Molecule:bile salt hydrolase;	21.2	32	14
FGSG_11930	10	3.51	0.5	0	0	0	0	0	0	0	0	0	0	0.112	0	12211.8	111	3	-	-	Ribosomal L11/L12e N-terminal domain / Ribosomal L11/L12e N-terminal domain	15.6	78	7
FGSG_11935	10	3.51	0.5	0	0	0	0	0	0	0	0	0	0	0.173	0	13822.3	119	5	DUF1806	3.7	Histone-fold / Nucleosome core histones	27.2	54	10
FGSG_11950	10	3.51	0.5	0	0	0	0	0	0	0	0	0	0	0.129	1	45428.8	413	9	-	-	PDB header:transcription / Chain: B: PDB Molecule:madh-interacting protein;	33.2	88	1
FGSG_11954	10	3.51	0.5	0	0	0	0	0	0	0	0	0	0	0.13	3	13250	122	4	-	-	PDB header:cell adhesion / Chain: B: PDB Molecule:cfa/i fimbrial subunit e;	48.3	23	66
FGSG_11957	19.05	6.9	1	0	0	0	0	0	0	0	0	0	0	0.144	0	25483	233	15	-	-	Neurophysin II / Neurophysin II	76.9	33	30
FGSG_11963	19.05	6.9	1	0	0	0	0	0	0	0	0	0	0	0.123	0	42395.7	382	3	-	-	Protein kinase-like (PK-like) / Protein kinases, catalytic subunit	97.2	17	19
FGSG_11982	10	3.51	0.5	0	0	0	0	0	0	0	0	0	0	0.148	4	12041.6	109	7	2_5_RNA_ligase2	0.06	LigT-like / 2'-5' RNA ligase LigT	46.7	18	40
FGSG_11984	19.05	6.9	1	0	0	0	0	0	0	0	0	0	0	0.625	5	47461.5	434	7	-	-	Homing endonucleases / Group I mobile intron endonuclease	31.3	82	2
FGSG_12008	10	3.51	0.5	0	0	0	0	0	0	0	0	0	0	0.21	0	28869.5	258	7	-	-	PDB header:oxidoreductase / Chain: A: PDB Molecule:terephthalate 1,2-cis-dihydrodiol dehydrogenase;	19	100	1
FGSG_12023	10	3.51	0.5	0	0	0	0	0	0	0	0	0	0	0.149	0	15762.9	142	3	-	-	PDB header:hydrolase / Chain: B: PDB Molecule:sdai restriction endonuclease;	17.4	20	39
FGSG_12025	10	3.51	0.5	0	0	0	0	0	0	0	0	0	0	0.152	0	12201.9	113	3	-	-	PDB header:virus / Chain: B: PDB Molecule:polyprotein;	13.2	25	39
FGSG_12032	10	3.51	0.5	0	0	0	0	0	0	0	0	0	0	0.11	0	17467	154	9	-	-	PDB header:structural protein / Chain: A: PDB Molecule:invasin;	20.5	30	12
FGSG_12038	10	3.51	0.5	0	0	0	0	0	0	0	0	0	0	0.116	0	26451.9	240	6	YdjO	0.52	PDB header:ligand binding protein / Chain: A: PDB Molecule:mg-chelatase cofactor gun4;	21.9	38	5
FGSG_12060	10	3.51	0.5	0	0	0	0	0	0	0	0	0	0	0.182	0	12460.3	110	3	-	-	PDB header:dna binding protein / Chain: A: PDB Molecule:single-stranded dna-binding protein;	14.1	30	8
FGSG_12065	10	3.51	0.5	0	0	0	0	0	0	0	0	0	0	0.119	0	12054.7	105	1	-	-	PDB header:structural genomics, unknown function / Chain: A: PDB Molecule:hypothetical protein mj1651;	17	17	34
FGSG_12077	10	3.51	0.5	0	0	0	0	0	0	0	0	0	0	0.107	0	12759.4	113	5	-	-	PSTPO5379-like / PSTPO5379-like	36.4	14	31
FGSG_12101	10	3.51	0.5	0	0	0	0	0	0	0	0	0	0	0.17	0	12445.5	111	2	-	-	Cytochrome P450 / Cytochrome P450	44.3	22	33
FGSG_12110	18.18	10.17	1	0	0	0	0	0	0	0	0	0	0	0.334	9	7815.12	70	0	ATG_C	0.011	PDB header:dna binding protein / Chain: C: PDB Molecule:transposon tn7 transposition protein tnsc;	9.3	70	12
FGSG_12111	10	3.51	0.5	0	0	0	0	0	0	0	0	0	0	0.105	0	19203.6	174	3	-	-	Avidin/streptavidin / Avidin/streptavidin	17.4	27	18
FGSG_12145	10	3.51	0.5	0	0	0	0	0	0	0	0	0	0	0.112	0	10964.4	102	1	-	-	PDB header:structural genomics, unknown function / Chain: A: PDB Molecule:upf0371 protein dip2346;	21.5	64	9
FGSG_12147	19.05	6.9	1	0	0	0	0	0	0	0	0	0	0	0.12	0	13366.4	121	4	DUF1924	0.021	PDB header:signaling protein / Chain: A: PDB Molecule:sclerostin;	36.9	35	13
FGSG_12148	10	3.51	0.5	0	0	0	0	0	0	0	0	0	0	0.111	0	18566.5	167	4	-	-	PDB header:hydrolase / Chain: B: PDB Molecule:formyltetrahydrofolate deformylase;	30.3	19	33
FGSG_12150	10	3.51	0.5	0	0	0	0	0	0	0	0	0	0	0.252	9	17484.6	162	3	-	-	OMPA-like / Outer membrane enzyme PagP	21.5	41	9
FGSG_12171	10	3.51	0.5	0	0	0	0	0	0	0	0	0	0	0.103	0	14855.6	134	5	-	-	C-type lectin-like / Link domain	42.5	25	5
FGSG_12173	9.52	6.9	0.5	0	0	0	0	0	0	0	0	0	0	0.165	0	38920.8	346	8	Fungal_trans_2	4.9e-09	PDB header:transcription/dna / Chain: A: PDB Molecule:protein (pyrimidine pathway regulator 1);	99	14	24
FGSG_12176	19.05	6.9	1	0	0	0	0	0	0	0	0	0	0	0.111	0	12093.8	110	0	-	-	Hypothetical protein YwqG / Hypothetical protein YwqG	13.1	24	33
FGSG_12196	10	3.51	0.5	0	0	0	0	0	0	0	0	0	0	0.106	0	19222.5	177	5	-	-	PDB header:lyase / Chain: C: PDB Molecule:aldoxime dehydratase;	81.9	24	36
FGSG_12233	10	3.51	0.5	0	0	0	0	0	0	0	0	0	0	0.106	0	9387.87	87	0	DUF1989	0.0059	PDB header:metal binding protein / Chain: A: PDB Molecule:uncharacterized protein duf1989;	99.5	35	86
FGSG_12252	10	3.51	0.5	0	0	0	0	0	0	0	0	0	0	0.1	0	12128.7	110	4	-	-	PDB header:membrane protein / Chain: A: PDB Molecule:uncharacterized protein rv0899/m922;	15.5	56	13
FGSG_12253	10	3.51	0.5	0	0	0	0	0	0	0	0	0	0	0.108	0	20855.7	187	3	-	-	PDB header:apoptosis / Chain: A: PDB Molecule:cell death activator cide-a;	16.1	55	5
FGSG_12258	10	3.51	0.5	0	0	0	0	0	0	0	0	0	0	0.1	3	13495.2	122	4	-	-	PDB header:cell adhesion / Chain: A: PDB Molecule:cellophane-induced protein 1;	14.6	47	38
FGSG_12259	10	3.51	0.5	0	0	0	0	0	0	0	0	0	0	0.814	7	11892.9	107	5	-	-	PDB header:cell cycle / Chain: B: PDB Molecule:borealin;	16.8	53	13
FGSG_12262	10	3.51	0.5	0	0	0	0	0	0	0	0	0	0	0.11	0	11573.2	103	2	NVEALA	0.031	TGS-like / G domain-linked domain	18.2	16	31
FGSG_12285	10	3.51	0.5	0	0	0	0	0	0	0	0	0	0	0.202	0	22914.3	202	3	-	-	PDB header:structural genomics, unknown function / Chain: D: PDB Molecule:hypothetical protein;	54.4	53	8
FGSG_12286	10	3.51	0.5	0	0	0	0	0	0	0	0	0	0	0.169	0	12827.9	112	0	KIAA1430	0.3	PDB header:toxin / Chain: C: PDB Molecule:cholera toxin;	17.9	36	21
FGSG_12299	10	3.51	0.5	0	0	0	0	0	0	0	0	0	0	0.171	0	15147.3	141	5	-	-	PDB header:hydrolase / Chain: A: PDB Molecule:macrophage metalloelastase;	19.1	19	43
FGSG_12310	10	3.51	0.5	0	0	0	0	0	0	0	0	0	0	0.278	6	10841.9	99	2	-	-	-	-	-	-
FGSG_12332	10	3.51	0.5	0	0	0	0	0	0	0	0	0	0	0.368	17	11860.5	110	3	-	-	PDB header:actin-binding protein / Chain: C: PDB Molecule:f-actin-capping protein subunit alpha;	16.9	29	30
FGSG_12333	10	3.51	0.5	0	0	0	0	0	0	0	0	0	0	0.1	0	12793.8	112	4	Toxin_23	0.1	omega toxin-like / Spider toxins	20.3	64	8
FGSG_12347	10	3.51	0.5	0	0	0	0	0	0	0	0	0	0	0.125	0	20370.1	181	4	DUF3210	0.021	PDB header:electron transport / Chain: T: PDB Molecule:photosystem ii reaction center protein t;	39.2	31	8
FGSG_12388	10	3.51	0.5	0	0	0	0	0	0	0	0	0	0	0.27	0	5329.23	47	4	-	-	Colicin D immunity protein / Colicin D immunity protein	26	25	31
FGSG_12394	10	3.51	0.5	0	0	0	0	0	0	0	0	0	0	0.106	0	11408.8	103	10	DnaJ_CXXCXGXG	2.1	PDB header:hydrolase, biosynthetic protein / Chain: B: PDB Molecule:upf0343 protein ngo0387;	41	56	7
FGSG_12399	10	3.51	0.5	0	0	0	0	0	0	0	0	0	0	0.117	0	5143.03	46	2	-	-	PDB header:transcription/dna / Chain: B: PDB Molecule:protein (gal4);	79	18	89
FGSG_12412	10	3.51	0.5	0	0	0	0	0	0	0	0	0	0	0.117	0	14805.8	136	3	-	-	Aspartate/ornithine carbamoyltransferase / Aspartate/ornithine carbamoyltransferase	13.9	23	22
FGSG_12437	10	3.51	0.5	0	0	0	0	0	0	0	0	0	0	0.115	0	17053.9	155	1	-	-	Bacteriophage trimeric proteins domain / Lactophage receptor-binding protein N-terminal domain	24.1	29	27
FGSG_12457	10	3.51	0.5	0	0	0	0	0	0	0	0	0	0	0.267	0	11908.6	104	2	-	-	PDB header:hydrolase / Chain: A: PDB Molecule:lysosomal alpha-mannosidase;	32.8	33	13
FGSG_12467	10	3.51	0.5	0	0	0	0	0	0	0	0	0	0	0.128	0	18578.2	168	9	-	-	Kringle-like / Kringle modules	57.8	21	25
FGSG_12468	10	3.51	0.5	0	0	0	0	0	0	0	0	0	0	0.124	0	20522.4	181	7	-	-	PDB header:recombination / Chain: C: PDB Molecule:recombination protein recr;	15.8	24	23
FGSG_12472	10	3.51	0.5	0	0	0	0	0	0	0	0	0	0	0.158	2	32893.9	293	8	-	-	PDB header:hydrolase / Chain: A: PDB Molecule:dna fragmentation factor 40 kda subunit;	19.4	33	9
FGSG_12473	10	3.51	0.5	0	0	0	0	0	0	0	0	0	0	0.103	0	18540.9	166	0	-	-	PDB header:ribosome inhibitor, hydrolase / Chain: C: PDB Molecule:colicin e3;	38.3	30	27
FGSG_12480	10	3.51	0.5	0	0	0	0	0	0	0	0	0	0	0.11	0	13483.3	120	5	-	-	PDB header:hydrolase / Chain: D: PDB Molecule:5'->3' exoribonuclease (xrn1);	43.3	67	12
FGSG_12502	10	3.51	0.5	0	0	0	0	0	0	0	0	0	0	0.276	23	47883.9	416	12	-	-	P-loop containing nucleoside triphosphate hydrolases / Nucleotide and nucleoside kinases	51.4	24	10
FGSG_12541	10	3.51	0.5	0	0	0	0	0	0	0	0	0	0	0.128	0	17757.5	163	5	-	-	PDB header:structural genomics, unknown function / Chain: A: PDB Molecule:uncharacterized protein spo1766;	29.1	29	23
FGSG_12576	10	3.51	0.5	0	0	0	0	0	0	0	0	0	0	0.107	0	17008.5	153	2	-	-	Herpes virus serine proteinase, assemblin / Herpes virus serine proteinase, assemblin	50	32	17
FGSG_12579	10	3.51	0.5	0	0	0	0	0	0	0	0	0	0	0.142	5	15943.3	148	4	-	-	R1 subunit of ribonucleotide reductase, N-terminal domain / R1 subunit of ribonucleotide reductase, N-terminal domain	19.1	67	5
FGSG_12582	25	16.39	0.5	0	0	0	0	0	0	1	0	0	0	0.158	0	34461.7	325	1	-	-	Glycosyl hydrolase domain / alpha-Amylases, C-terminal beta-sheet domain	24.1	45	3
FGSG_12631	9.52	6.9	0.5	0	0	0	0	0	0	0	0	0	0	0.381	8	56207	515	18	Zn_clus	0.00024	PDB header:transcription/dna / Chain: B: PDB Molecule:regulatory protein gal4;	99	27	7
FGSG_12663	10	3.51	0.5	0	0	0	0	0	0	0	0	0	0	0.116	0	27971.5	258	2	-	-	PDB header:hydrolase / Chain: A: PDB Molecule:predicted atpase involved in replication control,	29	27	22
FGSG_12681	10	3.51	0.5	0	0	0	0	0	0	0	0	0	0	0.118	0	21128.5	194	4	-	-	PDB header:metal binding protein / Chain: A: PDB Molecule:calcium-binding protein;	13.5	71	6
FGSG_12682	10	3.51	0.5	0	0	0	0	0	0	0	0	0	0	0.231	8	23980.5	218	3	-	-	PDB header:transport protein / Chain: D: PDB Molecule:hypothetical 12.0 kda protein in ade3-ser2	19.6	30	10
FGSG_12696	10	3.51	0.5	0	0	0	0	0	0	0	0	0	0	0.128	0	14836	134	2	-	-	PDB header:hydrolase / Chain: C: PDB Molecule:bft-3;	23.6	29	11
FGSG_12701	10	3.51	0.5	0	0	0	0	0	0	0	0	0	0	0.142	7	15104.9	141	1	-	-	p53-like transcription factors / DNA-binding domain from NDT80	12.3	36	14
FGSG_12702	10	3.51	0.5	0	0	0	0	0	0	0	0	0	0	0.113	0	13156.1	116	1	-	-	Nucleic acid-binding proteins / Cold shock DNA-binding domain-like	20.8	30	22
FGSG_12718	10	3.51	0.5	0	0	0	0	0	0	0	0	0	0	0.202	0	22067.3	199	6	-	-	PDB header:structural protein / Chain: A: PDB Molecule:mucin-1;	28.1	59	8
FGSG_12719	10	3.51	0.5	0	0	0	0	0	0	0	0	0	0	0.162	0	11056.8	102	1	-	-	PDB header:gene regulation / Chain: A: PDB Molecule:major surface antigen;	21.5	67	13
FGSG_12720	10	3.51	0.5	0	0	0	0	0	0	0	0	0	0	0.413	6	33076.7	297	10	-	-	PDB header:toxin / Chain: A: PDB Molecule:neurotoxin magi-4;	25.2	40	6
FGSG_12722	10	3.51	0.5	0	0	0	0	0	0	0	0	0	0	0.526	5	16110.8	143	8	-	-	PDB header:translation / Chain: C: PDB Molecule:protein cup;	10.9	70	6
FGSG_12723	9.52	6.9	0.5	0	0	0	0	0	0	0	0	0	0	0.116	0	11630.1	105	1	MIT	3.1e-05	MIT domain / MIT domain	97.4	19	55
FGSG_12727	10	3.51	0.5	0	0	0	0	0	0	0	0	0	0	0.154	0	12491.1	114	2	-	-	Ribosomal protein L16p/L10e / Ribosomal protein L10e	17.6	36	21
FGSG_12738	10	3.51	0.5	0	0	0	0	0	0	0	0	0	0	0.117	0	20710.7	188	7	-	-	PDB header:signaling protein / Chain: A: PDB Molecule:dna-binding response regulator mtra;	22.5	18	19
FGSG_12743	10	3.51	0.5	0	0	0	0	0	0	0	0	0	0	0.178	2	25976.6	236	6	-	-	FAD-linked reductases, C-terminal domain / PHBH-like	33.6	44	10
FGSG_12744	10	3.51	0.5	0	0	0	0	0	0	0	0	0	0	0.153	0	32971.6	293	14	Prot_inhib_II	4.7	Plant proteinase inhibitors / Plant proteinase inhibitors	59.4	62	4
FGSG_12749	10	3.51	0.5	0	0	0	0	0	0	0	0	0	0	0.132	0	21991	198	9	-	-	Cloacin translocation domain / Cloacin translocation domain	28.6	42	9
FGSG_12753	10	3.51	0.5	0	0	0	0	0	0	0	0	0	0	0.169	7	19196.6	176	4	-	-	PDB header:membrane protein / Chain: A: PDB Molecule:v-snare component of the vacuolar snare complex	11.4	25	17
FGSG_12757	10	3.51	0.5	0	0	0	0	0	0	0	0	0	0	0.19	0	31006.5	275	9	-	-	NTF2-like / SAV4671-like	29.7	22	12
FGSG_12762	10	3.51	0.5	0	0	0	0	0	0	0	0	0	0	0.11	0	18270.6	163	2	-	-	PDB header:allergen / Chain: X: PDB Molecule:beta-expansin 1a;	62.9	19	57
FGSG_12765	10	3.51	0.5	0	0	0	0	0	0	0	0	0	0	0.119	0	13470.5	124	2	-	-	PDB header:viral protein / Chain: A: PDB Molecule:long tail fiber protein p37;	61.9	29	30
FGSG_12771	10	3.51	0.5	0	0	0	0	0	0	0	0	0	0	0.127	0	14849.8	132	4	DUF2043	0.018	PDB header:cell cycle / Chain: A: PDB Molecule:dna repair and telomere maintenance protein nbs1;	18.5	24	24
FGSG_12775	10	3.51	0.5	0	0	0	0	0	0	0	0	0	0	0.115	0	3202.72	29	0	-	-	-	-	-	-
FGSG_12778	10	3.51	0.5	0	0	0	0	0	0	0	0	0	0	0.203	3	11541.1	108	3	-	-	PDB header:immune system, signaling protein / Chain: A: PDB Molecule:t-cell surface glycoprotein cd3 epsilon chain;	11.6	41	19
FGSG_12788	18.18	10.17	1	0	0	0	0	0	0	0	0	0	0	0.135	0	12951	115	11	-	-	PDB header:structural genomics, unknown function / Chain: B: PDB Molecule:hypothetical protein ybaa;	39.1	56	15
FGSG_12789	10	3.51	0.5	0	0	0	0	0	0	0	0	0	0	0.276	0	12595.4	113	5	-	-	Hook domain / Hook domain	41	19	22
FGSG_12797	10	3.51	0.5	0	0	0	0	0	0	0	0	0	0	0.161	4	11094	99	3	-	-	PDB header:hydrolase / Chain: A: PDB Molecule:putative cytoplasmic protein;	26.8	19	61
FGSG_12812	10	3.51	0.5	0	0	0	0	0	0	0	0	0	0	0.109	0	15472.7	139	1	-	-	PDB header:isomerase / Chain: B: PDB Molecule:2,3-bisphosphoglycerate-independent phosphoglycerate	28.2	20	20
FGSG_12828	10	3.51	0.5	0	0	0	0	0	0	0	0	0	0	0.15	0	24504.8	223	5	-	-	PDB header:viral protein/membrane protein / Chain: B: PDB Molecule:hemagglutinin, cdw150;	27.5	41	9
FGSG_12838	10	3.51	0.5	0	0	0	0	0	0	0	0	0	0	0.057	0	10924.2	102	5	-	-	Immunoglobulin / V set domains (antibody variable domain-like)	64.9	50	22
FGSG_12845	18.18	10.17	1	0	0	0	0	0	0	0	0	0	0	0.127	0	20458.2	185	1	-	-	PDB header:hydrolase / Chain: B: PDB Molecule:gh61 isozyme a;	20.3	29	18
FGSG_12872	10	3.51	0.5	0	0	0	0	0	0	0	0	0	0	0.104	5	22569.3	221	9	-	-	PDB header:metal transport / Chain: A: PDB Molecule:sufa protein;	61.1	15	26
FGSG_12877	19.05	6.9	1	0	0	0	0	0	0	0	0	0	0	0.183	5	15195.5	139	10	-	-	PDB header:lipid binding protein / Chain: B: PDB Molecule:lipoprotein;	38.4	86	4
FGSG_12879	10	3.51	0.5	0	0	0	0	0	0	0	0	0	0	0.184	5	11771.8	105	4	-	-	PDB header:transferase / Chain: A: PDB Molecule:pyoverdine biosynthesis protein pvca;	32.4	32	20
FGSG_12908	10	3.51	0.5	0	0	0	0	0	0	0	0	0	0	0.113	0	11832.5	110	6	-	-	PDB header:virus / Chain: R: PDB Molecule:hexon-associated protein;	36.8	44	23
FGSG_12910	10	3.51	0.5	0	0	0	0	0	0	0	0	0	0	0.353	3	42961.2	388	15	-	-	PDB header:structural genomics, unknown function / Chain: C: PDB Molecule:uncharacterized protein;	41.1	59	6
FGSG_12914	10	3.51	0.5	0	0	0	0	0	0	0	0	0	0	0.107	0	11147.7	101	5	DUF1922	0.14	Hypothetical protein MTH1184 / Hypothetical protein MTH1184	53.3	22	66
FGSG_12924	10	3.51	0.5	0	0	0	0	0	0	0	0	0	0	0.111	0	11659.3	106	1	-	-	PDB header:membrane protein/chaperon / Chain: A: PDB Molecule:putative membrane-bound yop targeting protein yopn;	13.7	31	24
FGSG_12925	10	3.51	0.5	0	0	0	0	0	0	0	0	0	0	0.475	0	31250.8	287	15	Ribosomal_60s	0.045	FumA C-terminal domain-like / FumA C-terminal domain-like	22	27	10
FGSG_12936	10	3.51	0.5	0	0	0	0	0	0	0	0	0	0	0.297	0	12817.8	115	3	-	-	FAD-linked reductases, C-terminal domain / Electron transfer flavoprotein-ubiquinone oxidoreductase-like	12.3	33	33
FGSG_12941	10	3.51	0.5	0	0	0	0	0	0	0	0	0	0	0.108	0	30679.3	270	9	-	-	E set domains / E-set domains of sugar-utilizing enzymes	43.9	50	10
FGSG_12944	10	3.51	0.5	0	0	0	0	0	0	0	0	0	0	0.163	3	4371.07	40	3	-	-	PDB header:transcription / Chain: D: PDB Molecule:dnak suppressor protein;	25.9	48	62
FGSG_12949	10	3.51	0.5	0	0	0	0	0	0	0	0	0	0	0.154	12	12250.2	112	2	-	-	DNA-binding domain of retroviral integrase / DNA-binding domain of retroviral integrase	46.7	55	8
FGSG_12953	10	3.51	0.5	0	0	0	0	0	0	0	0	0	0	0.183	15	17151.3	154	6	-	-	PDB header:hydrolase / Chain: A: PDB Molecule:helper component proteinase;	82.6	56	11
FGSG_12957	10	3.51	0.5	0	0	0	0	0	0	0	0	0	0	0.106	0	18017.3	164	11	-	-	Zinc beta-ribbon / Transcriptional factor domain	12.9	70	7
FGSG_12958	10	3.51	0.5	0	0	0	0	0	0	0	0	0	0	0.119	0	7624.65	71	3	Lactococcin_972	0.17	PDB header:structural genomics, unknown function / Chain: A: PDB Molecule:lmo2511 protein;	32	35	26
FGSG_12959	10	3.51	0.5	0	0	0	0	0	0	0	0	0	0	0.206	0	13420.8	118	3	-	-	Rof/RNase P subunit-like / RNase P subunit p29-like	14.2	55	8
FGSG_12971	10	3.51	0.5	0	0	0	0	0	0	0	0	0	0	0.253	7	18900.3	171	4	-	-	PDB header:chaperone / Chain: A: PDB Molecule:dnaj homolog subfamily c member 24;	9.9	50	9
FGSG_12977	10	3.51	0.5	0	0	0	0	0	0	0	0	0	0	0.124	0	34832.4	316	8	AAA_12	3.3e-09	PDB header:hydrolase / Chain: A: PDB Molecule:regulator of nonsense transcripts 1;	100	20	64
FGSG_12986	10	3.51	0.5	0	0	0	0	0	0	0	0	0	0	0.103	0	38591.9	352	10	-	-	PDB header:structural protein / Chain: A: PDB Molecule:talin 1;	18.8	22	9
FGSG_12987	10	3.51	0.5	0	0	0	0	0	0	0	0	0	0	0.175	0	17590.3	156	3	-	-	TTHA1528-like / TTHA1528-like	27	32	17
FGSG_13013	10	3.51	0.5	0	0	0	0	0	0	0	0	0	0	0.101	0	11308.8	101	4	-	-	PDB header:structural protein / Chain: A: PDB Molecule:talin-1;	26.5	33	28
FGSG_13016	10	3.51	0.5	0	0	0	0	0	0	0	0	0	0	0.107	2	18533.2	165	3	-	-	PDB header:virus / Chain: F: PDB Molecule:outer capsid glycoprotein vp7;	21.2	30	35
FGSG_13019	10	3.51	0.5	0	0	0	0	0	0	0	0	0	0	0.121	0	17753.9	157	4	-	-	Hcp1-like / Hcp1-like	21	19	54
FGSG_13022	10	3.51	0.5	0	0	0	0	0	0	0	0	0	0	0.127	0	13334.2	122	4	-	-	Pre-PUA domain / Hypothetical protein APE0525, N-terminal domain	25.9	60	11
FGSG_13043	10	3.51	0.5	0	0	0	0	0	0	0	0	0	0	0.113	0	13435.4	122	4	-	-	PDB header:ribosome / Chain: 4: PDB Molecule:50s ribosomal protein l31;	18.1	36	27
FGSG_13047	10	3.51	0.5	0	0	0	0	0	0	0	0	0	0	0.107	0	24576.6	222	6	-	-	PDB header:ribosome / Chain: S: PDB Molecule:ribosomal protein l20;	22.3	24	9
FGSG_13049	10	3.51	0.5	0	0	0	0	0	0	0	0	0	0	0.195	0	22936.4	209	5	-	-	PDB header:protein binding / Chain: E: PDB Molecule:spindle pole body component 110;	28.4	46	5
FGSG_13055	10	3.51	0.5	0	0	0	0	0	0	0	0	0	0	0.187	0	23186.6	207	8	-	-	PDB header:structural genomics, unknown function / Chain: B: PDB Molecule:uncharacterized protein;	43.8	55	9
FGSG_13061	10	3.51	0.5	0	0	0	0	0	0	0	0	0	0	0.117	0	16299.3	147	3	-	-	PDB header:transferase / Chain: A: PDB Molecule:protein (phosphatidylinositol phosphate kinase	39	22	55
FGSG_13063	10	3.51	0.5	0	0	0	0	0	0	0	0	0	0	0.098	0	15385.2	138	5	CARM1	0.029	PDB header:transferase,gene regulation / Chain: A: PDB Molecule:histone-arginine methyltransferase carm1;	27.9	35	38
FGSG_13068	10	3.51	0.5	0	0	0	0	0	0	0	0	0	0	0.123	0	18115.8	162	2	-	-	Tudor/PWWP/MBT / Tudor domain	47.8	50	8
FGSG_13074	10	3.51	0.5	0	0	0	0	0	0	0	0	0	0	0.192	0	17984.5	164	8	-	-	PDB header:protein binding / Chain: A: PDB Molecule:dna polymerase lambda;	41.1	44	9
FGSG_13078	10	3.51	0.5	0	0	0	0	0	0	0	0	0	0	0.147	7	15319.2	139	3	-	-	PDB header:hydrolase / Chain: A: PDB Molecule:copper-exporting p-type atpase b;	69.5	35	46
FGSG_13085	10	3.51	0.5	0	0	0	0	0	0	0	0	0	0	0.13	0	17590.2	161	6	-	-	beta-beta-alpha zinc fingers / Classic zinc finger, C2H2	36.4	36	17
FGSG_13089	10	3.51	0.5	0	0	0	0	0	0	0	0	0	0	0.117	0	11454	103	1	Dor1	1.8	PDB header:transferase / Chain: E: PDB Molecule:histone-lysine n-methyltransferase, h3 lysine-4	14.4	31	14
FGSG_13090	10	3.51	0.5	0	0	0	0	0	0	0	0	0	0	0.249	7	14766.9	136	7	-	-	PDB header:neurotoxin / Chain: A: PDB Molecule:mviia;	22.7	50	11
FGSG_13091	10	3.51	0.5	0	0	0	0	0	0	0	0	0	0	0.101	0	17892.3	166	0	-	-	-	-	-	-
FGSG_13096	10	3.51	0.5	0	0	0	0	0	0	0	0	0	0	0.14	0	15194.7	134	5	-	-	CAD & PB1 domains / CAD domain	22.4	20	17
FGSG_13100	10	3.51	0.5	0	0	0	0	0	0	0	0	0	0	0.113	0	15755.9	146	3	-	-	DsbC/DsbG N-terminal domain-like / DsbC/DsbG N-terminal domain-like	7.4	33	5
FGSG_13114	10	3.51	0.5	0	0	0	0	0	0	0	0	0	0	0.109	0	30127.2	270	5	-	-	YfbU-like / YfbU-like	34	20	10
[truncated: 116 more rows]

## Sheet: FGSG_Cluster3
			Hemibiotrophic cereal pathogen hits				Necrotrophic cereal pathogen hits				Biotrophic cereal pathogen hits								PFAM domain		Phyre2 structure prediction
[truncated: 412 more rows]

[truncated: 11 more sheets: FGSG_Cluster4, FGSG_Cluster5, FGSG_Cluster6, FGSG_Cluster7, FGSG_Cluster8, FGSG_Cluster9, FGSG_Cluster10, FGSG_Cluster11, FGSG_Cluster12, Motif SG-P-C-KR-P, Motif S-T-Y-L ]
