# Supplementary material for: A comparative hidden Markov model analysis pipeline identifies proteins characteristic of cereal-infecting fungi
Source: BMC Genomics. 2013 Nov 20;14:807. doi: 10.1186/1471-2164-14-807 (PMC3914424; doi:10.1186/1471-2164-14-807)
Supplement: Additional file 6 — Table listing the properties of the predicted pathogen-associated proteins in B. graminis. [file 1471-2164-14-807-S6.xlsx]

## Sheet: Blugen_Protein_Information
			Hemibiotrophic cereal pathogen hits				Necrotrophic cereal pathogen hits				Biotrophic cereal pathogen hits								PFAM domain
Protein ID	Cereal F-measure	Pathogen F-measure	Fusaria	Magnaporthe	Mycosphaerella	Setosphaeria	Cercospora	Cochliobolus	Stagonospora	Pyrenophora	Ustilago	Puccinia	Blumeria	SignalP	WolfPSort	Molecular weight	Sequence length	Cysteines	PFAM Domain hit	PFAM E-value
bgh04018	10	3.51	0	0	0	0	0	0	0	0	0	0	1	0.789	24	13428.7	121	2	-	-
bghG005977000001001	10	3.51	0	0	0	0	0	0	0	0	0	0	1	0.149	0	31812.8	274	4	-	-
bgh00646	10	3.51	0	0	0	0	0	0	0	0	0	0	1	0.11	0	59249.3	547	16	zf-CCHC	0.015
bgh05108	10	3.51	0	0	0	0	0	0	0	0	0	0	1	0.548	0	45171.6	400	12	-	-
bgh01777	10	3.51	0	0	0	0	0	0	0	0	0	0	1	0.103	0	25798.7	235	2	-	-
bgh03379	10	3.51	0	0	0	0	0	0	0	0	0	0	1	0.111	0	23862.4	226	3	-	-
bgh03464	10	3.51	0	0	0	0	0	0	0	0	0	0	1	0.754	2	12901.7	112	2	-	-
bgh04071	10	3.51	0	0	0	0	0	0	0	0	0	0	1	0.101	0	9466.71	91	1	-	-
bghG005548000001001	9.52	6.9	0	0	0	0	0	0	0	0	0	0	1	0.103	0	10415.2	94	0	-	-
bghG006332000001001	10	3.51	0	0	0	0	0	0	0	0	0	0	1	0.216	0	23189.6	206	4	-	-
bghG004658000001001	10	3.51	0	0	0	0	0	0	0	0	0	0	1	0.207	0	14966.8	134	3	-	-
bgh03874	10	3.51	0	0	0	0	0	0	0	0	0	0	1	0.574	0	18077.1	155	5	-	-
bghG002135000003001	10	3.51	0	0	0	0	0	0	0	0	0	0	1	0.121	0	9119.56	76	2	-	-
bgh03273	10	3.51	0	0	0	0	0	0	0	0	0	0	1	0.626	10	13688.5	124	3	-	-
bgh04920	10	3.51	0	0	0	0	0	0	0	0	0	0	1	0.905	0	12086.1	107	2	-	-
bghG008885000001001	10	3.51	0	0	0	0	0	0	0	0	0	0	1	0.626	12	15878.5	140	4	-	-
bgh04512	10	3.51	0	0	0	0	0	0	0	0	0	0	1	0.768	0	19413.7	169	4	-	-
bgh00657	10	3.51	0	0	0	0	0	0	0	0	0	0	1	0.103	0	19144	183	2	-	-
bgh05844	10	3.51	0	0	0	0	0	0	0	0	0	0	1	0.644	5	17202.7	152	2	-	-
bgh04845	10	3.51	0	0	0	0	0	0	0	0	0	0	1	0.193	0	47856.5	430	10	-	-
bghG006513000001001	10	3.51	0	0	0	0	0	0	0	0	0	0	1	0.622	17	44139.6	395	10	-	-
bgh01057	10	3.51	0	0	0	0	0	0	0	0	0	0	1	0.116	0	13770.8	128	1	-	-
bgh03894	10	3.51	0	0	0	0	0	0	0	0	0	0	1	0.138	0	25342.5	229	4	DUF702	0.99
bghG003444000001001	10	3.51	0	0	0	0	0	0	0	0	0	0	1	0.609	0	25878.8	228	4	-	-
bghG008002000002001	10	3.51	0	0	0	0	0	0	0	0	0	0	1	0.855	26	12470.8	114	2	-	-
bgh03441	10	3.51	0	0	0	0	0	0	0	0	0	0	1	0.761	20	13978.7	126	4	-	-
bghG013305000001001	9.52	6.9	0	0	0	0	0	0	0	0	0	0	1	0.099	0	27032.9	241	4	APH	0.0088
bghG002135000002001	10	3.51	0	0	0	0	0	0	0	0	0	0	1	0.106	4	28625	275	0	-	-
bgh04256	10	3.51	0	0	0	0	0	0	0	0	0	0	1	0.101	0	21307.4	200	2	AIP3	0.084
bgh00224	10	3.51	0	0	0	0	0	0	0	0	0	0	1	0.104	0	13258	121	0	CdhD	0.073
bghG004871000002001	10	3.51	0	0	0	0	0	0	0	0	0	0	1	0.422	9	10323.6	102	1	-	-
bgh03028	10	3.51	0	0	0	0	0	0	0	0	0	0	1	0.851	11	12948.4	112	2	-	-
bghG006436000001001	10	3.51	0	0	0	0	0	0	0	0	0	0	1	0.438	0	36120.1	317	6	-	-
bgh04347	10	3.51	0	0	0	0	0	0	0	0	0	0	1	0.123	0	13758.8	120	5	-	-
bghG006074000003001	10	3.51	0	0	0	0	0	0	0	0	0	0	1	0.144	0	23166.7	208	2	-	-
bghG002596000001001	10	3.51	0	0	0	0	0	0	0	0	0	0	1	0.682	12	8690.96	80	1	-	-
bgh03629	10	3.51	0	0	0	0	0	0	0	0	0	0	1	0.477	21	12932.6	117	4	-	-
bgh05751	10	3.51	0	0	0	0	0	0	0	0	0	0	1	0.73	21	12766.5	115	3	-	-
bgh00048	10	3.51	0	0	0	0	0	0	0	0	0	0	1	0.121	5	54685.3	505	17	-	-
bghG000944000001001	10	3.51	0	0	0	0	0	0	0	0	0	0	1	0.117	0	24376.6	216	3	-	-
bgh06302	9.52	6.9	0	0	0	0	0	0	0	0	0	0	1	0.126	0	135766	1242	21	Transketolase_N	9.1e-137
bgh02337	10	3.51	0	0	0	0	0	0	0	0	0	0	1	0.777	10	19294.4	171	3	-	-
bgh03436	10	3.51	0	0	0	0	0	0	0	0	0	0	1	0.103	0	12787.6	122	3	-	-
bghG000724000001001	10	3.51	0	0	0	0	0	0	0	0	0	0	1	0.331	0	37260.5	327	4	-	-
bgh04786	10	3.51	0	0	0	0	0	0	0	0	0	0	1	0.103	0	25611.3	225	2	-	-
bgh02928	10	3.51	0	0	0	0	0	0	0	0	0	0	1	0.799	3	13417.4	115	2	MDH	4.4
bghG002822000002001	10	3.51	0	0	0	0	0	0	0	0	0	0	1	0.875	7	12100.3	107	1	-	-
bghG004459000002001	10	3.51	0	0	0	0	0	0	0	0	0	0	1	0.435	0	36891.5	320	9	-	-
bgh05000	10	3.51	0	0	0	0	0	0	0	0	0	0	1	0.102	0	28596.2	249	5	zf-CCHC	1.5e-05
bghG002599000002001	10	3.51	0	0	0	0	0	0	0	0	0	0	1	0.53	9	17654.9	155	3	DUF2499	0.039
bghG006278000001001	10	3.51	0	0	0	0	0	0	0	0	0	0	1	0.618	8	13896.9	125	3	-	-
bgh04061	10	3.51	0	0	0	0	0	0	0	0	0	0	1	0.106	0	22268.3	211	3	Herpes_US12	0.39
bgh05117	10	3.51	0	0	0	0	0	0	0	0	0	0	1	0.574	6	17815.5	155	1	-	-
bgh04155	10	3.51	0	0	0	0	0	0	0	0	0	0	1	0.104	0	11450	102	2	-	-
bghG006225000001001	10	3.51	0	0	0	0	0	0	0	0	0	0	1	0.352	0	41898.8	361	6	Iron_traffic	0.048
bgh01044	10	3.51	0	0	0	0	0	0	0	0	0	0	1	0.838	0	47568.6	413	9	Ribonuclease	0.46
bgh02977	10	3.51	0	0	0	0	0	0	0	0	0	0	1	0.54	3	34576	303	6	-	-
bgh04017	10	3.51	0	0	0	0	0	0	0	0	0	0	1	0.105	0	34506.9	320	4	-	-
bgh03636	10	3.51	0	0	0	0	0	0	0	0	0	0	1	0.882	20	12861.9	119	2	-	-
bgh04991	10	3.51	0	0	0	0	0	0	0	0	0	0	1	0.112	0	35576.8	321	1	-	-
bgh04464	10	3.51	0	0	0	0	0	0	0	0	0	0	1	0.176	0	25331.1	237	2	-	-
bgh03835	10	3.51	0	0	0	0	0	0	0	0	0	0	1	0.108	0	46926.8	435	7	-	-
bgh03136	10	3.51	0	0	0	0	0	0	0	0	0	0	1	0.113	0	33556.9	311	3	DUF4243	0.034
bghG000924000001001	10	3.51	0	0	0	0	0	0	0	0	0	0	1	0.689	3	46664	405	7	-	-
bgh03419	10	3.51	0	0	0	0	0	0	0	0	0	0	1	0.106	0	18316.2	163	7	-	-
bgh03786	10	3.51	0	0	0	0	0	0	0	0	0	0	1	0.669	0	17818.2	152	3	RPM2	0.088
bgh04064	10	3.51	0	0	0	0	0	0	0	0	0	0	1	0.106	0	34662.1	315	6	-	-
bgh04132	10	3.51	0	0	0	0	0	0	0	0	0	0	1	0.108	0	87837.5	755	4	Caldesmon	9.9e-05
bghG000425000003001	10	3.51	0	0	0	0	0	0	0	0	0	0	1	0.762	14	15991.4	144	1	-	-
bghG000655000001001	10	3.51	0	0	0	0	0	0	0	0	0	0	1	0.211	0	119143	1073	10	Cytokin_check_N	0.15
bgh02238	10	3.51	0	0	0	0	0	0	0	0	0	0	1	0.102	0	22227	200	3	TM_helix	0.089
bghG006215000003001	10	3.51	0	0	0	0	0	0	0	0	0	0	1	0.099	0	35238.5	316	5	-	-
bghG004360000002001	10	3.51	0	0	0	0	0	0	0	0	0	0	1	0.397	0	38649.1	341	4	-	-
bghG002826000002001	10	3.51	0	0	0	0	0	0	0	0	0	0	1	0.727	6	14811.1	132	3	-	-
bghG002249000001001	10	3.51	0	0	0	0	0	0	0	0	0	0	1	0.187	0	31973.1	280	6	-	-
bgh05685	10	3.51	0	0	0	0	0	0	0	0	0	0	1	0.102	0	67980.2	616	17	-	-
bghG000833000001001	10	3.51	0	0	0	0	0	0	0	0	0	0	1	0.841	11	11632.3	101	2	-	-
bghG002593000001001	10	3.51	0	0	0	0	0	0	0	0	0	0	1	0.697	3	18612.2	159	2	-	-
bgh02779	10	3.51	0	0	0	0	0	0	0	0	0	0	1	0.135	0	11213.4	98	3	SE	4.4e-19
bgh04661	9.52	6.9	0	0	0	0	0	0	0	0	0	0	1	0.554	6	52967.1	468	10	RVT_1	4.4e-09
bgh03793	10	3.51	0	0	0	0	0	0	0	0	0	0	1	0.369	0	19676.5	166	3	-	-
bghG000682000001001	10	3.51	0	0	0	0	0	0	0	0	0	0	1	0.721	12	16810.2	146	0	DUF4065	2.1
bgh00495	10	3.51	0	0	0	0	0	0	0	0	0	0	1	0.102	0	18989.7	184	2	-	-
bgh03113	10	3.51	0	0	0	0	0	0	0	0	0	0	1	0.806	16	24989	239	0	-	-
bgh04716	10	3.51	0	0	0	0	0	0	0	0	0	0	1	0.108	0	18991.2	168	2	-	-
bgh03015	10	3.51	0	0	0	0	0	0	0	0	0	0	1	0.684	3	12858.5	110	2	-	-
bghG006495000001001	10	3.51	0	0	0	0	0	0	0	0	0	0	1	0.643	27	37463.6	350	8	Bindin	0.12
bgh05160	10	3.51	0	0	0	0	0	0	0	0	0	0	1	0.457	4	46940.9	405	6	-	-
bgh00041	8.7	13.33	0	0	0	0	0	0	0	0	0	0	1	0.117	0	24484.7	220	1	HemY_N	0.81
bghG003813000003001	10	3.51	0	0	0	0	0	0	0	0	0	0	1	0.098	0	49120.6	441	7	PGA2	0.051
bgh01207	10	3.51	0	0	0	0	0	0	0	0	0	0	1	0.173	0	41975.5	380	12	zf-CCHC	0.0099
bghG002872000001001	10	3.51	0	0	0	0	0	0	0	0	0	0	1	0.473	9	13629.5	121	3	-	-
bgh05803	10	3.51	0	0	0	0	0	0	0	0	0	0	1	0.722	19	14496.1	128	3	-	-
bghG003565000001001	10	3.51	0	0	0	0	0	0	0	0	0	0	1	0.321	11	24643.5	218	4	-	-
bghG006988000001001	10	3.51	0	0	0	0	0	0	0	0	0	0	1	0.102	0	51857.4	478	2	MSC	0.0099
bghG005458000001001	10	3.51	0	0	0	0	0	0	0	0	0	0	1	0.767	0	22209.6	190	2	-	-
bgh00662	10	3.51	0	0	0	0	0	0	0	0	0	0	1	0.112	0	28288.5	265	4	-	-
bgh06557	10	3.51	0	0	0	0	0	0	0	0	0	0	1	0.124	0	55757.1	517	8	-	-
bgh02202	10	3.51	0	0	0	0	0	0	0	0	0	0	1	0.108	0	6884.23	59	2	-	-
bghG003430000001001	10	3.51	0	0	0	0	0	0	0	0	0	0	1	0.217	0	31236.7	280	2	DUF3393	0.0052
bgh03686	10	3.51	0	0	0	0	0	0	0	0	0	0	1	0.791	25	14851.1	134	2	-	-
bghG001240000001001	10	3.51	0	0	0	0	0	0	0	0	0	0	1	0.793	1	12753.4	111	2	-	-
bgh02370	10	3.51	0	0	0	0	0	0	0	0	0	0	1	0.163	0	78039.1	701	8	-	-
bgh03898	10	3.51	0	0	0	0	0	0	0	0	0	0	1	0.109	0	26276.5	248	3	-	-
bgh02567	10	3.51	0	0	0	0	0	0	0	0	0	0	1	0.318	0	18908.1	165	4	-	-
bgh03141	10	3.51	0	0	0	0	0	0	0	0	0	0	1	0.141	0	16754.1	155	2	-	-
bghG000813000001001	10	3.51	0	0	0	0	0	0	0	0	0	0	1	0.099	0	27134.7	234	3	-	-
bgh02082	10	3.51	0	0	0	0	0	0	0	0	0	0	1	0.107	0	31193	276	5	-	-
bghG000692000002001	10	3.51	0	0	0	0	0	0	0	0	0	0	1	0.712	12	17001.4	147	0	Rb-bdg_C_Cenp-F	0.11
bgh05887	10	3.51	0	0	0	0	0	0	0	0	0	0	1	0.11	0	62023.3	549	9	Myb_DNA-binding	0.011
bgh04520	10	3.51	0	0	0	0	0	0	0	0	0	0	1	0.109	0	79497.7	705	9	-	-
bgh04334	10	3.51	0	0	0	0	0	0	0	0	0	0	1	0.482	0	37608.1	335	5	-	-
bgh01519	10	3.51	0	0	0	0	0	0	0	0	0	0	1	0.105	0	28018.7	247	3	Nbl1_Borealin_N	1.3e-20
bgh03695	10	3.51	0	0	0	0	0	0	0	0	0	0	1	0.818	8	13164.9	114	3	-	-
bghG006335000001001	10	3.51	0	0	0	0	0	0	0	0	0	0	1	0.193	0	44062.1	378	6	-	-
bgh00616	10	3.51	0	0	0	0	0	0	0	0	0	0	1	0.102	0	45625.6	412	14	-	-
bghG009249000001001	10	3.51	0	0	0	0	0	0	0	0	0	0	1	0.858	4	40495.2	352	9	-	-
bghG004551000001001	22.22	21.88	1	0	0	0	0	0	0	0	0	0	1	0.28	7	67808.9	616	9	-	-
bghG000026000001001	10	3.51	0	0	0	0	0	0	0	0	0	0	1	0.864	25	16125.8	144	4	-	-
bgh06916	10	3.51	0	0	0	0	0	0	0	0	0	0	1	0.103	0	20176.3	182	2	-	-
bghG000452000001001	10	3.51	0	0	0	0	0	0	0	0	0	0	1	0.826	15	19698.7	175	0	-	-
bgh04861	10	3.51	0	0	0	0	0	0	0	0	0	0	1	0.114	0	22386.8	195	9	DDE_1	0.0026
bgh03744	10	3.51	0	0	0	0	0	0	0	0	0	0	1	0.907	16	13617.4	117	2	-	-
bghG001398000002001	10	3.51	0	0	0	0	0	0	0	0	0	0	1	0.188	1	24722.6	218	6	-	-
bgh00508	10	3.51	0	0	0	0	0	0	0	0	0	0	1	0.206	0	22543.4	205	2	-	-
bgh06570	9.52	6.9	0	0	0	0	0	0	0	0	0	0	1	0.767	14	25168.4	247	0	-	-
bgh04106	10	3.51	0	0	0	0	0	0	0	0	0	0	1	0.106	0	42915.2	403	4	-	-
bghG004260000001001	10	3.51	0	0	0	0	0	0	0	0	0	0	1	0.446	3	46205.8	396	9	-	-
bghG002637000001001	10	3.51	0	0	0	0	0	0	0	0	0	0	1	0.781	14	13869.6	120	2	-	-
bghG001171000001001	10	3.51	0	0	0	0	0	0	0	0	0	0	1	0.131	0	69296.9	607	9	-	-
bghG003977000002001	10	3.51	0	0	0	0	0	0	0	0	0	0	1	0.1	0	14499.9	132	4	-	-
bghG001381000001001	9.52	6.9	0	0	0	0	0	0	0	0	0	0	1	0.136	0	29093.5	253	3	-	-
bgh03476	10	3.51	0	0	0	0	0	0	0	0	0	0	1	0.102	0	21805.4	203	2	-	-
bgh02572	10	3.51	0	0	0	0	0	0	0	0	0	0	1	0.145	0	47713.7	441	11	zf-CCHC	0.011
bgh04508	10	3.51	0	0	0	0	0	0	0	0	0	0	1	0.112	0	45126.1	405	7	RVT_1	1.8e-16
bgh03243	10	3.51	0	0	0	0	0	0	0	0	0	0	1	0.122	0	9228.83	79	2	Romo1	7.2e-09
bgh05423	10	3.51	0	0	0	0	0	0	0	0	0	0	1	0.124	0	151311	1345	26	RhoGAP	7.5e-13
bgh03834	10	3.51	0	0	0	0	0	0	0	0	0	0	1	0.137	0	7714.13	67	4	-	-
bghG009610000001001	10	3.51	0	0	0	0	0	0	0	0	0	0	1	0.119	4	11130.4	99	2	-	-
bghG002237000001001	10	3.51	0	0	0	0	0	0	0	0	0	0	1	0.099	0	23545.6	205	3	-	-
bgh01316	10	3.51	0	0	0	0	0	0	0	0	0	0	1	0.273	4	9964.24	87	2	Med25_SD1	0.057
bghG001673000001001	10	3.51	0	0	0	0	0	0	0	0	0	0	1	0.117	0	38840.9	353	2	Neur_chan_memb	0.089
bgh06934	10	3.51	0	0	0	0	0	0	0	0	0	0	1	0.115	0	12151.1	114	2	-	-
bgh06674	10	3.51	0	0	0	0	0	0	0	0	0	0	1	0.754	4	13964.4	119	2	-	-
bgh03167	10	3.51	0	0	0	0	0	0	0	0	0	0	1	0.117	0	26105.7	231	7	-	-
bgh04264	10	3.51	0	0	0	0	0	0	0	0	0	0	1	0.383	7	13199.5	119	4	DUF3481	0.33
bghG009691000001001	10	3.51	0	0	0	0	0	0	0	0	0	0	1	0.749	6	27177.4	236	8	Ribonuclease	0.021
bgh01251	10	3.51	0	0	0	0	0	0	0	0	0	0	1	0.115	0	18550.2	168	5	-	-
bghG006273000001001	10	3.51	0	0	0	0	0	0	0	0	0	0	1	0.507	0	42835.1	370	12	Ribonuclease	0.046
bghG007129000001001	10	3.51	0	0	0	0	0	0	0	0	0	0	1	0.1	0	152980	1382	20	GAS2	0.00027
bgh03505	10	3.51	0	0	0	0	0	0	0	0	0	0	1	0.181	0	47050.8	411	10	-	-
bgh06828	10	3.51	0	0	0	0	0	0	0	0	0	0	1	0.106	0	59112.8	551	12	zf-CCHC	0.012
bgh01761	61.11	43.84	0	0	0	1	0	1	0	1	0	0	1	0.885	17	14501.5	148	0	-	-
bghG000416000001001	10	3.51	0	0	0	0	0	0	0	0	0	0	1	0.708	9	14617.2	134	0	YniB	0.11
bghG001489000001001	10	3.51	0	0	0	0	0	0	0	0	0	0	1	0.263	0	34965.4	307	5	-	-
bgh02245	10	3.51	0	0	0	0	0	0	0	0	0	0	1	0.78	0	30739.3	268	9	CAP	0.0064
bgh03625	10	3.51	0	0	0	0	0	0	0	0	0	0	1	0.717	7	13914.7	122	2	-	-
bgh05907	10	3.51	0	0	0	0	0	0	0	0	0	0	1	0.118	0	30829.7	288	4	-	-
bgh03641	10	3.51	0	0	0	0	0	0	0	0	0	0	1	0.558	0	18301.9	157	3	-	-
bgh05323	10	3.51	0	0	0	0	0	0	0	0	0	0	1	0.123	0	36100	314	6	-	-
bgh00977	10	3.51	0	0	0	0	0	0	0	0	0	0	1	0.1	0	36265.2	317	8	-	-
bghG004373000002001	10	3.51	0	0	0	0	0	0	0	0	0	0	1	0.811	26	23296.3	217	6	-	-
bgh00249	10	3.51	0	0	0	0	0	0	0	0	0	0	1	0.566	8	47802	427	7	-	-
bgh00016	10	3.51	0	0	0	0	0	0	0	0	0	0	1	0.914	18	15496.7	139	5	IpaB_EvcA	0.01
bgh04289	10	3.51	0	0	0	0	0	0	0	0	0	0	1	0.386	0	53467.5	474	17	-	-
bgh03820	10	3.51	0	0	0	0	0	0	0	0	0	0	1	0.511	26	18827.5	176	6	-	-
bghG000059000001001	10	3.51	0	0	0	0	0	0	0	0	0	0	1	0.955	0	28270.9	262	6	-	-
bgh04752	10	3.51	0	0	0	0	0	0	0	0	0	0	1	0.108	0	15663.8	134	4	-	-
bgh01723	10	3.51	0	0	0	0	0	0	0	0	0	0	1	0.111	0	38502.7	346	3	-	-
bghG003843000001001	10	3.51	0	0	0	0	0	0	0	0	0	0	1	0.149	0	46730.7	409	12	-	-
bgh03934	10	3.51	0	0	0	0	0	0	0	0	0	0	1	0.123	0	30507.8	282	6	-	-
bgh02533	10	3.51	0	0	0	0	0	0	0	0	0	0	1	0.105	0	28496.8	248	6	-	-
bgh00748	10	3.51	0	0	0	0	0	0	0	0	0	0	1	0.101	0	10126.4	96	0	-	-
bghG005940000002001	10	3.51	0	0	0	0	0	0	0	0	0	0	1	0.504	0	34668.3	294	6	-	-
bgh02458	10	3.51	0	0	0	0	0	0	0	0	0	0	1	0.121	0	175194	1556	26	Chromo	8.6e-10
bgh05106	10	3.51	0	0	0	0	0	0	0	0	0	0	1	0.806	0	41650.3	359	7	-	-
bgh05112	10	3.51	0	0	0	0	0	0	0	0	0	0	1	0.462	2	49280	426	11	DUF3935	0.13
bghG005434000001001	10	3.51	0	0	0	0	0	0	0	0	0	0	1	0.462	4	12143.3	105	3	Avirulence	0.068
bgh00050	10	3.51	0	0	0	0	0	0	0	0	0	0	1	0.098	0	67427.7	622	14	-	-
bghG006402000004001	10	3.51	0	0	0	0	0	0	0	0	0	0	1	0.535	3	49879.4	429	13	BTB	0.037
bghG000718000001001	10	3.51	0	0	0	0	0	0	0	0	0	0	1	0.304	0	38392.9	339	5	-	-
bghG006508000001001	10	3.51	0	0	0	0	0	0	0	0	0	0	1	0.562	16	29481.5	267	4	-	-
bghG000026000002001	10	3.51	0	0	0	0	0	0	0	0	0	0	1	0.884	27	16141	144	4	-	-
bghG004598000001001	10	3.51	0	0	0	0	0	0	0	0	0	0	1	0.728	11	32530.6	316	1	-	-
bghG000803000001001	10	3.51	0	0	0	0	0	0	0	0	0	0	1	0.239	0	23578.5	207	3	-	-
bgh05122	10	3.51	0	0	0	0	0	0	0	0	0	0	1	0.101	0	95378.6	829	14	Myb_DNA-bind_6	0.0029
bgh03690	10	3.51	0	0	0	0	0	0	0	0	0	0	1	0.597	9	15172.5	134	3	-	-
bghG001078000002001	10	3.51	0	0	0	0	0	0	0	0	0	0	1	0.441	0	23530	210	5	-	-
bgh04837	10	3.51	0	0	0	0	0	0	0	0	0	0	1	0.105	0	15343.5	142	1	-	-
bghG004221000001001	10	3.51	0	0	0	0	0	0	0	0	0	0	1	0.697	0	38771.9	341	6	-	-
bgh02713	10	3.51	0	0	0	0	0	0	0	0	0	0	1	0.099	0	106166	951	16	DUF2420	6.2e-08
bgh04229	10	3.51	0	0	0	0	0	0	0	0	0	0	1	0.34	0	19728.9	173	5	-	-
bgh05733	10	3.51	0	0	0	0	0	0	0	0	0	0	1	0.122	10	41655.5	394	13	zf-CCHC	0.00023
bgh00845	10	3.51	0	0	0	0	0	0	0	0	0	0	1	0.141	0	11111.8	92	2	-	-
bgh06920	10	3.51	0	0	0	0	0	0	0	0	0	0	1	0.114	0	53009	489	13	zf-CCHC	0.013
bgh01716	10	3.51	0	0	0	0	0	0	0	0	0	0	1	0.116	0	26259	232	3	Vmethyltransf	1.3e-11
bghG003798000001001	10	3.51	0	0	0	0	0	0	0	0	0	0	1	0.535	0	37288.4	325	6	-	-
bghG001105000001001	10	3.51	0	0	0	0	0	0	0	0	0	0	1	0.607	1	36800.1	318	4	F-actin_cap_A	0.0072
bghG005420000001001	10	3.51	0	0	0	0	0	0	0	0	0	0	1	0.417	0	25527.3	223	4	-	-
bgh00013	10	3.51	0	0	0	0	0	0	0	0	0	0	1	0.37	11	17778.9	159	4	-	-
bgh05692	10	3.51	0	0	0	0	0	0	0	0	0	0	1	0.101	0	93999.5	835	15	-	-
bgh01633	10	3.51	0	0	0	0	0	0	0	0	0	0	1	0.104	0	65339.8	581	13	Homeobox_KN	0.12
bghG000457000001001	10	3.51	0	0	0	0	0	0	0	0	0	0	1	0.895	0	21605.7	190	0	-	-
bgh02070	10	3.51	0	0	0	0	0	0	0	0	0	0	1	0.149	3	21151.7	188	2	Pyr_redox_2	0.012
bghG002346000002001	10	3.51	0	0	0	0	0	0	0	0	0	0	1	0.117	0	13359.2	121	1	-	-
bgh00928	10	3.51	0	0	0	0	0	0	0	0	0	0	1	0.101	0	111907	990	25	Scm3	1.4e-20
bgh00492	10	3.51	0	0	0	0	0	0	0	0	0	0	1	0.185	0	66989.3	609	13	-	-
bghG002664000001001	10	3.51	0	0	0	0	0	0	0	0	0	0	1	0.717	9	13571.6	120	1	Baculo_44	0.1
bghG008908000001001	10	3.51	0	0	0	0	0	0	0	0	0	0	1	0.686	19	13737.3	124	4	-	-
bghG001721000001001	10	3.51	0	0	0	0	0	0	0	0	0	0	1	0.756	20	15025.2	136	2	-	-
bghG004372000001001	10	3.51	0	0	0	0	0	0	0	0	0	0	1	0.255	0	38163.5	327	8	Pox_F16	0.014
bgh04929	10	3.51	0	0	0	0	0	0	0	0	0	0	1	0.241	0	45738.3	408	8	-	-
bghG004376000001001	10	3.51	0	0	0	0	0	0	0	0	0	0	1	0.529	0	38609.9	330	6	-	-
bgh02080	10	3.51	0	0	0	0	0	0	0	0	0	0	1	0.662	2	30949.2	272	9	-	-
bgh05806	10	3.51	0	0	0	0	0	0	0	0	0	0	1	0.105	0	59459.4	547	14	zf-ribbon_3	2.4
bgh01406	10	3.51	0	0	0	0	0	0	0	0	0	0	1	0.703	15	18084.7	158	5	-	-
bgh06766	10	3.51	0	0	0	0	0	0	0	0	0	0	1	0.857	6	47485.4	412	9	Ribonuclease	0.28
bghG004225000001001	10	3.51	0	0	0	0	0	0	0	0	0	0	1	0.261	0	38643.8	336	6	-	-
bgh03901	10	3.51	0	0	0	0	0	0	0	0	0	0	1	0.554	0	17909	155	5	-	-
bghG009020000001001	10	3.51	0	0	0	0	0	0	0	0	0	0	1	0.52	7	13308.4	116	3	-	-
bgh02902	10	3.51	0	0	0	0	0	0	0	0	0	0	1	0.103	0	50517	460	12	AAA_29	0.029
bghG004373000003001	10	3.51	0	0	0	0	0	0	0	0	0	0	1	0.133	0	35440.4	317	7	Secretin_N_2	0.04
bghG002826000001001	16.67	16.39	0	0	0	0	0	0	0	0.5	0	0	1	0.105	0	133763	1209	4	Drf_GBD	8.9e-66
bghG001414000001001	10	3.51	0	0	0	0	0	0	0	0	0	0	1	0.195	0	39682	352	8	YkuD	0.23
bghG001077000002001	10	3.51	0	0	0	0	0	0	0	0	0	0	1	0.169	3	50613.3	442	3	-	-
bghG004158000001001	10	3.51	0	0	0	0	0	0	0	0	0	0	1	0.104	0	201562	1761	4	-	-
bgh03356	10	3.51	0	0	0	0	0	0	0	0	0	0	1	0.105	0	37851.7	351	4	-	-
bghG006402000003001	10	3.51	0	0	0	0	0	0	0	0	0	0	1	0.105	0	33127	299	1	-	-
bghG004551000003001	10	3.51	0	0	0	0	0	0	0	0	0	0	1	0.534	1	16235.4	138	3	-	-
bghG007158000001001	10	3.51	0	0	0	0	0	0	0	0	0	0	1	0.68	0	23492.7	202	6	DUF1644	0.014
bgh03944	10	3.51	0	0	0	0	0	0	0	0	0	0	1	0.102	0	16925.4	156	2	CRA_rpt	0.091
bgh04104	10	3.51	0	0	0	0	0	0	0	0	0	0	1	0.103	0	52228.1	475	6	-	-
bgh03735	10	3.51	0	0	0	0	0	0	0	0	0	0	1	0.839	11	20004.8	174	8	-	-
bgh06336	10	3.51	0	0	0	0	0	0	0	0	0	0	1	0.108	0	52839.3	491	5	-	-
bghG013624000001001	10	3.51	0	0	0	0	0	0	0	0	0	0	1	0.922	16	7959.06	72	3	-	-
bgh04329	10	3.51	0	0	0	0	0	0	0	0	0	0	1	0.32	0	43555.1	384	5	-	-
bgh04148	10	3.51	0	0	0	0	0	0	0	0	0	0	1	0.106	0	17754.4	167	3	-	-
bghG006854000001001	10	3.51	0	0	0	0	0	0	0	0	0	0	1	0.107	0	129938	1159	24	-	-
bghG006000000001001	10	3.51	0	0	0	0	0	0	0	0	0	0	1	0.132	0	30932.3	265	6	-	-
bgh04113	10	3.51	0	0	0	0	0	0	0	0	0	0	1	0.703	14	16495.8	143	3	-	-
bgh06970	10	3.51	0	0	0	0	0	0	0	0	0	0	1	0.102	0	68100	621	15	zf-CCHC	0.042
bgh02133	10	3.51	0	0	0	0	0	0	0	0	0	0	1	0.101	0	6129.19	54	3	Zn_clus	0.069
bgh06948	10	3.51	0	0	0	0	0	0	0	0	0	0	1	0.138	0	36622.1	344	3	-	-
bghG000280000002001	10	3.51	0	0	0	0	0	0	0	0	0	0	1	0.295	0	29583.3	258	4	-	-
bghG005942000001001	10	3.51	0	0	0	0	0	0	0	0	0	0	1	0.475	0	33170.4	287	7	-	-
bgh00413	10	3.51	0	0	0	0	0	0	0	0	0	0	1	0.605	0	38179.6	330	5	-	-
bghG006049000001001	10	3.51	0	0	0	0	0	0	0	0	0	0	1	0.58	10	37409.6	329	9	-	-
bghG006021000001001	10	3.51	0	0	0	0	0	0	0	0	0	0	1	0.799	11	14285.4	127	4	-	-
bgh04107	10	3.51	0	0	0	0	0	0	0	0	0	0	1	0.11	0	13251	124	1	NUDE_C	0.22
bgh06802	10	3.51	0	0	0	0	0	0	0	0	0	0	1	0.111	0	44169.8	415	1	-	-
bgh02568	10	3.51	0	0	0	0	0	0	0	0	0	0	1	0.276	0	20025.1	182	1	-	-
bgh03351	18.18	10.17	0	0	0	0	0	0	0	0.5	0	0	1	0.103	0	73721.7	657	10	RVT_2	4.3e-22
bgh04241	10	3.51	0	0	0	0	0	0	0	0	0	0	1	0.11	0	32370.4	304	5	-	-
bgh01508	10	3.51	0	0	0	0	0	0	0	0	0	0	1	0.276	0	23876.3	206	6	HTH_Tnp_Tc3_2	0.16
bgh03312	10	3.51	0	0	0	0	0	0	0	0	0	0	1	0.418	5	12825.6	113	3	RE_Bsp6I	0.089
bgh05315	10	3.51	0	0	0	0	0	0	0	0	0	0	1	0.507	0	49968.4	434	16	Ribonuclease	0.048
bgh03828	10	3.51	0	0	0	0	0	0	0	0	0	0	1	0.146	0	12223.4	114	2	-	-
bgh00656	10	3.51	0	0	0	0	0	0	0	0	0	0	1	0.113	0	59204.2	547	16	zf-CCHC	0.015
bgh04511	10	3.51	0	0	0	0	0	0	0	0	0	0	1	0.427	0	37012.4	318	5	-	-
bgh00517	10	3.51	0	0	0	0	0	0	0	0	0	0	1	0.105	0	33968.4	314	4	DUF702	0.28
bghG004392000001001	10	3.51	0	0	0	0	0	0	0	0	0	0	1	0.383	0	34639.8	307	6	-	-
bgh06665	10	3.51	0	0	0	0	0	0	0	0	0	0	1	0.105	0	41376	390	3	-	-
bghG005985000001001	10	3.51	0	0	0	0	0	0	0	0	0	0	1	0.247	0	30960.4	268	6	-	-
bgh04317	10	3.51	0	0	0	0	0	0	0	0	0	0	1	0.166	0	39748.2	345	8	-	-
bghG000209000003001	68.75	34.78	0	0	0	1	0	1	0	1	0	0	1	0.118	0	56872.3	482	1	S4	1.4e-12
bgh02835	10	3.51	0	0	0	0	0	0	0	0	0	0	1	0.844	16	15344.2	138	2	-	-
bghG005086000001001	10	3.51	0	0	0	0	0	0	0	0	0	0	1	0.134	0	81880.2	712	3	HalX	0.041
bgh03703	10	3.51	0	0	0	0	0	0	0	0	0	0	1	0.759	0	12246.1	106	3	-	-
bgh06709	10	3.51	0	0	0	0	0	0	0	0	0	0	1	0.732	0	18864.7	161	3	-	-
bghG002916000001001	10	3.51	0	0	0	0	0	0	0	0	0	0	1	0.42	10	12208.9	108	1	DUF1693	0.11
bgh04352	10	3.51	0	0	0	0	0	0	0	0	0	0	1	0.581	0	23883.8	206	7	-	-
bgh06532	10	3.51	0	0	0	0	0	0	0	0	0	0	1	0.678	23	13332.1	118	3	-	-
bgh05133	10	3.51	0	0	0	0	0	0	0	0	0	0	1	0.113	0	60031.3	535	4	-	-
bghG006466000001001	10	3.51	0	0	0	0	0	0	0	0	0	0	1	0.1	0	30202	280	18	-	-
bgh01362	10	3.51	0	0	0	0	0	0	0	0	0	0	1	0.562	17	13551.2	119	2	-	-
bgh03746	10	3.51	0	0	0	0	0	0	0	0	0	0	1	0.839	12	12674.3	115	2	-	-
bgh06782	10	3.51	0	0	0	0	0	0	0	0	0	0	1	0.102	0	50954.2	475	5	-	-
bgh03248	10	3.51	0	0	0	0	0	0	0	0	0	0	1	0.111	0	43813.1	398	7	-	-
bghG002370000001001	10	3.51	0	0	0	0	0	0	0	0	0	0	1	0.162	0	23261.1	205	2	BetR	7
bghG001380000002001	10	3.51	0	0	0	0	0	0	0	0	0	0	1	0.126	0	37612.2	326	6	-	-
bgh06687	10	3.51	0	0	0	0	0	0	0	0	0	0	1	0.123	0	81742.1	730	3	-	-
bgh04510	10	3.51	0	0	0	0	0	0	0	0	0	0	1	0.56	0	37610.2	320	4	-	-
bghG000245000002001	10	3.51	0	0	0	0	0	0	0	0	0	0	1	0.141	0	9885.43	85	2	-	-
bghG005750000002001	10	3.51	0	0	0	0	0	0	0	0	0	0	1	0.165	0	40364.3	354	15	DUF2859	0.2
bghG004372000002001	10	3.51	0	0	0	0	0	0	0	0	0	0	1	0.339	0	37994.8	330	6	Thg1	4.7
bgh02689	10	3.51	0	0	0	0	0	0	0	0	0	0	1	0.135	0	13985.3	128	5	-	-
bgh06230	10	3.51	0	0	0	0	0	0	0	0	0	0	1	0.614	0	39696.5	346	11	Ribonuclease	0.036
bgh04095	10	3.51	0	0	0	0	0	0	0	0	0	0	1	0.814	4	10523.2	90	1	-	-
bghG001947000001001	10	3.51	0	0	0	0	0	0	0	0	0	0	1	0.517	20	13390	118	3	-	-
bgh01608	10	3.51	0	0	0	0	0	0	0	0	0	0	1	0.102	0	129840	1134	14	Peptidase_C48	2.9e-36
bghG003803000001001	10	3.51	0	0	0	0	0	0	0	0	0	0	1	0.698	6	43671.9	382	7	-	-
bghG006331000001001	10	3.51	0	0	0	0	0	0	0	0	0	0	1	0.237	0	37235.2	323	4	-	-
bgh03924	10	3.51	0	0	0	0	0	0	0	0	0	0	1	0.405	0	18145.5	155	4	NOT2_3_5	0.088
bghG001857000001001	10	3.51	0	0	0	0	0	0	0	0	0	0	1	0.103	0	21371.3	187	4	-	-
bgh01377	10	3.51	0	0	0	0	0	0	0	0	0	0	1	0.113	0	11470.1	101	2	RGM_C	0.16
bgh04231	10	3.51	0	0	0	0	0	0	0	0	0	0	1	0.659	0	12964.1	112	3	-	-
bgh03375	10	3.51	0	0	0	0	0	0	0	0	0	0	1	0.883	17	12108.9	108	4	-	-
bghG007361000001001	10	3.51	0	0	0	0	0	0	0	0	0	0	1	0.107	0	39055.6	348	4	-	-
bghG006297000001001	10	3.51	0	0	0	0	0	0	0	0	0	0	1	0.625	0	42916.1	370	12	Ribonuclease	0.033
bgh03367	10	3.51	0	0	0	0	0	0	0	0	0	0	1	0.112	0	58625.2	543	12	zf-CCHC	0.015
bghG005786000001001	10	3.51	0	0	0	0	0	0	0	0	0	0	1	0.327	0	38818.3	343	4	DUF1287	0.042
bghG006236000001001	10	3.51	0	0	0	0	0	0	0	0	0	0	1	0.139	0	22336.6	187	0	-	-
bgh03140	10	3.51	0	0	0	0	0	0	0	0	0	0	1	0.097	0	25430.7	232	2	-	-
bgh03995	10	3.51	0	0	0	0	0	0	0	0	0	0	1	0.485	0	18483	156	5	-	-
bgh04435	10	3.51	0	0	0	0	0	0	0	0	0	0	1	0.105	0	71499.9	614	6	-	-
bgh03730	10	3.51	0	0	0	0	0	0	0	0	0	0	1	0.906	23	13563.1	118	4	-	-
bghG000281000002001	10	3.51	0	0	0	0	0	0	0	0	0	0	1	0.54	0	30870.4	263	4	-	-
bghG004910000001001	10	3.51	0	0	0	0	0	0	0	0	0	0	1	0.363	3	34492	302	4	-	-
bghG006028000001001	10	3.51	0	0	0	0	0	0	0	0	0	0	1	0.768	7	14818.8	128	2	-	-
bgh01006	10	3.51	0	0	0	0	0	0	0	0	0	0	1	0.879	1	46666.3	405	9	DUF3748	0.053
bgh04272	10	3.51	0	0	0	0	0	0	0	0	0	0	1	0.632	0	15469.9	132	2	-	-
bgh05137	10	3.51	0	0	0	0	0	0	0	0	0	0	1	0.116	0	15444.2	136	4	DDE_3	0.06
bghG000834000001001	10	3.51	0	0	0	0	0	0	0	0	0	0	1	0.177	0	35421.3	305	5	-	-
bghG008575000001001	10	3.51	0	0	0	0	0	0	0	0	0	0	1	0.678	23	13332.1	118	3	-	-
bghG000802000001001	10	3.51	0	0	0	0	0	0	0	0	0	0	1	0.1	0	27094.7	232	5	GST_C_2	0.18
bgh06282	10	3.51	0	0	0	0	0	0	0	0	0	0	1	0.124	3	53124.5	470	0	DPPIV_N	2.9e-75
bgh04039	10	3.51	0	0	0	0	0	0	0	0	0	0	1	0.143	5	18355.1	172	4	-	-
bghG006346000002001	10	3.51	0	0	0	0	0	0	0	0	0	0	1	0.1	0	38409.3	336	5	-	-
bghG002737000001001	10	3.51	0	0	0	0	0	0	0	0	0	0	1	0.856	1	13624.4	116	3	DUF3430	0.14
bghG005088000003001	10	3.51	0	0	0	0	0	0	0	0	0	0	1	0.133	4	34852.8	316	4	-	-
bghG001111000001001	10	3.51	0	0	0	0	0	0	0	0	0	0	1	0.11	0	51004.4	447	8	-	-
bgh03721	10	3.51	0	0	0	0	0	0	0	0	0	0	1	0.501	12	12490.2	112	2	-	-
bgh05408	10	3.51	0	0	0	0	0	0	0	0	0	0	1	0.105	0	46357.8	411	9	-	-
bghG002926000001001	10	3.51	0	0	0	0	0	0	0	0	0	0	1	0.909	6	46583.5	409	8	-	-
bghG006578000001001	10	3.51	0	0	0	0	0	0	0	0	0	0	1	0.757	3	43110.6	384	10	-	-
bgh04041	10	3.51	0	0	0	0	0	0	0	0	0	0	1	0.102	0	17855.6	169	1	-	-
bgh02322	10	3.51	0	0	0	0	0	0	0	0	0	0	1	0.125	0	14683.6	129	4	-	-
bgh04206	10	3.51	0	0	0	0	0	0	0	0	0	0	1	0.768	0	18447.4	158	2	GBP_repeat	0.2
bgh01281	10	3.51	0	0	0	0	0	0	0	0	0	0	1	0.656	15	41583	373	8	PNGaseA	1.1e-40
bgh03145	10	3.51	0	0	0	0	0	0	0	0	0	0	1	0.11	0	16267.1	139	5	-	-
bghG001874000001001	10	3.51	0	0	0	0	0	0	0	0	0	0	1	0.371	0	38953.6	338	6	-	-
bghG007168000001001	10	3.51	0	0	0	0	0	0	0	0	0	0	1	0.561	16	17494.8	157	2	-	-
bghG005871000001001	10	3.51	0	0	0	0	0	0	0	0	0	0	1	0.121	0	36114.6	344	1	Nab1	8.5
bghG005355000001001	10	3.51	0	0	0	0	0	0	0	0	0	0	1	0.103	0	76010.6	682	3	RNA_pol_Rpc4	0.039
bgh02166	10	3.51	0	0	0	0	0	0	0	0	0	0	1	0.119	0	73270.3	636	9	Hepatitis_core	0.09
bghG001310000001001	10	3.51	0	0	0	0	0	0	0	0	0	0	1	0.337	0	37781.2	343	6	-	-
bgh05713	10	3.51	0	0	0	0	0	0	0	0	0	0	1	0.103	3	68249.3	658	0	Rad21_Rec8_N	0.28
bgh04125	9.52	6.9	0	0	0	0	0	0	0	0	0	0	1	0.225	6	38668.4	362	13	zf-CCHC	0.00021
bgh00330	10	3.51	0	0	0	0	0	0	0	0	0	0	1	0.108	0	32276.1	293	1	Rad21_Rec8_N	3.4e-25
bghG000280000001001	10	3.51	0	0	0	0	0	0	0	0	0	0	1	0.703	0	29767.5	255	5	-	-
bgh05563	10	3.51	0	0	0	0	0	0	0	0	0	0	1	0.183	0	65607.5	582	11	-	-
bghG004551000002001	10	3.51	0	0	0	0	0	0	0	0	0	0	1	0.101	0	92790.6	841	14	DUF2673	0.65
bgh04076	10	3.51	0	0	0	0	0	0	0	0	0	0	1	0.115	0	65262.7	598	15	zf-CCHC	8.6
bgh02435	10	3.51	0	0	0	0	0	0	0	0	0	0	1	0.907	15	9129.54	90	0	-	-
bgh04524	22.22	25	0	1	0	0	0	0	1	0	0	0	1	0.11	0	4839.7	41	2	-	-
bgh01407	10	3.51	0	0	0	0	0	0	0	0	0	0	1	0.521	0	18097.5	154	3	-	-
bgh04062	10	3.51	0	0	0	0	0	0	0	0	0	0	1	0.11	0	29200.8	269	3	Herpes_US12	0.47
bghG003939000003001	10	3.51	0	0	0	0	0	0	0	0	0	0	1	0.103	0	87904	775	13	RseA_N	5.1
bgh04642	10	3.51	0	0	0	0	0	0	0	0	0	0	1	0.125	0	39743.4	350	4	Flavin_Reduct	1.1e-20
bgh04273	10	3.51	0	0	0	0	0	0	0	0	0	0	1	0.108	0	34788	320	5	CRA_rpt	0.27
bgh03175	10	3.51	0	0	0	0	0	0	0	0	0	0	1	0.104	0	63955.4	590	7	SH3_1	5.2e-10
bgh05984	10	3.51	0	0	0	0	0	0	0	0	0	0	1	0.107	0	92299.6	808	13	Myb_DNA-bind_6	3.5e-13
bgh02262	58.06	32.35	0	0	0	0	0	1	1	0	0	0	1	0.729	18	13702.6	123	6	-	-
bgh03421	10	3.51	0	0	0	0	0	0	0	0	0	0	1	0.106	0	65100.3	601	13	zf-CCHC	0.15
bgh02918	10	3.51	0	0	0	0	0	0	0	0	0	0	1	0.857	9	13812.5	121	4	-	-
bgh06851	10	3.51	0	0	0	0	0	0	0	0	0	0	1	0.114	0	57787.3	526	15	zf-CCHC	0.043
bgh06899	10	3.51	0	0	0	0	0	0	0	0	0	0	1	0.657	4	15887.9	135	4	-	-
bgh02114	10	3.51	0	0	0	0	0	0	0	0	0	0	1	0.767	0	19498.8	172	4	-	-
bghG002438000001001	10	3.51	0	0	0	0	0	0	0	0	0	0	1	0.167	0	17827	154	3	-	-
bghG001365000003001	10	3.51	0	0	0	0	0	0	0	0	0	0	1	0.185	0	20906.9	189	3	-	-
bgh03504	10	3.51	0	0	0	0	0	0	0	0	0	0	1	0.098	0	188516	1690	6	MFS_1	2.5e-05
bgh04012	10	3.51	0	0	0	0	0	0	0	0	0	0	1	0.11	0	13174.4	116	2	-	-
bgh03700	10	3.51	0	0	0	0	0	0	0	0	0	0	1	0.193	0	10950.6	103	3	-	-
bghG004231000001001	10	3.51	0	0	0	0	0	0	0	0	0	0	1	0.355	0	38811.5	344	6	-	-
bghG001641000002001	10	3.51	0	0	0	0	0	0	0	0	0	0	1	0.258	0	32602.7	281	3	-	-
bghG001891000001001	10	3.51	0	0	0	0	0	0	0	0	0	0	1	0.38	0	36113.6	312	6	-	-
bgh04136	10	3.51	0	0	0	0	0	0	0	0	0	0	1	0.123	0	27001.8	250	1	CRA_rpt	0.12
bghG000733000001001	10	3.51	0	0	0	0	0	0	0	0	0	0	1	0.532	19	14181.1	132	2	-	-
bgh04812	9.09	10.17	0	0	0	0	0	0	0	0	0	0	1	0.103	0	16038.1	135	0	DUF1248	0.12
bgh01574	10	3.51	0	0	0	0	0	0	0	0	0	0	1	0.244	0	29601.4	254	4	-	-
bgh04093	10	3.51	0	0	0	0	0	0	0	0	0	0	1	0.805	3	12831.1	112	2	Phage_head_chap	0.086
bghG002227000002001	10	3.51	0	0	0	0	0	0	0	0	0	0	1	0.444	0	34766.4	307	5	-	-
bgh05201	10	3.51	0	0	0	0	0	0	0	0	0	0	1	0.172	9	9566.85	87	0	-	-
bghG003090000001001	10	3.51	0	0	0	0	0	0	0	0	0	0	1	0.107	0	9718.38	88	0	-	-
bgh04745	10	3.51	0	0	0	0	0	0	0	0	0	0	1	0.144	0	35990.5	317	4	-	-
bgh00458	10	3.51	0	0	0	0	0	0	0	0	0	0	1	0.733	9	15871.2	141	2	-	-
bghG007974000001001	10	3.51	0	0	0	0	0	0	0	0	0	0	1	0.11	0	20840	184	4	-	-
bgh04954	10	3.51	0	0	0	0	0	0	0	0	0	0	1	0.715	20	22120.1	201	4	-	-
bghG000032000001001	10	3.51	0	0	0	0	0	0	0	0	0	0	1	0.925	13	14491.4	133	5	Usp	0.0048
bghG000741000001001	10	3.51	0	0	0	0	0	0	0	0	0	0	1	0.099	0	7997.92	68	1	DUF4248	0.042
bghG001219000001001	10	3.51	0	0	0	0	0	0	0	0	0	0	1	0.101	0	245853	2180	27	-	-
bgh04045	10	3.51	0	0	0	0	0	0	0	0	0	0	1	0.102	0	25736.7	243	3	-	-
bgh01614	10	3.51	0	0	0	0	0	0	0	0	0	0	1	0.098	0	85429.6	780	8	-	-
bgh03207	10	3.51	0	0	0	0	0	0	0	0	0	0	1	0.118	0	57976.7	512	10	-	-
bgh01786	10	3.51	0	0	0	0	0	0	0	0	0	0	1	0.274	0	34989.2	310	4	-	-
bghG002227000001001	10	3.51	0	0	0	0	0	0	0	0	0	0	1	0.242	0	35602.6	315	6	DUF1322	0.067
bghG000898000005001	10	3.51	0	0	0	0	0	0	0	0	0	0	1	0.46	6	34412.4	298	3	-	-
bghG001922000002001	10	3.51	0	0	0	0	0	0	0	0	0	0	1	0.419	7	36638.2	330	9	-	-
bghG000724000002001	10	3.51	0	0	0	0	0	0	0	0	0	0	1	0.144	2	30149.4	287	6	DUF3129	1.9e-11
bgh01918	10	3.51	0	0	0	0	0	0	0	0	0	0	1	0.702	25	39290.4	376	5	DUF3455	7.3e-33
bgh03293	10	3.51	0	0	0	0	0	0	0	0	0	0	1	0.77	5	14371.5	127	3	-	-
bgh02922	10	3.51	0	0	0	0	0	0	0	0	0	0	1	0.856	15	14376.4	124	4	-	-
bghG002861000001001	10	3.51	0	0	0	0	0	0	0	0	0	0	1	0.544	11	13719.3	122	1	-	-
bgh02307	10	3.51	0	0	0	0	0	0	0	0	0	0	1	0.102	0	91538	825	6	Pinin_SDK_memA	4e-22
bgh02603	10	3.51	0	0	0	0	0	0	0	0	0	0	1	0.111	0	11938.8	108	2	-	-
bgh04103	10	3.51	0	0	0	0	0	0	0	0	0	0	1	0.231	0	27556	260	1	-	-
bgh06907	10	3.51	0	0	0	0	0	0	0	0	0	0	1	0.124	0	59265.9	551	12	zf-CCHC	0.014
bghG005474000001001	10	3.51	0	0	0	0	0	0	0	0	0	0	1	0.725	2	14003.2	124	4	-	-
bgh03742	10	3.51	0	0	0	0	0	0	0	0	0	0	1	0.773	25	12726.4	115	2	-	-
bghG000425000002001	10	3.51	0	0	0	0	0	0	0	0	0	0	1	0.113	0	77543.4	709	5	-	-
bgh03836	10	3.51	0	0	0	0	0	0	0	0	0	0	1	0.209	0	56763.1	494	11	-	-
bgh05104	10	3.51	0	0	0	0	0	0	0	0	0	0	1	0.816	0	43808.1	384	8	-	-
bgh00519	10	3.51	0	0	0	0	0	0	0	0	0	0	1	0.102	0	25533.4	241	3	-	-
bgh03333	10	3.51	0	0	0	0	0	0	0	0	0	0	1	0.103	0	22803.5	204	6	Sec7_N	0.0021
bghG005483000001001	10	3.51	0	0	0	0	0	0	0	0	0	0	1	0.103	0	120800	1091	9	-	-
bgh06057	10	3.51	0	0	0	0	0	0	0	0	0	0	1	0.104	0	18662	159	3	RNA_lig_T4_1	3.7e-16
bgh01951	10	3.51	0	0	0	0	0	0	0	0	0	0	1	0.199	7	40172.3	357	13	-	-
bghG000417000002001	10	3.51	0	0	0	0	0	0	0	0	0	0	1	0.833	8	12201.1	109	1	Ribosomal_S3Ae	0.063
bgh00676	10	3.51	0	0	0	0	0	0	0	0	0	0	1	0.118	0	25943.2	244	2	DUF4243	0.23
bgh00750	10	3.51	0	0	0	0	0	0	0	0	0	0	1	0.115	0	23196.4	218	4	-	-
bghG000855000001001	10	3.51	0	0	0	0	0	0	0	0	0	0	1	0.145	0	37455.6	325	6	Ribonuclease	1.3
bgh01055	10	3.51	0	0	0	0	0	0	0	0	0	0	1	0.852	6	47789.6	412	10	Ribonuclease	0.21
bgh04219	10	3.51	0	0	0	0	0	0	0	0	0	0	1	0.732	12	13496.4	118	2	-	-
bghG006513000002001	10	3.51	0	0	0	0	0	0	0	0	0	0	1	0.482	0	38485.1	340	6	-	-
bgh02563	10	3.51	0	0	0	0	0	0	0	0	0	0	1	0.102	0	30519.6	279	1	DUF1515	0.2
bgh02524	10	3.51	0	0	0	0	0	0	0	0	0	0	1	0.106	0	18964.9	173	1	-	-
bgh05264	10	3.51	0	0	0	0	0	0	0	0	0	0	1	0.103	0	10731	97	1	-	-
bghG007788000001001	10	3.51	0	0	0	0	0	0	0	0	0	0	1	0.592	6	39257	339	8	-	-
bgh00357	10	3.51	0	0	0	0	0	0	0	0	0	0	1	0.106	0	29474.8	273	8	DUF2681	0.24
bghG006722000001001	10	3.51	0	0	0	0	0	0	0	0	0	0	1	0.145	0	12056.9	108	4	-	-
bgh03481	10	3.51	0	0	0	0	0	0	0	0	0	0	1	0.733	5	14058.8	126	2	-	-
bghG000244000001001	10	3.51	0	0	0	0	0	0	0	0	0	0	1	0.137	0	47113.4	429	3	-	-
bgh00418	10	3.51	0	0	0	0	0	0	0	0	0	0	1	0.208	0	14149.3	122	3	-	-
bgh04244	10	3.51	0	0	0	0	0	0	0	0	0	0	1	0.11	0	59966	547	12	zf-ribbon_3	0.21
bghG004673000001001	10	3.51	0	0	0	0	0	0	0	0	0	0	1	0.122	0	36021	325	9	-	-
bgh03694	10	3.51	0	0	0	0	0	0	0	0	0	0	1	0.808	3	13422.2	114	3	-	-
bgh04862	10	3.51	0	0	0	0	0	0	0	0	0	0	1	0.107	0	39088.5	346	1	TFIID-31kDa	0.46
bghG004922000001001	10	3.51	0	0	0	0	0	0	0	0	0	0	1	0.23	0	40461.4	345	4	-	-
bghG004983000003001	10	3.51	0	0	0	0	0	0	0	0	0	0	1	0.3	0	35858.9	313	7	-	-
bghG005335000001001	10	3.51	0	0	0	0	0	0	0	0	0	0	1	0.866	17	14823.4	158	0	-	-
bghG003355000001001	10	3.51	0	0	0	0	0	0	0	0	0	0	1	0.633	12	13989.6	124	4	-	-
bghG009555000001001	10	3.51	0	0	0	0	0	0	0	0	0	0	1	0.891	9	13542.6	120	6	-	-
bgh06493	10	3.51	0	0	0	0	0	0	0	0	0	0	1	0.106	0	35346.3	330	4	-	-
bgh04927	10	3.51	0	0	0	0	0	0	0	0	0	0	1	0.825	6	13326.7	117	3	-	-
bgh03042	10	3.51	0	0	0	0	0	0	0	0	0	0	1	0.816	18	12484	111	2	-	-
bgh04838	10	3.51	0	0	0	0	0	0	0	0	0	0	1	0.102	0	26315	242	4	-	-
bghG006712000002001	10	3.51	0	0	0	0	0	0	0	0	0	0	1	0.553	0	21876.2	188	3	-	-
bghG006074000002001	10	3.51	0	0	0	0	0	0	0	0	0	0	1	0.422	0	36238.5	318	5	Levi_coat	0.31
bgh02541	10	3.51	0	0	0	0	0	0	0	0	0	0	1	0.105	0	21257.6	195	1	DUF969	0.036
bghG006307000001001	10	3.51	0	0	0	0	0	0	0	0	0	0	1	0.26	13	4568.23	41	1	-	-
bghG006402000005001	10	3.51	0	0	0	0	0	0	0	0	0	0	1	0.098	0	51373.4	438	15	AAA_15	0.0096
bgh04892	10	3.51	0	0	0	0	0	0	0	0	0	0	1	0.192	0	18384.5	165	0	-	-
bgh01502	10	3.51	0	0	0	0	0	0	0	0	0	0	1	0.111	0	11858.7	103	2	NUDIX_2	1.3e-27
bgh01007	10	3.51	0	0	0	0	0	0	0	0	0	0	1	0.776	0	48170	413	7	Sad1_UNC	0.07
bghG000518000001001	10	3.51	0	0	0	0	0	0	0	0	0	0	1	0.108	0	63235.9	540	6	-	-
bgh00638	10	3.51	0	0	0	0	0	0	0	0	0	0	1	0.204	0	14548.1	132	1	DUF4096	0.21
bgh05032	10	3.51	0	0	0	0	0	0	0	0	0	0	1	0.107	0	54900.3	499	7	-	-
bgh03568	10	3.51	0	0	0	0	0	0	0	0	0	0	1	0.899	12	12661.5	112	4	-	-
bgh03621	10	3.51	0	0	0	0	0	0	0	0	0	0	1	0.153	0	5916.97	49	0	-	-
bghG000686000001001	10	3.51	0	0	0	0	0	0	0	0	0	0	1	0.707	15	7409.57	64	0	Rb-bdg_C_Cenp-F	0.12
bghG004934000002001	10	3.51	0	0	0	0	0	0	0	0	0	0	1	0.5	0	18143	161	0	-	-
bgh01404	10	3.51	0	0	0	0	0	0	0	0	0	0	1	0.518	0	19180.8	166	4	UCH	0.055
bgh02854	10	3.51	0	0	0	0	0	0	0	0	0	0	1	0.61	9	15221.5	130	2	-	-
bgh05327	9.52	6.9	0	0	0	0	0	0	0	0	0	0	1	0.129	0	113735	1031	21	RVT_1	3.8e-29
bgh03747	10	3.51	0	0	0	0	0	0	0	0	0	0	1	0.839	16	12835.5	115	2	-	-
bgh04129	10	3.51	0	0	0	0	0	0	0	0	0	0	1	0.102	0	22196.2	210	1	-	-
bgh05293	10	3.51	0	0	0	0	0	0	0	0	0	0	1	0.104	0	69014.5	607	5	-	-
bghG001399000001001	10	3.51	0	0	0	0	0	0	0	0	0	0	1	0.107	0	22891.5	198	3	-	-
bgh06735	10	3.51	0	0	0	0	0	0	0	0	0	0	1	0.102	0	24729	228	2	-	-
bgh04023	10	3.51	0	0	0	0	0	0	0	0	0	0	1	0.642	5	17883.2	156	3	-	-
bghG007133000001001	10	3.51	0	0	0	0	0	0	0	0	0	0	1	0.107	0	10243	90	2	-	-
bgh03374	10	3.51	0	0	0	0	0	0	0	0	0	0	1	0.138	18	21000.8	212	2	Glyco_hydro_17	0.046
bghG002627000001001	10	3.51	0	0	0	0	0	0	0	0	0	0	1	0.116	0	38079.3	334	6	-	-
bghG004010000002001	10	3.51	0	0	0	0	0	0	0	0	0	0	1	0.619	0	42511.7	370	13	CBM_21	0.084
bghG001282000001001	10	3.51	0	0	0	0	0	0	0	0	0	0	1	0.699	23	15082.3	135	6	-	-
bgh03687	10	3.51	0	0	0	0	0	0	0	0	0	0	1	0.28	15	16498.8	146	6	-	-
bgh01034	19.05	6.9	0.5	0	0	0	0	0	0	0	0	0	1	0.103	0	93239.4	828	10	ShortName	0.00087
bgh04675	10	3.51	0	0	0	0	0	0	0	0	0	0	1	0.231	0	22934.2	200	15	LIM	0.0022
bgh05096	10	3.51	0	0	0	0	0	0	0	0	0	0	1	0.711	11	22647.3	197	2	-	-
bgh04246	10	3.51	0	0	0	0	0	0	0	0	0	0	1	0.103	0	16851.1	151	1	Adaptin_N	0.00058
bgh03679	10	3.51	0	0	0	0	0	0	0	0	0	0	1	0.391	9	45592.3	405	10	-	-
bgh02580	10	3.51	0	0	0	0	0	0	0	0	0	0	1	0.721	19	41922.9	388	1	GPI-anchored	8.5e-15
bghG005399000001001	10	3.51	0	0	0	0	0	0	0	0	0	0	1	0.098	0	41663.3	366	3	efhand	2.6e-07
bgh02123	10	3.51	0	0	0	0	0	0	0	0	0	0	1	0.126	0	24736.5	222	4	-	-
bgh02025	10	3.51	0	0	0	0	0	0	0	0	0	0	1	0.101	0	54074.7	500	9	Swi5	6.6e-24
bghG007133000002001	10	3.51	0	0	0	0	0	0	0	0	0	0	1	0.122	0	165104	1451	20	ZZ	0.64
bgh04046	10	3.51	0	0	0	0	0	0	0	0	0	0	1	0.638	22	40992.5	394	4	DUF2894	0.082
bgh05135	10	3.51	0	0	0	0	0	0	0	0	0	0	1	0.124	0	31912.5	287	3	-	-
bghG003525000001001	10	3.51	0	0	0	0	0	0	0	0	0	0	1	0.803	19	21987.6	197	6	-	-
bghG003379000001001	10	3.51	0	0	0	0	0	0	0	0	0	0	1	0.772	20	8868.09	79	2	-	-
bghG007344000001001	10	3.51	0	0	0	0	0	0	0	0	0	0	1	0.266	17	11756.2	106	4	-	-
bgh03058	10	3.51	0	0	0	0	0	0	0	0	0	0	1	0.821	23	14648.3	129	4	-	-
bgh00661	10	3.51	0	0	0	0	0	0	0	0	0	0	1	0.118	0	25174.9	234	5	-	-
bgh06543	10	3.51	0	0	0	0	0	0	0	0	0	0	1	0.858	0	18065.1	158	5	-	-
bgh04700	10	3.51	0	0	0	0	0	0	0	0	0	0	1	0.1	0	15808.5	140	1	DUF1772	6.4
bgh05356	9.52	6.9	0	0	0	0	0	0	0	0	0	0	1	0.124	0	60881.4	532	5	zf-CCHC	0.0095
bgh01615	9.09	10.17	0	0	0	0	0	0	0	0	0	0	1	0.127	0	23880.9	221	5	RNase_H	1.1e-08
bgh00622	10	3.51	0	0	0	0	0	0	0	0	0	0	1	0.102	0	57455.4	528	15	zf-ribbon_3	2.1
bgh03462	10	3.51	0	0	0	0	0	0	0	0	0	0	1	0.827	18	12462.1	112	2	-	-
bgh02825	10	3.51	0	0	0	0	0	0	0	0	0	0	1	0.751	10	12486.2	112	5	-	-
bgh04078	10	3.51	0	0	0	0	0	0	0	0	0	0	1	0.5	9	33556	302	6	-	-
bgh05270	10	3.51	0	0	0	0	0	0	0	0	0	0	1	0.909	10	12537.8	110	2	-	-
bgh00863	10	3.51	0	0	0	0	0	0	0	0	0	0	1	0.101	0	73383.7	654	13	-	-
bgh06642	10	3.51	0	0	0	0	0	0	0	0	0	0	1	0.1	0	48131.4	421	10	HMG_box	5.3e-10
bgh03989	10	3.51	0	0	0	0	0	0	0	0	0	0	1	0.104	0	21625.8	199	5	-	-
bgh03315	27.27	10.17	0	0	0	1	0	0.142857	0	0	0	0	1	0.108	0	20775.7	178	3	zf-RVT	2.2e-05
bgh01675	10	3.51	0	0	0	0	0	0	0	0	0	0	1	0.844	0	18258.9	158	4	Ribonuclease	0.14
bgh04108	10	3.51	0	0	0	0	0	0	0	0	0	0	1	0.801	20	11065.8	95	4	-	-
bgh02653	10	3.51	0	0	0	0	0	0	0	0	0	0	1	0.809	5	14028.8	122	3	-	-
bghG003944000002001	10	3.51	0	0	0	0	0	0	0	0	0	0	1	0.104	0	26876.6	228	0	-	-
bgh03709	10	3.51	0	0	0	0	0	0	0	0	0	0	1	0.636	6	18106.6	157	3	-	-
bghG005298000001001	10	3.51	0	0	0	0	0	0	0	0	0	0	1	0.202	0	32938	292	6	-	-
bgh03818	10	3.51	0	0	0	0	0	0	0	0	0	0	1	0.574	0	42098.2	364	11	Ribonuclease	0.043
bghG005808000001001	10	3.51	0	0	0	0	0	0	0	0	0	0	1	0.099	0	26146.6	225	5	-	-
bgh05321	10	3.51	0	0	0	0	0	0	0	0	0	0	1	0.578	21	20936.6	198	3	-	-
bghG000684000003001	10	3.51	0	0	0	0	0	0	0	0	0	0	1	0.709	13	58951	549	7	-	-
bgh02083	10	3.51	0	0	0	0	0	0	0	0	0	0	1	0.604	11	12374.1	109	2	-	-
bgh04343	10	3.51	0	0	0	0	0	0	0	0	0	0	1	0.758	11	18885	170	6	-	-
bghG000776000001001	10	3.51	0	0	0	0	0	0	0	0	0	0	1	0.547	0	43767.7	384	6	CTD_bind	0.4
bgh06880	9.09	10.17	0	0	0	0	0	0	0	0	0	0	1	0.11	0	73444.3	656	4	-	-
bghG000929000001001	10	3.51	0	0	0	0	0	0	0	0	0	0	1	0.104	0	60079.1	529	6	-	-
bghG000516000001001	10	3.51	0	0	0	0	0	0	0	0	0	0	1	0.1	0	32178.8	288	5	-	-
bgh02491	10	3.51	0	0	0	0	0	0	0	0	0	0	1	0.116	0	57279.8	530	14	zf-CCHC	0.015
bghG000920000001001	10	3.51	0	0	0	0	0	0	0	0	0	0	1	0.114	0	18693.7	161	3	-	-
bgh00721	10	3.51	0	0	0	0	0	0	0	0	0	0	1	0.105	0	11391	107	1	-	-
bgh04268	10	3.51	0	0	0	0	0	0	0	0	0	0	1	0.672	16	12859.6	111	1	-	-
bghG002278000001001	10	3.51	0	0	0	0	0	0	0	0	0	0	1	0.101	0	76869.6	685	8	zf-RING_2	2.2e-12
bgh00240	10	3.51	0	0	0	0	0	0	0	0	0	0	1	0.562	0	38539.9	340	7	-	-
bghG007691000002001	10	3.51	0	0	0	0	0	0	0	0	0	0	1	0.107	0	71790.6	633	10	Pkinase	1.9e-05
bghG003847000001001	10	3.51	0	0	0	0	0	0	0	0	0	0	1	0.395	1	47010.1	405	12	-	-
bghG008005000001001	10	3.51	0	0	0	0	0	0	0	0	0	0	1	0.102	0	10650.1	92	2	-	-
bgh01363	10	3.51	0	0	0	0	0	0	0	0	0	0	1	0.689	26	12641.4	116	2	-	-
bgh02857	10	3.51	0	0	0	0	0	0	0	0	0	0	1	0.603	2	15264.5	130	2	-	-
bghG001850000001001	10	3.51	0	0	0	0	0	0	0	0	0	0	1	0.416	0	19590.6	173	3	-	-
bgh02878	27.27	10.17	1	0	0	0	0	0	0	0	0	0	1	0.112	0	36588.5	328	5	-	-
bgh03046	10	3.51	0	0	0	0	0	0	0	0	0	0	1	0.832	5	9473.01	87	1	-	-
bghG003574000001001	10	3.51	0	0	0	0	0	0	0	0	0	0	1	0.624	13	36098.6	327	6	-	-
bgh05303	10	3.51	0	0	0	0	0	0	0	0	0	0	1	0.107	0	118906	1078	21	GAF	9.9e-06
bghG000207000001001	10	3.51	0	0	0	0	0	0	0	0	0	0	1	0.783	19	102947	1081	5	-	-
bghG000456000001001	10	3.51	0	0	0	0	0	0	0	0	0	0	1	0.927	22	21157.2	190	0	-	-
bgh04077	10	3.51	0	0	0	0	0	0	0	0	0	0	1	0.633	23	33979.4	318	14	-	-
bgh03245	10	3.51	0	0	0	0	0	0	0	0	0	0	1	0.11	3	14400.2	135	3	-	-
bghG001400000002001	10	3.51	0	0	0	0	0	0	0	0	0	0	1	0.515	0	35843.4	315	6	-	-
bgh00760	10	3.51	0	0	0	0	0	0	0	0	0	0	1	0.111	0	13129.9	118	6	zf-C3HC4	0.53
bghG002588000001001	9.52	6.9	0	0	0	0	0	0	0	0	0	0	1	0.632	8	52894	517	5	DUF3129	4.6e-72
bghG005311000001001	10	3.51	0	0	0	0	0	0	0	0	0	0	1	0.103	0	9206.01	88	1	-	-
bgh01961	10	3.51	0	0	0	0	0	0	0	0	0	0	1	0.208	4	63467.2	568	4	Fmp27	1.6e-139
bgh01051	10	3.51	0	0	0	0	0	0	0	0	0	0	1	0.127	0	45711.8	409	9	-	-
bgh00620	10	3.51	0	0	0	0	0	0	0	0	0	0	1	0.117	0	26011.3	241	3	-	-
bghG005233000001001	10	3.51	0	0	0	0	0	0	0	0	0	0	1	0.856	2	35265.7	309	6	-	-
bgh03855	10	3.51	0	0	0	0	0	0	0	0	0	0	1	0.786	14	18500.5	168	3	-	-
bgh05778	10	3.51	0	0	0	0	0	0	0	0	0	0	1	0.134	0	109419	953	8	Pet127	1.5e-115
bghG002593000003001	10	3.51	0	0	0	0	0	0	0	0	0	0	1	0.624	9	24493	218	3	-	-
bgh06428	10	3.51	0	0	0	0	0	0	0	0	0	0	1	0.115	0	23963.2	224	3	Herpes_US12	0.089
bghG002599000001001	10	3.51	0	0	0	0	0	0	0	0	0	0	1	0.787	10	16512.1	145	3	YppF	0.18
bgh00613	10	3.51	0	0	0	0	0	0	0	0	0	0	1	0.108	0	37943.1	352	4	Herpes_US12	0.7
bgh03579	10	3.51	0	0	0	0	0	0	0	0	0	0	1	0.92	17	12584.4	112	4	-	-
bgh04226	10	3.51	0	0	0	0	0	0	0	0	0	0	1	0.844	6	12699.9	112	3	-	-
bgh04762	10	3.51	0	0	0	0	0	0	0	0	0	0	1	0.107	0	60468.9	536	3	-	-
bghG000897000001001	10	3.51	0	0	0	0	0	0	0	0	0	0	1	0.102	0	44257.7	384	7	Ribonuclease	0.22
bghG002857000001001	10	3.51	0	0	0	0	0	0	0	0	0	0	1	0.554	4	13993	121	1	-	-
bghG005435000001001	10	3.51	0	0	0	0	0	0	0	0	0	0	1	0.235	0	31091.7	268	4	-	-
bghG003896000001001	10	3.51	0	0	0	0	0	0	0	0	0	0	1	0.821	0	16476.2	146	3	E1_DerP2_DerF2	0.14
bghG006403000002001	10	3.51	0	0	0	0	0	0	0	0	0	0	1	0.102	0	39572.7	336	10	-	-
bgh05609	10	3.51	0	0	0	0	0	0	0	0	0	0	1	0.768	7	14573.9	128	2	Ribonuclease	0.029
bghG002389000001001	10	3.51	0	0	0	0	0	0	0	0	0	0	1	0.282	2	32116.7	286	5	-	-
bgh03904	10	3.51	0	0	0	0	0	0	0	0	0	0	1	0.104	0	23562.8	218	1	SecA_DEAD	0.0044
bgh03595	10	3.51	0	0	0	0	0	0	0	0	0	0	1	0.099	0	22282.7	201	4	-	-
bgh02376	10	3.51	0	0	0	0	0	0	0	0	0	0	1	0.472	0	12625.5	109	3	-	-
bgh04176	10	3.51	0	0	0	0	0	0	0	0	0	0	1	0.132	0	20763.6	196	3	-	-
bgh03626	10	3.51	0	0	0	0	0	0	0	0	0	0	1	0.103	0	5021.9	42	2	-	-
bgh04874	10	3.51	0	0	0	0	0	0	0	0	0	0	1	0.104	0	30490.8	270	5	-	-
bgh03370	10	3.51	0	0	0	0	0	0	0	0	0	0	1	0.103	0	69331.8	608	2	DUF3812	0.042
bghG000803000002001	10	3.51	0	0	0	0	0	0	0	0	0	0	1	0.194	5	26248.3	233	8	Inhibitor_G39P	0.39
bgh06734	10	3.51	0	0	0	0	0	0	0	0	0	0	1	0.853	3	47745.9	412	10	Ribonuclease	0.087
bgh04865	10	3.51	0	0	0	0	0	0	0	0	0	0	1	0.103	0	43488.4	380	11	zf-H2C2_2	6.5e-06
bghG002392000001001	10	3.51	0	0	0	0	0	0	0	0	0	0	1	0.836	9	13943.1	125	0	-	-
bghG000860000001001	10	3.51	0	0	0	0	0	0	0	0	0	0	1	0.872	6	12073	105	2	-	-
bgh05990	10	3.51	0	0	0	0	0	0	0	0	0	0	1	0.165	0	20811.5	181	4	-	-
bghG002097000001001	10	3.51	0	0	0	0	0	0	0	0	0	0	1	0.19	0	13860.1	122	2	-	-
bgh04771	10	3.51	0	0	0	0	0	0	0	0	0	0	1	0.777	9	35770.7	318	8	rve	1.8e-08
bgh03803	10	3.51	0	0	0	0	0	0	0	0	0	0	1	0.56	0	41717.8	368	12	-	-
bghG004984000001001	10	3.51	0	0	0	0	0	0	0	0	0	0	1	0.213	0	35664.7	310	6	-	-
bgh02921	10	3.51	0	0	0	0	0	0	0	0	0	0	1	0.108	0	38845.8	342	3	-	-
bgh02955	10	3.51	0	0	0	0	0	0	0	0	0	0	1	0.143	0	16981.4	157	2	-	-
bgh06608	10	3.51	0	0	0	0	0	0	0	0	0	0	1	0.103	0	27057.1	237	4	DUF1708	5.5e-75
bgh03251	10	3.51	0	0	0	0	0	0	0	0	0	0	1	0.106	0	31786.3	296	1	-	-
bgh00029	10	3.51	0	0	0	0	0	0	0	0	0	0	1	0.598	5	13630.2	118	2	-	-
bgh03254	10	3.51	0	0	0	0	0	0	0	0	0	0	1	0.102	0	25333.5	232	4	-	-
bgh00242	10	3.51	0	0	0	0	0	0	0	0	0	0	1	0.547	5	13339.2	117	2	-	-
bgh00723	10	3.51	0	0	0	0	0	0	0	0	0	0	1	0.104	0	19272.1	184	2	-	-
bgh02410	10	3.51	0	0	0	0	0	0	0	0	0	0	1	0.251	0	5490.56	47	3	-	-
bgh02934	10	3.51	0	0	0	0	0	0	0	0	0	0	1	0.678	8	12597.5	112	2	-	-
bgh06705	10	3.51	0	0	0	0	0	0	0	0	0	0	1	0.113	0	66181.1	587	8	SH2	8.5e-06
bghG004129000002001	10	3.51	0	0	0	0	0	0	0	0	0	0	1	0.144	0	64422.4	610	4	-	-
bgh02382	10	3.51	0	0	0	0	0	0	0	0	0	0	1	0.139	3	30432.1	269	11	-	-
bghG004239000001001	10	3.51	0	0	0	0	0	0	0	0	0	0	1	0.461	5	10468	93	0	-	-
bgh06515	10	3.51	0	0	0	0	0	0	0	0	0	0	1	0.529	0	15879.3	140	3	-	-
bghG003954000001001	10	3.51	0	0	0	0	0	0	0	0	0	0	1	0.424	8	25403.6	235	4	Mito_fiss_reg	0.5
bgh06393	10	3.51	0	0	0	0	0	0	0	0	0	0	1	0.103	0	64490.6	598	11	-	-
bgh00615	10	3.51	0	0	0	0	0	0	0	0	0	0	1	0.122	0	25389.5	237	6	-	-
bghG002439000001001	10	3.51	0	0	0	0	0	0	0	0	0	0	1	0.504	0	18426.2	160	4	-	-
bgh05606	10	3.51	0	0	0	0	0	0	0	0	0	0	1	0.108	0	59289	551	12	zf-CCHC	0.012
bghG004933000001001	10	3.51	0	0	0	0	0	0	0	0	0	0	1	0.449	10	35301.7	311	5	-	-
bgh05300	10	3.51	0	0	0	0	0	0	0	0	0	0	1	0.103	0	43243.6	382	9	-	-
bghG003019000001001	10	3.51	0	0	0	0	0	0	0	0	0	0	1	0.172	0	36965.9	339	4	-	-
bgh03277	10	3.51	0	0	0	0	0	0	0	0	0	0	1	0.651	12	14347.2	129	3	-	-
bgh02925	10	3.51	0	0	0	0	0	0	0	0	0	0	1	0.754	3	13260.1	115	2	Peptidase_M50	0.094
bgh06871	10	3.51	0	0	0	0	0	0	0	0	0	0	1	0.114	0	39620.8	366	3	-	-
bgh03990	10	3.51	0	0	0	0	0	0	0	0	0	0	1	0.101	0	11921.4	114	1	-	-
bgh03833	8.7	13.33	0	0	0	0	0	0	0	0	0	0	1	0.205	0	33606.2	298	3	Ribosomal_S21	4.8e-12
bghG000122000001001	10	3.51	0	0	0	0	0	0	0	0	0	0	1	0.815	1	48018.6	413	8	Sad1_UNC	0.088
bghG007132000003001	10	3.51	0	0	0	0	0	0	0	0	0	0	1	0.209	0	45064.2	393	9	NEAT	0.13
bgh05305	10	3.51	0	0	0	0	0	0	0	0	0	0	1	0.102	0	19309.2	173	4	-	-
bgh05970	10	3.51	0	0	0	0	0	0	0	0	0	0	1	0.12	0	62083.2	543	10	ACPS	2.6e-08
bghG001909000003001	10	3.51	0	0	0	0	0	0	0	0	0	0	1	0.347	1	35321.2	313	4	-	-
bgh05542	10	3.51	0	0	0	0	0	0	0	0	0	0	1	0.124	0	59501.3	551	11	zf-CCHC	0.014
bgh03911	10	3.51	0	0	0	0	0	0	0	0	0	0	1	0.101	0	19209.4	180	5	-	-
bghG003027000003001	10	3.51	0	0	0	0	0	0	0	0	0	0	1	0.154	0	26324	232	3	-	-
bgh00034	10	3.51	0	0	0	0	0	0	0	0	0	0	1	0.739	2	47547.6	412	10	-	-
bgh02482	10	3.51	0	0	0	0	0	0	0	0	0	0	1	0.105	0	27915.7	259	4	-	-
bghG000801000001001	10	3.51	0	0	0	0	0	0	0	0	0	0	1	0.866	11	6170	54	2	DUF1514	0.21
bghG007132000002001	10	3.51	0	0	0	0	0	0	0	0	0	0	1	0.178	0	25035.1	220	0	-	-
bgh04016	10	3.51	0	0	0	0	0	0	0	0	0	0	1	0.143	0	23366.8	220	3	-	-
bgh03377	10	3.51	0	0	0	0	0	0	0	0	0	0	1	0.792	19	12761.5	114	4	-	-
bgh02954	10	3.51	0	0	0	0	0	0	0	0	0	0	1	0.141	5	63773.7	562	9	TFCD_C	1e-15
bghG001439000001001	10	3.51	0	0	0	0	0	0	0	0	0	0	1	0.1	0	32203.4	286	4	WAPL	0.028
bgh06962	10	3.51	0	0	0	0	0	0	0	0	0	0	1	0.103	0	65789.8	617	12	zf-CCHC	0.00038
bgh03316	10	3.51	0	0	0	0	0	0	0	0	0	0	1	0.781	15	25806.4	228	8	-	-
bgh01125	10	3.51	0	0	0	0	0	0	0	0	0	0	1	0.11	0	14934	135	0	HATPase_c_3	2.1e-05
bghG009820000001001	10	3.51	0	0	0	0	0	0	0	0	0	0	1	0.188	0	21364.2	196	6	-	-
bghG006302000001001	10	3.51	0	0	0	0	0	0	0	0	0	0	1	0.221	0	3022.46	28	0	-	-
bghG005989000001001	10	3.51	0	0	0	0	0	0	0	0	0	0	1	0.249	0	30847.1	268	6	-	-
bgh02686	10	3.51	0	0	0	0	0	0	0	0	0	0	1	0.888	7	15461.8	139	3	gpUL132	0.091
bgh02997	14.81	21.88	0	1	0	0	0	0	0	0	0	0	1	0.149	0	70747.9	686	3	-	-
bgh05412	10	3.51	0	0	0	0	0	0	0	0	0	0	1	0.627	22	39583.4	377	4	-	-
bgh03443	10	3.51	0	0	0	0	0	0	0	0	0	0	1	0.748	17	14298.3	127	5	-	-
bghG004647000001001	10	3.51	0	0	0	0	0	0	0	0	0	0	1	0.325	0	36459.9	319	8	DUF82	0.16
bghG006244000001001	10	3.51	0	0	0	0	0	0	0	0	0	0	1	0.363	4	41922.2	368	8	DUF329	4
bgh00866	10	3.51	0	0	0	0	0	0	0	0	0	0	1	0.101	0	47904.4	423	8	-	-
bgh04501	10	3.51	0	0	0	0	0	0	0	0	0	0	1	0.107	0	57147.2	496	8	IQ	1.8e-05
bgh00521	10	3.51	0	0	0	0	0	0	0	0	0	0	1	0.118	0	20755.8	197	2	-	-
bgh06930	10	3.51	0	0	0	0	0	0	0	0	0	0	1	0.113	0	59205.4	547	16	zf-CCHC	0.015
bghG002640000001001	10	3.51	0	0	0	0	0	0	0	0	0	0	1	0.349	0	37009.4	324	4	-	-
bgh02503	10	3.51	0	0	0	0	0	0	0	0	0	0	1	0.103	0	23421.5	215	3	-	-
bgh01049	9.52	6.9	0	0	0	0	0	0	0	0	0	0	1	0.15	4	21388.6	191	4	Pkr1	1.7e-30
bghG006977000001001	10	3.51	0	0	0	0	0	0	0	0	0	0	1	0.278	0	44742.9	388	7	-	-
bghG002816000001001	10	3.51	0	0	0	0	0	0	0	0	0	0	1	0.105	0	163240	1476	21	-	-
bgh05665	10	3.51	0	0	0	0	0	0	0	0	0	0	1	0.104	0	68043.9	621	15	zf-CCHC	0.042
bgh04109	10	3.51	0	0	0	0	0	0	0	0	0	0	1	0.101	0	18771.5	172	1	-	-
bghG002135000001001	10	3.51	0	0	0	0	0	0	0	0	0	0	1	0.26	0	44110.4	378	8	-	-
bgh02778	10	3.51	0	0	0	0	0	0	0	0	0	0	1	0.731	9	12619.2	112	2	-	-
bgh02437	10	3.51	0	0	0	0	0	0	0	0	0	0	1	0.134	4	4752.55	42	1	-	-
bgh04122	10	3.51	0	0	0	0	0	0	0	0	0	0	1	0.101	0	24893.2	228	3	-	-
bghG007156000001001	10	3.51	0	0	0	0	0	0	0	0	0	0	1	0.63	0	21162	175	6	DUF2616	0.24
bgh01480	10	3.51	0	0	0	0	0	0	0	0	0	0	1	0.102	0	18413.1	172	1	DEAD	0.0011
bgh04670	8.33	16.39	0	0	0	0	0	0	0	0	0	0	1	0.119	0	47135.3	426	6	Cyclin_N	4.9e-12
bghG001169000001001	10	3.51	0	0	0	0	0	0	0	0	0	0	1	0.537	0	36872.6	337	6	-	-
bghG002644000001001	10	3.51	0	0	0	0	0	0	0	0	0	0	1	0.321	1	39242.9	343	5	-	-
bgh04942	10	3.51	0	0	0	0	0	0	0	0	0	0	1	0.687	8	17704	168	0	-	-
bgh00804	10	3.51	0	0	0	0	0	0	0	0	0	0	1	0.828	23	14125.9	129	3	DUF4231	0.065
bgh01870	10	3.51	0	0	0	0	0	0	0	0	0	0	1	0.106	0	37544.1	337	9	zf-CCHC	0.082
bgh02575	10	3.51	0	0	0	0	0	0	0	0	0	0	1	0.107	0	22642.1	213	3	-	-
bgh02774	10	3.51	0	0	0	0	0	0	0	0	0	0	1	0.718	17	12943.8	115	2	-	-
bgh01405	10	3.51	0	0	0	0	0	0	0	0	0	0	1	0.505	0	12879.5	111	2	-	-
bgh04522	10	3.51	0	0	0	0	0	0	0	0	0	0	1	0.889	25	13860.6	133	10	CFEM	3.2e-10
bgh03782	10	3.51	0	0	0	0	0	0	0	0	0	0	1	0.741	14	13143.6	117	4	-	-
bghG010412000001001	10	3.51	0	0	0	0	0	0	0	0	0	0	1	0.1	0	17623.7	153	3	-	-
bghG000927000001001	10	3.51	0	0	0	0	0	0	0	0	0	0	1	0.104	0	60338	546	11	-	-
bghG008993000001001	10	3.51	0	0	0	0	0	0	0	0	0	0	1	0.129	0	20204.1	177	5	GST_C_2	0.075
bgh00381	10	3.51	0	0	0	0	0	0	0	0	0	0	1	0.468	6	61433.6	596	5	DUF3129	4.2e-69
bgh00618	10	3.51	0	0	0	0	0	0	0	0	0	0	1	0.108	0	26602.1	251	3	-	-
bghG003669000001001	10	3.51	0	0	0	0	0	0	0	0	0	0	1	0.836	21	15780.8	142	5	-	-
bghG007401000001001	10	3.51	0	0	0	0	0	0	0	0	0	0	1	0.354	0	33786.5	301	6	-	-
bgh04832	10	3.51	0	0	0	0	0	0	0	0	0	0	1	0.782	12	42937.7	384	14	-	-
bgh03069	10	3.51	0	0	0	0	0	0	0	0	0	0	1	0.127	0	18650.2	159	4	-	-
bghG005001000002001	10	3.51	0	0	0	0	0	0	0	0	0	0	1	0.1	0	37195.4	326	10	-	-
bgh06503	17.39	13.33	0	0	0	0	0	0	0	0	1	0	1	0.119	0	153899	1355	9	Dynein_heavy	9.5e-103
bgh00652	10	3.51	0	0	0	0	0	0	0	0	0	0	1	0.113	0	59205.4	547	16	zf-CCHC	0.015
bgh00514	10	3.51	0	0	0	0	0	0	0	0	0	0	1	0.103	0	20168.2	193	2	-	-
bghG005992000002001	10	3.51	0	0	0	0	0	0	0	0	0	0	1	0.426	0	31922.3	280	4	DUF3466	0.075
bgh05256	10	3.51	0	0	0	0	0	0	0	0	0	0	1	0.105	0	51407.1	449	3	Spore_II_R	0.075
bgh04412	9.52	6.9	0	0	0	0	0	0	0	0	0	0	1	0.146	0	56826	507	8	RVT_1	2.3e-06
bgh02260	10	3.51	0	0	0	0	0	0	0	0	0	0	1	0.099	0	54404.4	480	8	-	-
bgh04652	10	3.51	0	0	0	0	0	0	0	0	0	0	1	0.101	0	10854.3	92	3	zf-C2H2_2	0.00078
bgh03812	10	3.51	0	0	0	0	0	0	0	0	0	0	1	0.509	0	36066.7	317	5	-	-
bghG000925000001001	10	3.51	0	0	0	0	0	0	0	0	0	0	1	0.647	0	6635.65	58	2	-	-
bgh04209	10	3.51	0	0	0	0	0	0	0	0	0	0	1	0.765	9	18564.3	163	5	-	-
bgh03807	10	3.51	0	0	0	0	0	0	0	0	0	0	1	0.109	0	23521.9	222	3	-	-
bghG008560000001001	10	3.51	0	0	0	0	0	0	0	0	0	0	1	0.762	13	12561.6	111	4	VAR1	0.05
bghG000663000001001	10	3.51	0	0	0	0	0	0	0	0	0	0	1	0.121	0	54025.6	483	6	-	-
bghG007691000001001	10	3.51	0	0	0	0	0	0	0	0	0	0	1	0.107	0	46806	417	3	Sds3	0.17
bgh04830	10	3.51	0	0	0	0	0	0	0	0	0	0	1	0.572	0	47409.4	411	13	CBS	0.12
bgh06624	10	3.51	0	0	0	0	0	0	0	0	0	0	1	0.13	0	48097.5	442	10	-	-
bghG005990000002001	10	3.51	0	0	0	0	0	0	0	0	0	0	1	0.716	0	34787.2	301	6	-	-
bgh02589	10	3.51	0	0	0	0	0	0	0	0	0	0	1	0.115	0	18763.4	166	3	RGS	8.4e-33
bgh04228	10	3.51	0	0	0	0	0	0	0	0	0	0	1	0.407	0	19880.1	173	6	-	-
bghG002810000001001	10	3.51	0	0	0	0	0	0	0	0	0	0	1	0.214	0	40316.6	348	6	DUF3402	1.7e-108
bgh02916	10	3.51	0	0	0	0	0	0	0	0	0	0	1	0.605	12	17051.2	149	2	PIF1	0.016
bgh05102	10	3.51	0	0	0	0	0	0	0	0	0	0	1	0.745	2	14010.2	124	4	-	-
bghG006452000001001	10	3.51	0	0	0	0	0	0	0	0	0	0	1	0.102	0	20711.8	186	3	-	-
bghG003366000001001	9.52	6.9	0	0	0	0	0	0	0	0	0	0	1	0.099	0	50293.4	437	4	-	-
bghG008956000001001	10	3.51	0	0	0	0	0	0	0	0	0	0	1	0.105	0	25194.4	220	4	Mod_r	0.031
bgh04069	10	3.51	0	0	0	0	0	0	0	0	0	0	1	0.103	0	30072.4	280	2	-	-
bghG000775000001001	10	3.51	0	0	0	0	0	0	0	0	0	0	1	0.618	15	42100.3	369	9	-	-
bghG004371000001001	10	3.51	0	0	0	0	0	0	0	0	0	0	1	0.113	0	13117.7	111	0	CDC45	0.12
bghG000636000001001	10	3.51	0	0	0	0	0	0	0	0	0	0	1	0.104	0	116515	1047	4	-	-
bghG004252000002001	10	3.51	0	0	0	0	0	0	0	0	0	0	1	0.545	6	45480.6	394	8	-	-
bghG005823000001001	10	3.51	0	0	0	0	0	0	0	0	0	0	1	0.151	0	49240.2	428	6	DUF3358	0.022
bghG003449000001001	10	3.51	0	0	0	0	0	0	0	0	0	0	1	0.184	9	38349.2	354	8	-	-
bgh00963	10	3.51	0	0	0	0	0	0	0	0	0	0	1	0.117	0	21602.7	204	5	-	-
bgh06656	10	3.51	0	0	0	0	0	0	0	0	0	0	1	0.101	0	53428.8	480	7	BRCT	4.2e-08
bgh03884	10	3.51	0	0	0	0	0	0	0	0	0	0	1	0.232	3	19467.3	186	2	-	-
bghG004910000002001	10	3.51	0	0	0	0	0	0	0	0	0	0	1	0.488	4	33824	302	4	-	-
bghG002358000001001	10	3.51	0	0	0	0	0	0	0	0	0	0	1	0.102	0	75128.1	676	5	-	-
bgh03748	10	3.51	0	0	0	0	0	0	0	0	0	0	1	0.102	0	19449.6	184	2	-	-
bgh02565	10	3.51	0	0	0	0	0	0	0	0	0	0	1	0.1	0	24967.1	228	1	Cadherin	2.1
bghG002106000001001	10	3.51	0	0	0	0	0	0	0	0	0	0	1	0.338	0	37520.7	322	5	-	-
bgh04111	10	3.51	0	0	0	0	0	0	0	0	0	0	1	0.108	0	21115.2	201	1	DUF2299	0.16
bgh03637	10	3.51	0	0	0	0	0	0	0	0	0	0	1	0.776	3	14132.4	126	3	-	-
bgh05086	10	3.51	0	0	0	0	0	0	0	0	0	0	1	0.593	25	31743.7	295	5	-	-
bgh02422	10	3.51	0	0	0	0	0	0	0	0	0	0	1	0.113	0	39806.4	366	14	-	-
bgh06923	10	3.51	0	0	0	0	0	0	0	0	0	0	1	0.133	0	34798.4	308	8	-	-
bghG004377000001001	10	3.51	0	0	0	0	0	0	0	0	0	0	1	0.362	5	36496.7	316	6	-	-
bgh03307	10	3.51	0	0	0	0	0	0	0	0	0	0	1	0.113	0	45858.9	432	12	Adeno_E3_CR2	0.3
bgh02420	10	3.51	0	0	0	0	0	0	0	0	0	0	1	0.765	12	14342.1	124	2	-	-
bgh04082	10	3.51	0	0	0	0	0	0	0	0	0	0	1	0.874	13	13446.7	124	2	DUF3018	0.18
bgh05954	9.52	6.9	0	0	0	0	0	0	0	0	0	0	1	0.235	0	86620.4	756	10	PPR_2	1.1e-08
bgh03945	10	3.51	0	0	0	0	0	0	0	0	0	0	1	0.112	0	68497.5	622	7	AT_hook	1.4
bgh06324	10	3.51	0	0	0	0	0	0	0	0	0	0	1	0.105	0	38139.9	337	3	DUF2175	0.0098
bgh02267	10	3.51	0	0	0	0	0	0	0	0	0	0	1	0.124	0	80413.8	773	2	-	-
bgh01949	10	3.51	0	0	0	0	0	0	0	0	0	0	1	0.142	0	17461.9	159	9	zf-CCHC	0.0032
bghG007476000001001	10	3.51	0	0	0	0	0	0	0	0	0	0	1	0.212	0	15177.4	133	3	-	-
bgh05118	10	3.51	0	0	0	0	0	0	0	0	0	0	1	0.643	0	20215.2	179	3	PT	0.11
bgh01408	10	3.51	0	0	0	0	0	0	0	0	0	0	1	0.672	7	13230	117	1	PNPase	0.12
bgh05506	10	3.51	0	0	0	0	0	0	0	0	0	0	1	0.354	0	77835.6	682	9	Cut12	2e-35
bgh00055	10	3.51	0	0	0	0	0	0	0	0	0	0	1	0.117	0	59847	547	14	zf-CCHC	0.015
bghG007171000001001	10	3.51	0	0	0	0	0	0	0	0	0	0	1	0.705	15	36572.8	327	4	-	-
bgh00952	10	3.51	0	0	0	0	0	0	0	0	0	0	1	0.11	0	23770.2	212	14	-	-
bgh05634	10	3.51	0	0	0	0	0	0	0	0	0	0	1	0.151	0	128695	1164	12	-	-
bgh03138	10	3.51	0	0	0	0	0	0	0	0	0	0	1	0.642	3	17557.1	152	3	-	-
bgh03683	10	3.51	0	0	0	0	0	0	0	0	0	0	1	0.102	0	30912.7	272	4	TP1	0.03
bghG009054000001001	9.52	6.9	0	0	0	0	0	0	0	0	0	0	1	0.112	0	16709.7	144	2	Ribosomal_L4	0.54
bghG002396000001001	10	3.51	0	0	0	0	0	0	0	0	0	0	1	0.102	0	27303.4	244	4	-	-
bghG004185000001001	10	3.51	0	0	0	0	0	0	0	0	0	0	1	0.104	0	32784.5	296	3	-	-
bghG005398000001001	10	3.51	0	0	0	0	0	0	0	0	0	0	1	0.122	0	57183	517	12	-	-
bghG006617000001001	10	3.51	0	0	0	0	0	0	0	0	0	0	1	0.341	6	29674.9	266	8	-	-
bgh03965	10	3.51	0	0	0	0	0	0	0	0	0	0	1	0.107	0	19830.4	185	2	NUP	3.1e-52
bgh04110	10	3.51	0	0	0	0	0	0	0	0	0	0	1	0.595	0	13516.5	119	3	-	-
bgh06957	10	3.51	0	0	0	0	0	0	0	0	0	0	1	0.101	0	71919.5	664	14	-	-
bghG007850000001001	10	3.51	0	0	0	0	0	0	0	0	0	0	1	0.107	0	24502.1	210	3	DUF3358	0.02
bgh02536	10	3.51	0	0	0	0	0	0	0	0	0	0	1	0.801	27	15724.1	155	0	-	-
bgh06578	10	3.51	0	0	0	0	0	0	0	0	0	0	1	0.899	27	12262.9	109	4	-	-
bgh04996	10	3.51	0	0	0	0	0	0	0	0	0	0	1	0.311	0	35860.2	316	5	-	-
bgh03734	10	3.51	0	0	0	0	0	0	0	0	0	0	1	0.874	10	19852.5	174	8	-	-
bgh04497	10	3.51	0	0	0	0	0	0	0	0	0	0	1	0.107	0	7501.72	68	1	Herpes_US12	0.16
bghG002084000001001	10	3.51	0	0	0	0	0	0	0	0	0	0	1	0.593	10	24747.3	225	9	-	-
bghG004240000001001	10	3.51	0	0	0	0	0	0	0	0	0	0	1	0.102	0	26272.6	234	6	-	-
bgh02704	10	3.51	0	0	0	0	0	0	0	0	0	0	1	0.103	0	16124.4	151	4	UCR_hinge	0.073
bgh03253	10	3.51	0	0	0	0	0	0	0	0	0	0	1	0.104	0	15662.9	143	5	-	-
bgh02331	10	3.51	0	0	0	0	0	0	0	0	0	0	1	0.115	0	42407.7	372	3	-	-
bghG004931000001001	10	3.51	0	0	0	0	0	0	0	0	0	0	1	0.815	0	15953.5	143	4	-	-
bgh05521	10	3.51	0	0	0	0	0	0	0	0	0	0	1	0.103	0	80075.9	704	11	-	-
bgh04105	10	3.51	0	0	0	0	0	0	0	0	0	0	1	0.889	8	12877.5	118	2	-	-
bgh00665	10	3.51	0	0	0	0	0	0	0	0	0	0	1	0.127	0	50462.3	444	1	-	-
bghG002403000001001	10	3.51	0	0	0	0	0	0	0	0	0	0	1	0.619	3	18397.8	161	2	Eco57I	0.37
bgh06834	10	3.51	0	0	0	0	0	0	0	0	0	0	1	0.107	0	55225.4	514	9	-	-
bghG006712000001001	10	3.51	0	0	0	0	0	0	0	0	0	0	1	0.553	0	21876.2	188	3	-	-
bghG002118000001001	10	3.51	0	0	0	0	0	0	0	0	0	0	1	0.198	0	43991.6	380	6	DUF2573	0.02
bgh05707	10	3.51	0	0	0	0	0	0	0	0	0	0	1	0.102	0	118731	1047	14	-	-
bgh05591	10	3.51	0	0	0	0	0	0	0	0	0	0	1	0.104	0	70137.2	634	9	Homeobox	2.1e-11
bghG004983000001001	10	3.51	0	0	0	0	0	0	0	0	0	0	1	0.445	0	38067.7	335	7	-	-
bgh03857	10	3.51	0	0	0	0	0	0	0	0	0	0	1	0.545	0	19100.7	163	5	-	-
bghG005103000001001	10	3.51	0	0	0	0	0	0	0	0	0	0	1	0.112	3	26597.7	258	0	PDGLE	0.055
bgh02917	10	3.51	0	0	0	0	0	0	0	0	0	0	1	0.694	17	16747	150	2	-	-
bgh04020	10	3.51	0	0	0	0	0	0	0	0	0	0	1	0.792	14	12874.3	117	2	-	-
bghG003936000001001	10	3.51	0	0	0	0	0	0	0	0	0	0	1	0.596	0	36714.5	321	6	-	-
bghG002097000002001	10	3.51	0	0	0	0	0	0	0	0	0	0	1	0.168	0	43693.4	377	7	-	-
bghG002715000001001	10	3.51	0	0	0	0	0	0	0	0	0	0	1	0.345	0	92852.9	816	14	SAE2	3.4e-20
bgh04025	10	3.51	0	0	0	0	0	0	0	0	0	0	1	0.608	0	6582.77	56	1	-	-
bgh01282	10	3.51	0	0	0	0	0	0	0	0	0	0	1	0.204	4	12981.7	115	3	-	-
bghG004904000001001	10	3.51	0	0	0	0	0	0	0	0	0	0	1	0.159	0	16072.3	143	3	-	-
bgh04277	10	3.51	0	0	0	0	0	0	0	0	0	0	1	0.56	4	10273	88	6	-	-
bgh02629	10	3.51	0	0	0	0	0	0	0	0	0	0	1	0.128	0	5464.37	47	1	-	-
bgh04751	9.52	6.9	0	0	0	0	0	0	0	0	0	0	1	0.113	0	29768.9	259	10	HNH_2	0.17
bghG004928000001001	10	3.51	0	0	0	0	0	0	0	0	0	0	1	0.291	1	40285.7	349	4	-	-
bghG005088000002001	10	3.51	0	0	0	0	0	0	0	0	0	0	1	0.145	0	48372.8	434	11	-	-
bgh03696	10	3.51	0	0	0	0	0	0	0	0	0	0	1	0.802	21	10429.8	94	4	-	-
bgh04330	10	3.51	0	0	0	0	0	0	0	0	0	0	1	0.117	0	420711	3780	52	-	-
bgh03897	10	3.51	0	0	0	0	0	0	0	0	0	0	1	0.115	0	34233.8	313	4	Sensor	0.12
bghG001400000003001	10	3.51	0	0	0	0	0	0	0	0	0	0	1	0.277	0	37809.2	330	4	-	-
bgh05434	10	3.51	0	0	0	0	0	0	0	0	0	0	1	0.104	0	18759.5	171	2	-	-
bgh01452	10	3.51	0	0	0	0	0	0	0	0	0	0	1	0.138	0	76936.3	679	11	zf-RING_2	0.0078
bgh05105	10	3.51	0	0	0	0	0	0	0	0	0	0	1	0.917	6	38893.3	339	8	-	-
bghG004360000001001	10	3.51	0	0	0	0	0	0	0	0	0	0	1	0.269	0	38766.1	339	4	-	-
bghG006240000001001	10	3.51	0	0	0	0	0	0	0	0	0	0	1	0.353	0	39723.1	342	4	-	-
bghG002806000001001	10	3.51	0	0	0	0	0	0	0	0	0	0	1	0.823	12	21751.6	194	5	-	-
bgh04248	10	3.51	0	0	0	0	0	0	0	0	0	0	1	0.1	0	21056.3	187	1	Rox3	9.1e-30
bghG002320000001001	10	3.51	0	0	0	0	0	0	0	0	0	0	1	0.107	0	505582	4463	39	-	-
bghG004850000001001	10	3.51	0	0	0	0	0	0	0	0	0	0	1	0.129	0	26037.4	220	5	F-box-like	2.2e-06
bgh06383	10	3.51	0	0	0	0	0	0	0	0	0	0	1	0.148	0	32321.9	288	7	-	-
bghG000464000002001	9.52	6.9	0	0	0	0	0	0	0	0	0	0	1	0.122	0	58013.6	511	11	DBD_Tnp_Mut	2.5e-11
bghG000312000003001	10	3.51	0	0	0	0	0	0	0	0	0	0	1	0.1	0	109380	978	13	-	-
bghG000349000002001	10	3.51	0	0	0	0	0	0	0	0	0	0	1	0.142	0	10503.9	88	3	-	-
bgh06200	10	3.51	0	0	0	0	0	0	0	0	0	0	1	0.737	19	11181.8	101	2	-	-
bgh05015	10	3.51	0	0	0	0	0	0	0	0	0	0	1	0.114	0	74060.2	640	12	-	-
bgh04759	18.18	10.17	0	0	0	0	0	0	0	0.5	0	0	1	0.108	0	63664.6	554	7	zf-CCHC	0.0036
bgh01369	10	3.51	0	0	0	0	0	0	0	0	0	0	1	0.782	0	18816.6	161	3	-	-
bgh05145	10	3.51	0	0	0	0	0	0	0	0	0	0	1	0.491	1	46493.4	401	5	-	-
bghG001082000002001	10	3.51	0	0	0	0	0	0	0	0	0	0	1	0.871	4	32303.7	283	3	-	-
bgh06925	10	3.51	0	0	0	0	0	0	0	0	0	0	1	0.114	0	22444.8	213	3	-	-
bgh03727	10	3.51	0	0	0	0	0	0	0	0	0	0	1	0.48	24	13091.8	117	4	-	-
bghG002234000001001	10	3.51	0	0	0	0	0	0	0	0	0	0	1	0.566	17	29945.7	270	4	-	-
bghG000918000003001	10	3.51	0	0	0	0	0	0	0	0	0	0	1	0.831	6	46537.2	403	8	Ribonuclease	1.2
bghG007601000001001	10	3.51	0	0	0	0	0	0	0	0	0	0	1	0.859	25	16775	148	5	-	-
bghG000726000001001	10	3.51	0	0	0	0	0	0	0	0	0	0	1	0.103	0	23915.5	229	6	DUF3129	5.2e-11
bgh05156	10	3.51	0	0	0	0	0	0	0	0	0	0	1	0.11	0	64318.4	569	8	-	-
bgh03613	10	3.51	0	0	0	0	0	0	0	0	0	0	1	0.779	19	25708.9	230	8	-	-
bgh01849	10	3.51	0	0	0	0	0	0	0	0	0	0	1	0.158	3	39382.8	360	9	PIG-S	0.11
bgh03452	10	3.51	0	0	0	0	0	0	0	0	0	0	1	0.728	7	14604.6	127	3	-	-
bghG004211000001001	10	3.51	0	0	0	0	0	0	0	0	0	0	1	0.097	0	63581.4	559	10	-	-
bgh00524	10	3.51	0	0	0	0	0	0	0	0	0	0	1	0.103	0	30830.2	287	2	-	-
bgh04473	10	3.51	0	0	0	0	0	0	0	0	0	0	1	0.114	0	27528.2	259	5	-	-
bgh01905	9.52	6.9	0	0	0	0	0	0	0	0	0	0	1	0.141	0	50771.2	451	10	-	-
bghG002256000002001	10	3.51	0	0	0	0	0	0	0	0	0	0	1	0.132	0	50647	430	7	-	-
bghG000749000001001	10	3.51	0	0	0	0	0	0	0	0	0	0	1	0.386	15	11747	105	0	B12D	0.17
bgh04081	10	3.51	0	0	0	0	0	0	0	0	0	0	1	0.882	22	12838.6	113	2	-	-
bghG000071000001001	10	3.51	0	0	0	0	0	0	0	0	0	0	1	0.339	1	25441.2	221	4	CaATP_NAI	0.26
bgh04263	10	3.51	0	0	0	0	0	0	0	0	0	0	1	0.104	0	16597.2	157	3	-	-
bghG001631000001001	10	3.51	0	0	0	0	0	0	0	0	0	0	1	0.39	0	35812.8	315	5	-	-
bgh02706	10	3.51	0	0	0	0	0	0	0	0	0	0	1	0.106	0	29032.3	265	1	-	-
bgh03684	10	3.51	0	0	0	0	0	0	0	0	0	0	1	0.359	2	17969	156	5	-	-
bghG001398000001001	10	3.51	0	0	0	0	0	0	0	0	0	0	1	0.262	0	36403	323	6	-	-
bghG003813000002001	10	3.51	0	0	0	0	0	0	0	0	0	0	1	0.125	0	14061.9	132	1	Myc_N	0.16
bghG002326000001001	10	3.51	0	0	0	0	0	0	0	0	0	0	1	0.121	0	74509.4	672	7	-	-
bgh02877	10	3.51	0	0	0	0	0	0	0	0	0	0	1	0.655	11	13905.9	124	4	-	-
bgh04884	10	3.51	0	0	0	0	0	0	0	0	0	0	1	0.108	0	254742	2277	31	zf-C2H2_jaz	0.0037
bgh06361	10	3.51	0	0	0	0	0	0	0	0	0	0	1	0.121	0	124302	1117	7	-	-
bghG002111000001001	10	3.51	0	0	0	0	0	0	0	0	0	0	1	0.172	0	25278.7	222	4	-	-
bghG003696000001001	10	3.51	0	0	0	0	0	0	0	0	0	0	1	0.104	0	63170.9	560	6	DUF2439	6.9e-27
bghG000481000001001	10	3.51	0	0	0	0	0	0	0	0	0	0	1	0.721	3	17260.2	153	1	DUF3737	0.047
bgh04114	10	3.51	0	0	0	0	0	0	0	0	0	0	1	0.183	3	20733.9	193	1	-	-
bghG001652000001001	10	3.51	0	0	0	0	0	0	0	0	0	0	1	0.374	0	37470.8	330	4	DUF2755	0.077
bgh03376	10	3.51	0	0	0	0	0	0	0	0	0	0	1	0.774	13	15760.1	136	3	-	-
bghG005990000001001	10	3.51	0	0	0	0	0	0	0	0	0	0	1	0.125	0	25444.7	217	2	-	-
bgh01498	10	3.51	0	0	0	0	0	0	0	0	0	0	1	0.141	0	14086.9	121	1	-	-
bghG005940000001001	10	3.51	0	0	0	0	0	0	0	0	0	0	1	0.855	0	36560.2	317	6	-	-
bgh06197	10	3.51	0	0	0	0	0	0	0	0	0	0	1	0.132	0	40741	366	2	SBP_bac_1	5.9e-24
bgh05625	10	3.51	0	0	0	0	0	0	0	0	0	0	1	0.108	0	152098	1364	8	GTP_EFTU	1e-36
bgh00617	10	3.51	0	0	0	0	0	0	0	0	0	0	1	0.102	0	43171.9	395	6	DUF702	0.15
bghG007477000001001	10	3.51	0	0	0	0	0	0	0	0	0	0	1	0.24	0	37663.3	337	5	-	-
bghG000792000001001	10	3.51	0	0	0	0	0	0	0	0	0	0	1	0.782	2	47738.5	412	10	Ribonuclease	0.011
bgh01412	10	3.51	0	0	0	0	0	0	0	0	0	0	1	0.502	2	19079.1	164	4	-	-
bgh03830	10	3.51	0	0	0	0	0	0	0	0	0	0	1	0.104	0	16218.3	155	2	CRA_rpt	0.17
bgh05046	10	3.51	0	0	0	0	0	0	0	0	0	0	1	0.103	0	43234.2	376	9	Fork_head	9.9e-12
bgh05415	9.52	6.9	0	0	0	0	0	0	0	0	0	0	1	0.167	3	128065	1168	26	RVT_1	6.2e-28
bgh02836	10	3.51	0	0	0	0	0	0	0	0	0	0	1	0.761	2	17794	160	2	NOA36	0.0012
bghG001423000001001	10	3.51	0	0	0	0	0	0	0	0	0	0	1	0.129	0	21889.2	191	4	-	-
bgh04123	10	3.51	0	0	0	0	0	0	0	0	0	0	1	0.105	0	33258.2	314	3	-	-
bgh05586	10	3.51	0	0	0	0	0	0	0	0	0	0	1	0.099	0	117200	1036	16	-	-
bgh06384	10	3.51	0	0	0	0	0	0	0	0	0	0	1	0.111	0	41802.3	366	12	-	-
bgh04063	10	3.51	0	0	0	0	0	0	0	0	0	0	1	0.101	0	45765.8	420	10	zf-CCHC	0.1
bgh04128	10	3.51	0	0	0	0	0	0	0	0	0	0	1	0.103	0	18806.1	177	2	CRA_rpt	0.051
bghG000799000001001	10	3.51	0	0	0	0	0	0	0	0	0	0	1	0.685	3	20014	176	6	Ribonuclease	0.14
bghG003462000001001	10	3.51	0	0	0	0	0	0	0	0	0	0	1	0.469	0	46761	403	7	-	-
bghG000337000002001	10	3.51	0	0	0	0	0	0	0	0	0	0	1	0.101	0	31003.7	265	5	-	-
bghG001346000001001	10	3.51	0	0	0	0	0	0	0	0	0	0	1	0.776	19	10812.4	97	1	-	-
bgh02990	10	3.51	0	0	0	0	0	0	0	0	0	0	1	0.11	0	49086.6	438	7	Rhodanese	3.2e-10
bghG005948000001001	10	3.51	0	0	0	0	0	0	0	0	0	0	1	0.906	14	11797.7	106	2	-	-
bgh02193	10	3.51	0	0	0	0	0	0	0	0	0	0	1	0.1	0	110097	995	15	BRO1	0.047
bgh01752	10	3.51	0	0	0	0	0	0	0	0	0	0	1	0.139	0	38016.9	336	3	HORMA	5.6e-18
bgh06602	10	3.51	0	0	0	0	0	0	0	0	0	0	1	0.849	2	12310.5	109	2	-	-
bgh04060	10	3.51	0	0	0	0	0	0	0	0	0	0	1	0.187	0	12171	116	1	Herpes_US12	1.3
bgh00044	10	3.51	0	0	0	0	0	0	0	0	0	0	1	0.797	4	47802.7	413	9	Ribonuclease	0.36
bghG000714000001001	10	3.51	0	0	0	0	0	0	0	0	0	0	1	0.534	21	25824.3	245	0	-	-
bghG001889000002001	10	3.51	0	0	0	0	0	0	0	0	0	0	1	0.105	0	34807.2	300	4	AAA_22	0.092
bgh04051	10	3.51	0	0	0	0	0	0	0	0	0	0	1	0.132	7	24153.7	225	4	-	-
bghG000146000001001	10	3.51	0	0	0	0	0	0	0	0	0	0	1	0.165	0	25849.6	228	8	-	-
bgh06062	10	3.51	0	0	0	0	0	0	0	0	0	0	1	0.102	0	29500.7	272	3	-	-
bgh01320	10	3.51	0	0	0	0	0	0	0	0	0	0	1	0.167	0	15883.4	138	3	-	-
bgh06795	10	3.51	0	0	0	0	0	0	0	0	0	0	1	0.117	0	71415.8	662	11	Abhydrolase_4	0.11
bgh06518	10	3.51	0	0	0	0	0	0	0	0	0	0	1	0.844	8	12728.5	112	3	-	-
bghG004968000001001	10	3.51	0	0	0	0	0	0	0	0	0	0	1	0.376	2	35406.6	313	4	-	-
bgh04995	10	3.51	0	0	0	0	0	0	0	0	0	0	1	0.431	0	34695.5	307	4	-	-
bghG000778000001001	10	3.51	0	0	0	0	0	0	0	0	0	0	1	0.864	1	47361.2	408	10	Ribonuclease	0.2
bghG000692000001001	10	3.51	0	0	0	0	0	0	0	0	0	0	1	0.239	0	35229	314	6	-	-
bghG005334000001001	10	3.51	0	0	0	0	0	0	0	0	0	0	1	0.764	15	13315.3	128	0	PP2C_2	0.037
bghG008724000001001	10	3.51	0	0	0	0	0	0	0	0	0	0	1	0.109	0	35006.9	301	2	DUF2487	0.098
bgh04014	10	3.51	0	0	0	0	0	0	0	0	0	0	1	0.754	23	13073	121	2	TRAP-delta	0.045
bghG003347000001001	10	3.51	0	0	0	0	0	0	0	0	0	0	1	0.884	10	14844.4	134	3	-	-
bgh04274	10	3.51	0	0	0	0	0	0	0	0	0	0	1	0.595	12	17609.8	157	3	-	-
bgh05060	10	3.51	0	0	0	0	0	0	0	0	0	0	1	0.102	0	21839.5	193	2	Menin	0.1
bgh05072	10	3.51	0	0	0	0	0	0	0	0	0	0	1	0.103	0	18762.5	179	4	Trypan_PARP	0.00091
bghG006299000001001	10	3.51	0	0	0	0	0	0	0	0	0	0	1	0.464	0	37324.8	326	10	Ribonuclease	0.026
bgh02646	10	3.51	0	0	0	0	0	0	0	0	0	0	1	0.099	0	29646	260	4	Sas10_Utp3	9.3e-18
bgh03555	10	3.51	0	0	0	0	0	0	0	0	0	0	1	0.173	0	81296.6	716	42	zf-H2C2_2	1.4e-07
bghG000032000002001	10	3.51	0	0	0	0	0	0	0	0	0	0	1	0.19	0	14379.8	129	6	-	-
bgh01801	10	3.51	0	0	0	0	0	0	0	0	0	0	1	0.17	0	94035.7	832	7	-	-
bgh00065	10	3.51	0	0	0	0	0	0	0	0	0	0	1	0.809	1	47515.3	412	8	Ribonuclease	0.36
bgh04225	10	3.51	0	0	0	0	0	0	0	0	0	0	1	0.497	14	31552.8	285	7	-	-
bgh04767	9.52	6.9	0	0	0	0	0	0	0	0	0	0	1	0.147	0	26290.8	234	6	-	-
bghG005853000001001	10	3.51	0	0	0	0	0	0	0	0	0	0	1	0.816	4	22867	200	2	-	-
bgh05281	10	3.51	0	0	0	0	0	0	0	0	0	0	1	0.695	1	17253.3	149	2	-	-
bgh05478	10	3.51	0	0	0	0	0	0	0	0	0	0	1	0.151	0	58967.5	548	10	-	-
bghG002591000002001	10	3.51	0	0	0	0	0	0	0	0	0	0	1	0.633	5	21611.4	182	0	-	-
bghG001077000001001	10	3.51	0	0	0	0	0	0	0	0	0	0	1	0.689	4	15193.6	134	5	-	-
bgh04266	10	3.51	0	0	0	0	0	0	0	0	0	0	1	0.507	3	18139.8	160	3	-	-
bgh04562	9.52	6.9	0	0	0	0	0	0	0	0	0	0	1	0.159	0	44612.1	415	14	-	-
bgh04130	10	3.51	0	0	0	0	0	0	0	0	0	0	1	0.751	11	10383.8	93	4	-	-
bghG002914000001001	10	3.51	0	0	0	0	0	0	0	0	0	0	1	0.914	7	46357.4	404	7	-	-
bgh01599	10	3.51	0	0	0	0	0	0	0	0	0	0	1	0.103	0	9450.92	90	1	NUDE_C	0.32
bghG000351000001001	10	3.51	0	0	0	0	0	0	0	0	0	0	1	0.099	0	17368.9	158	3	-	-
bghG001855000002001	10	3.51	0	0	0	0	0	0	0	0	0	0	1	0.357	6	28539.6	259	4	-	-
bgh04027	10	3.51	0	0	0	0	0	0	0	0	0	0	1	0.551	7	10069.5	90	4	-	-
bgh04318	10	3.51	0	0	0	0	0	0	0	0	0	0	1	0.103	0	93303.5	823	17	RRM_6	0.0011
bghG004363000001001	10	3.51	0	0	0	0	0	0	0	0	0	0	1	0.179	0	39171.7	338	6	-	-
bghG006237000001001	10	3.51	0	0	0	0	0	0	0	0	0	0	1	0.265	0	11370	99	0	-	-
bgh05917	10	3.51	0	0	0	0	0	0	0	0	0	0	1	0.803	0	46759.4	409	7	-	-
bghG009379000001001	10	3.51	0	0	0	0	0	0	0	0	0	0	1	0.204	2	15168.6	129	3	CBM_21	0.0062
bgh04864	10	3.51	0	0	0	0	0	0	0	0	0	0	1	0.635	22	18649.1	177	4	-	-
bgh05269	10	3.51	0	0	0	0	0	0	0	0	0	0	1	0.911	0	11568.4	106	3	DUF1344	0.065
bgh00619	10	3.51	0	0	0	0	0	0	0	0	0	0	1	0.1	0	23419.4	223	2	-	-
bgh06194	10	3.51	0	0	0	0	0	0	0	0	0	0	1	0.143	0	17964.2	152	2	HMG_box	1.2e-14
bgh01194	10	3.51	0	0	0	0	0	0	0	0	0	0	1	0.812	0	46922.1	403	8	Ribonuclease	0.45
bghG002127000001001	10	3.51	0	0	0	0	0	0	0	0	0	0	1	0.253	0	23937.4	213	4	-	-
bghG004216000001001	10	3.51	0	0	0	0	0	0	0	0	0	0	1	0.656	7	18780.7	164	3	DUF655	0.052
bghG002593000004001	10	3.51	0	0	0	0	0	0	0	0	0	0	1	0.615	3	17195.1	150	2	-	-
bgh01147	10	3.51	0	0	0	0	0	0	0	0	0	0	1	0.11	0	37120.4	322	7	Flavoprotein	2.5e-14
bgh01677	10	3.51	0	0	0	0	0	0	0	0	0	0	1	0.749	0	44247.3	384	10	-	-
bgh03801	10	3.51	0	0	0	0	0	0	0	0	0	0	1	0.168	7	7743.93	71	3	-	-
bgh04959	9.52	6.9	0	0	0	0	0	0	0	0	0	0	1	0.115	0	43449.2	401	15	-	-
bgh03918	10	3.51	0	0	0	0	0	0	0	0	0	0	1	0.18	0	36813.7	333	6	-	-
bghG001078000001001	10	3.51	0	0	0	0	0	0	0	0	0	0	1	0.929	15	19356.5	173	2	-	-
bgh04689	10	3.51	0	0	0	0	0	0	0	0	0	0	1	0.103	0	170558	1517	19	PHD	7.3e-07
bgh04281	10	3.51	0	0	0	0	0	0	0	0	0	0	1	0.736	6	18739.3	164	4	-	-
bghG006233000001001	10	3.51	0	0	0	0	0	0	0	0	0	0	1	0.414	0	42404.6	366	5	-	-
bgh04026	10	3.51	0	0	0	0	0	0	0	0	0	0	1	0.801	26	11133.4	102	3	-	-
bghG002226000001001	10	3.51	0	0	0	0	0	0	0	0	0	0	1	0.246	0	37779.8	335	4	DUF1724	0.17
bgh05116	10	3.51	0	0	0	0	0	0	0	0	0	0	1	0.568	4	17869.6	157	3	-	-
bghG002809000001001	10	3.51	0	0	0	0	0	0	0	0	0	0	1	0.794	27	21911.5	196	4	-	-
bgh06737	10	3.51	0	0	0	0	0	0	0	0	0	0	1	0.135	0	10577	93	0	-	-
bgh04013	10	3.51	0	0	0	0	0	0	0	0	0	0	1	0.105	0	10658.1	99	2	-	-
bghG002128000001001	10	3.51	0	0	0	0	0	0	0	0	0	0	1	0.267	0	43720.4	378	6	DUF4316	0.11
bghG006060000001001	10	3.51	0	0	0	0	0	0	0	0	0	0	1	0.592	0	40757.9	352	7	-	-
bgh05491	10	3.51	0	0	0	0	0	0	0	0	0	0	1	0.622	25	25522.7	233	5	-	-
bgh02939	10	3.51	0	0	0	0	0	0	0	0	0	0	1	0.79	9	43514.8	379	10	zf-TRAF	0.42
bghG002240000001001	10	3.51	0	0	0	0	0	0	0	0	0	0	1	0.291	3	34046.5	312	6	-	-
bghG005478000001001	10	3.51	0	0	0	0	0	0	0	0	0	0	1	0.499	14	17375.1	156	4	-	-
bghG003562000001001	10	3.51	0	0	0	0	0	0	0	0	0	0	1	0.101	0	33142.7	283	9	-	-
bghG002228000001001	10	3.51	0	0	0	0	0	0	0	0	0	0	1	0.122	0	19828.5	169	1	BetaGal_dom4_5	0.12
bghG002003000001001	10	3.51	0	0	0	0	0	0	0	0	0	0	1	0.142	0	31376.2	271	7	DUF3869	0.27
bghG000514000001001	9.52	6.9	0	0	0	0	0	0	0	0	0	0	1	0.37	0	21151.7	187	2	-	-
bgh04083	10	3.51	0	0	0	0	0	0	0	0	0	0	1	0.906	19	13291.2	118	3	-	-
bgh03466	10	3.51	0	0	0	0	0	0	0	0	0	0	1	0.807	4	12668.5	112	2	-	-
bgh04024	10	3.51	0	0	0	0	0	0	0	0	0	0	1	0.692	3	18401.9	156	3	-	-
bgh02926	10	3.51	0	0	0	0	0	0	0	0	0	0	1	0.119	0	47909.4	440	11	DUF4243	0.18
bgh03346	10	3.51	0	0	0	0	0	0	0	0	0	0	1	0.114	0	58284.1	537	14	zf-CCHC	0.015
bgh04134	10	3.51	0	0	0	0	0	0	0	0	0	0	1	0.792	3	41016.1	361	7	-	-
bgh03037	10	3.51	0	0	0	0	0	0	0	0	0	0	1	0.852	17	12838.6	113	3	-	-
bghG004669000001001	10	3.51	0	0	0	0	0	0	0	0	0	0	1	0.321	6	13546.2	122	3	-	-
bgh02927	10	3.51	0	0	0	0	0	0	0	0	0	0	1	0.169	0	7511.75	70	1	-	-
bgh04022	10	3.51	0	0	0	0	0	0	0	0	0	0	1	0.599	22	5339.29	48	3	-	-
bghG000209000002001	10	3.51	0	0	0	0	0	0	0	0	0	0	1	0.1	0	69698.4	629	8	BRCA2	0.02
bgh04112	10	3.51	0	0	0	0	0	0	0	0	0	0	1	0.104	0	18138.1	167	2	-	-
bghG004459000001001	10	3.51	0	0	0	0	0	0	0	0	0	0	1	0.342	0	36666.2	317	8	-	-
bghG006238000001001	10	3.51	0	0	0	0	0	0	0	0	0	0	1	0.414	0	42887.8	368	5	-	-
bghG008117000001001	10	3.51	0	0	0	0	0	0	0	0	0	0	1	0.844	0	47671.9	412	9	-	-
bghG004392000002001	10	3.51	0	0	0	0	0	0	0	0	0	0	1	0.521	0	38028.9	323	6	-	-
bghG000359000002001	19.05	6.9	0	0	1	0	0	0	0	0	0	0	1	0.106	0	11628	102	0	HSP20	0.0096
bgh04891	10	3.51	0	0	0	0	0	0	0	0	0	0	1	0.156	2	11546.7	105	0	-	-
bgh06350	10	3.51	0	0	0	0	0	0	0	0	0	0	1	0.232	0	64547.2	587	7	BRCT	4.3e-11
bgh04895	10	3.51	0	0	0	0	0	0	0	0	0	0	1	0.104	0	52073.2	450	3	-	-
bghG000345000001001	10	3.51	0	0	0	0	0	0	0	0	0	0	1	0.113	0	8315.19	72	0	-	-
bghG004913000001001	10	3.51	0	0	0	0	0	0	0	0	0	0	1	0.313	1	35941.1	315	5	-	-
bghG007402000001001	10	3.51	0	0	0	0	0	0	0	0	0	0	1	0.438	19	34312.4	313	6	-	-
bgh00448	19.05	6.9	0	1	0	0	0	0	0	0	0	0	1	0.176	0	60621.3	541	8	-	-
bgh03056	10	3.51	0	0	0	0	0	0	0	0	0	0	1	0.126	0	80437.7	714	8	-	-
bgh05978	10	3.51	0	0	0	0	0	0	0	0	0	0	1	0.119	0	59031.7	551	12	zf-CCHC	0.014
bgh03363	10	3.51	0	0	0	0	0	0	0	0	0	0	1	0.114	0	15821.1	150	3	-	-
bgh05925	10	3.51	0	0	0	0	0	0	0	0	0	0	1	0.76	0	43923.1	380	10	-	-
bgh02874	10	3.51	0	0	0	0	0	0	0	0	0	0	1	0.837	18	13029.7	118	2	-	-
bgh04513	10	3.51	0	0	0	0	0	0	0	0	0	0	1	0.102	0	25768.6	228	6	Myb_DNA-binding	0.52
bgh03596	10	3.51	0	0	0	0	0	0	0	0	0	0	1	0.81	13	12793.5	113	3	-	-
bgh03749	10	3.51	0	0	0	0	0	0	0	0	0	0	1	0.86	8	12931.7	115	2	-	-
bghG002398000001001	10	3.51	0	0	0	0	0	0	0	0	0	0	1	0.349	0	14906.6	135	4	-	-
bghG000556000001001	10	3.51	0	0	0	0	0	0	0	0	0	0	1	0.595	0	13216.5	112	2	-	-
bgh06719	10	3.51	0	0	0	0	0	0	0	0	0	0	1	0.107	0	33342.4	311	6	-	-
bgh06065	10	3.51	0	0	0	0	0	0	0	0	0	0	1	0.356	1	34675.8	302	4	-	-
bgh01874	16.67	16.39	0	0	0	0	0	0	0	0.5	0	0	1	0.102	0	155075	1353	16	rve	3.4e-05
bgh04037	10	3.51	0	0	0	0	0	0	0	0	0	0	1	0.125	0	25814.8	238	2	-	-
bgh00724	10	3.51	0	0	0	0	0	0	0	0	0	0	1	0.117	0	11348	107	2	Herpes_US12	0.05
bghG003452000001001	10	3.51	0	0	0	0	0	0	0	0	0	0	1	0.105	0	20395.4	181	3	-	-
bgh04521	10	3.51	0	0	0	0	0	0	0	0	0	0	1	0.263	0	34706	307	6	MEF2_binding	0.58
bgh05314	10	3.51	0	0	0	0	0	0	0	0	0	0	1	0.56	0	45485.3	404	5	-	-
bgh03883	10	3.51	0	0	0	0	0	0	0	0	0	0	1	0.106	0	28964.8	273	2	-	-
bgh03425	10	3.51	0	0	0	0	0	0	0	0	0	0	1	0.533	19	12610	111	3	DUF2953	0.14
bghG005518000002001	10	3.51	0	0	0	0	0	0	0	0	0	0	1	0.102	0	38314.8	337	8	CFIA_Pcf11	0.39
bghG004322000001001	10	3.51	0	0	0	0	0	0	0	0	0	0	1	0.454	0	40773.2	359	7	-	-
bghG005776000001001	10	3.51	0	0	0	0	0	0	0	0	0	0	1	0.102	0	32827.7	279	4	-	-
bghG001544000001001	10	3.51	0	0	0	0	0	0	0	0	0	0	1	0.109	0	38148.5	350	12	zf-B_box	0.67
bgh01704	10	3.51	0	0	0	0	0	0	0	0	0	0	1	0.122	0	35236.7	320	8	Stc1	7.8e-19
bgh04781	10	3.51	0	0	0	0	0	0	0	0	0	0	1	0.806	12	22583.3	202	6	Tub_2	0.0019
bgh03290	10	3.51	0	0	0	0	0	0	0	0	0	0	1	0.781	8	13500.3	121	3	-	-
bgh03571	10	3.51	0	0	0	0	0	0	0	0	0	0	1	0.868	14	12768.6	112	3	-	-
bghG005329000001001	10	3.51	0	0	0	0	0	0	0	0	0	0	1	0.106	0	29810.2	262	5	DUF4240	0.17
bghG002762000001001	10	3.51	0	0	0	0	0	0	0	0	0	0	1	0.54	0	7316.91	64	2	MARVEL	0.059
bgh03060	10	3.51	0	0	0	0	0	0	0	0	0	0	1	0.104	0	13315.8	124	2	-	-
bgh04860	10	3.51	0	0	0	0	0	0	0	0	0	0	1	0.127	0	26741.8	246	6	-	-
bgh06419	10	3.51	0	0	0	0	0	0	0	0	0	0	1	0.114	0	60187.6	569	12	zf-CCHC	0.00035
bghG000696000001001	10	3.51	0	0	0	0	0	0	0	0	0	0	1	0.677	9	16980.3	147	0	Rb-bdg_C_Cenp-F	0.12
bghG001226000001001	10	3.51	0	0	0	0	0	0	0	0	0	0	1	0.895	5	12737.1	118	3	-	-
bgh06296	10	3.51	0	0	0	0	0	0	0	0	0	0	1	0.106	0	96187.6	862	10	-	-
bghG000697000001001	10	3.51	0	0	0	0	0	0	0	0	0	0	1	0.675	9	17007.4	147	0	Rb-bdg_C_Cenp-F	0.12
bgh00610	10	3.51	0	0	0	0	0	0	0	0	0	0	1	0.102	0	28097.6	255	1	-	-
bghG006229000001001	10	3.51	0	0	0	0	0	0	0	0	0	0	1	0.33	0	42427.6	366	6	-	-
bgh00705	10	3.51	0	0	0	0	0	0	0	0	0	0	1	0.101	0	53585.9	493	6	-	-
bgh04070	10	3.51	0	0	0	0	0	0	0	0	0	0	1	0.114	0	38017	353	5	-	-
bgh06903	10	3.51	0	0	0	0	0	0	0	0	0	0	1	0.111	0	52435	490	10	zf-CCHC	0.013
bgh03459	10	3.51	0	0	0	0	0	0	0	0	0	0	1	0.906	22	14379.5	128	6	-	-
bghG001922000003001	10	3.51	0	0	0	0	0	0	0	0	0	0	1	0.185	0	35710.2	311	6	-	-
bghG000732000001001	10	3.51	0	0	0	0	0	0	0	0	0	0	1	0.103	0	9767.88	91	3	DUF3129	3e-06
bgh04882	10	3.51	0	0	0	0	0	0	0	0	0	0	1	0.117	0	31931.9	282	14	zf-CCHC_4	0.014
bghG005255000001001	10	3.51	0	0	0	0	0	0	0	0	0	0	1	0.418	0	35412.7	306	4	-	-
bghG004773000001001	10	3.51	0	0	0	0	0	0	0	0	0	0	1	0.111	0	61039.9	556	9	Sigma70_ner	0.069
bgh00012	10	3.51	0	0	0	0	0	0	0	0	0	0	1	0.812	9	14430	126	2	B5	3.4
bghG004129000003001	10	3.51	0	0	0	0	0	0	0	0	0	0	1	0.32	2	15805.5	145	0	-	-
bghG006578000002001	10	3.51	0	0	0	0	0	0	0	0	0	0	1	0.781	2	32422.5	286	7	-	-
bgh06933	10	3.51	0	0	0	0	0	0	0	0	0	0	1	0.106	2	59678.4	536	2	N1221	1.9e-78
bgh04306	10	3.51	0	0	0	0	0	0	0	0	0	0	1	0.15	0	70961.9	641	8	-	-
bghG007884000001001	10	3.51	0	0	0	0	0	0	0	0	0	0	1	0.112	0	52767.4	457	9	-	-
bghG006289000001001	10	3.51	0	0	0	0	0	0	0	0	0	0	1	0.552	0	43976.6	378	11	CBM_21	0.023
bgh02817	10	3.51	0	0	0	0	0	0	0	0	0	0	1	0.101	0	49528.3	440	4	-	-
bgh04699	10	3.51	0	0	0	0	0	0	0	0	0	0	1	0.103	0	17657.4	163	4	-	-
bgh00516	9.09	10.17	0	0	0	0	0	0	0	0	0	0	1	0.105	0	60652.3	548	19	MIP	3.9e-51
bgh01252	10	3.51	0	0	0	0	0	0	0	0	0	0	1	0.105	0	9678.08	92	1	-	-
bgh03708	10	3.51	0	0	0	0	0	0	0	0	0	0	1	0.118	0	38154.7	330	9	OGG_N	0.26
bgh05066	10	3.51	0	0	0	0	0	0	0	0	0	0	1	0.522	6	44904.8	397	8	-	-
bgh02875	10	3.51	0	0	0	0	0	0	0	0	0	0	1	0.822	15	12837.5	118	2	-	-
bghG005930000001001	10	3.51	0	0	0	0	0	0	0	0	0	0	1	0.744	11	12438.1	109	2	-	-
bgh01628	10	3.51	0	0	0	0	0	0	0	0	0	0	1	0.575	10	18136.3	156	2	-	-
bgh05906	10	3.51	0	0	0	0	0	0	0	0	0	0	1	0.103	0	28206.7	260	5	-	-
bgh03110	10	3.51	0	0	0	0	0	0	0	0	0	0	1	0.304	0	39271.2	346	5	-	-
bghG002653000001001	10	3.51	0	0	0	0	0	0	0	0	0	0	1	0.764	26	13079.8	121	1	-	-
bghG007135000001001	10	3.51	0	0	0	0	0	0	0	0	0	0	1	0.103	0	41504.5	360	4	-	-
bgh02980	10	3.51	0	0	0	0	0	0	0	0	0	0	1	0.247	0	40575.4	354	5	-	-
bgh01591	10	3.51	0	0	0	0	0	0	0	0	0	0	1	0.105	0	22451.2	211	3	-	-
bgh04019	10	3.51	0	0	0	0	0	0	0	0	0	0	1	0.101	0	13439.6	123	1	-	-
bgh06248	10	3.51	0	0	0	0	0	0	0	0	0	0	1	0.276	0	57026.1	514	4	Dynamin_N	3.5e-44
bgh02945	10	3.51	0	0	0	0	0	0	0	0	0	0	1	0.695	0	18969.9	164	5	Ribonuclease	0.14
bgh04673	68.29	46.15	1	0	0	1	0	1	1	1	0	0	1	0.112	0	21297	193	1	Ribosomal_L31	0.00028
bgh02569	10	3.51	0	0	0	0	0	0	0	0	0	0	1	0.101	0	27975.9	256	4	-	-
bgh04869	10	3.51	0	0	0	0	0	0	0	0	0	0	1	0.103	0	9690.45	87	1	DUF3660	0.27
bghG002353000001001	10	3.51	0	0	0	0	0	0	0	0	0	0	1	0.118	0	23361.2	205	4	LRR_4	0.021
bgh05755	10	3.51	0	0	0	0	0	0	0	0	0	0	1	0.837	5	19643.8	173	5	-	-
bgh05150	10	3.51	0	0	0	0	0	0	0	0	0	0	1	0.151	0	59071.7	546	11	-	-
bghG001460000002001	10	3.51	0	0	0	0	0	0	0	0	0	0	1	0.56	0	46377.6	404	8	-	-
bgh04047	10	3.51	0	0	0	0	0	0	0	0	0	0	1	0.107	0	19496.3	184	3	-	-
bgh00020	10	3.51	0	0	0	0	0	0	0	0	0	0	1	0.881	25	14321	126	4	-	-
bgh04233	10	3.51	0	0	0	0	0	0	0	0	0	0	1	0.103	0	20163.6	181	1	RRM_6	0.0013
bgh00427	10	3.51	0	0	0	0	0	0	0	0	0	0	1	0.871	0	49162.3	422	10	-	-
bgh05526	10	3.51	0	0	0	0	0	0	0	0	0	0	1	0.103	0	204424	1831	31	-	-
bgh03474	10	3.51	0	0	0	0	0	0	0	0	0	0	1	0.821	10	12555.2	110	3	-	-
bgh01444	19.05	6.9	0	1	0	0	0	0	0	0	0	0	1	0.121	0	51206.8	458	4	Homeobox_KN	1.7e-07
bghG001082000001001	10	3.51	0	0	0	0	0	0	0	0	0	0	1	0.12	0	37146.8	323	9	-	-
bghG005332000001001	10	3.51	0	0	0	0	0	0	0	0	0	0	1	0.109	0	82381.8	745	6	-	-
bgh03729	19.05	6.9	0	0	0	0	0	0	0	0.5	0	0	1	0.155	0	68254.7	592	13	-	-
bghG004010000001001	10	3.51	0	0	0	0	0	0	0	0	0	0	1	0.111	0	26834.5	237	4	-	-
bghG003813000001001	10	3.51	0	0	0	0	0	0	0	0	0	0	1	0.751	27	17445.5	171	0	-	-
bgh00623	10	3.51	0	0	0	0	0	0	0	0	0	0	1	0.107	0	38221	347	1	RNA_polI_A34	7.3e-26
bgh00868	10	3.51	0	0	0	0	0	0	0	0	0	0	1	0.102	0	47970.9	428	4	PTCB-BRCT	0.12
bgh01618	10	3.51	0	0	0	0	0	0	0	0	0	0	1	0.101	0	37049.7	344	2	-	-
bgh04262	10	3.51	0	0	0	0	0	0	0	0	0	0	1	0.535	0	19329.7	163	4	-	-
bgh02690	10	3.51	0	0	0	0	0	0	0	0	0	0	1	0.897	3	14982.3	135	3	IFNGR1	0.3
bgh02329	10	3.51	0	0	0	0	0	0	0	0	0	0	1	0.378	15	41426.8	384	8	-	-
bghG004453000001001	10	3.51	0	0	0	0	0	0	0	0	0	0	1	0.355	0	34965.2	308	4	-	-
bgh03731	10	3.51	0	0	0	0	0	0	0	0	0	0	1	0.872	10	12469.4	111	4	-	-
bgh02711	10	3.51	0	0	0	0	0	0	0	0	0	0	1	0.212	8	58494.3	535	6	RVT_1	1.7e-27
bgh06270	10	3.51	0	0	0	0	0	0	0	0	0	0	1	0.101	0	75833.4	681	21	zf-CCHC	0.039
bgh03006	10	3.51	0	0	0	0	0	0	0	0	0	0	1	0.535	11	13594.6	126	3	-	-
bgh06877	10	3.51	0	0	0	0	0	0	0	0	0	0	1	0.104	0	67130.6	623	11	-	-
bgh03988	10	3.51	0	0	0	0	0	0	0	0	0	0	1	0.115	0	10965.6	103	2	-	-
bgh04894	10	3.51	0	0	0	0	0	0	0	0	0	0	1	0.176	0	21551.1	195	1	Nterm_IS4	0.16
bgh00727	10	3.51	0	0	0	0	0	0	0	0	0	0	1	0.107	0	25610.7	242	4	-	-
bgh03575	10	3.51	0	0	0	0	0	0	0	0	0	0	1	0.861	9	12707.8	112	4	-	-
bgh01846	10	3.51	0	0	0	0	0	0	0	0	0	0	1	0.103	0	19139.2	177	3	ECR1_N	0.15
bghG000447000001001	10	3.51	0	0	0	0	0	0	0	0	0	0	1	0.102	0	18263.7	161	0	-	-
bgh04050	10	3.51	0	0	0	0	0	0	0	0	0	0	1	0.102	0	25612.8	236	4	-	-
bghG007473000001001	10	3.51	0	0	0	0	0	0	0	0	0	0	1	0.475	0	46914.9	406	9	-	-
bghG002745000001001	10	3.51	0	0	0	0	0	0	0	0	0	0	1	0.828	0	15649.8	133	4	-	-
bgh02513	10	3.51	0	0	0	0	0	0	0	0	0	0	1	0.101	0	18061.6	159	4	-	-
bghG002644000002001	10	3.51	0	0	0	0	0	0	0	0	0	0	1	0.105	0	379450	3444	20	-	-
bgh05823	10	3.51	0	0	0	0	0	0	0	0	0	0	1	0.1	0	79903.6	691	13	Matrilin_ccoil	4.2
bgh02942	10	3.51	0	0	0	0	0	0	0	0	0	0	1	0.847	22	12332	107	2	-	-
bgh04257	10	3.51	0	0	0	0	0	0	0	0	0	0	1	0.739	19	14261	128	3	-	-
bghG002565000001001	10	3.51	0	0	0	0	0	0	0	0	0	0	1	0.1	0	21670.7	188	2	-	-
bgh04261	10	3.51	0	0	0	0	0	0	0	0	0	0	1	0.106	0	27792.8	258	1	-	-
bghG003801000001001	10	3.51	0	0	0	0	0	0	0	0	0	0	1	0.818	0	36490.2	319	6	-	-
bghG007539000001001	10	3.51	0	0	0	0	0	0	0	0	0	0	1	0.118	0	169300	1557	10	Ran_BP1	6.3e-13
bgh03275	10	3.51	0	0	0	0	0	0	0	0	0	0	1	0.757	10	13465.3	123	3	-	-
bgh04255	10	3.51	0	0	0	0	0	0	0	0	0	0	1	0.8	5	14483.8	125	7	-	-
bgh04270	10	3.51	0	0	0	0	0	0	0	0	0	0	1	0.134	0	19734.6	185	2	-	-
bgh03594	10	3.51	0	0	0	0	0	0	0	0	0	0	1	0.578	2	15225.7	136	5	DUF917	0.096
bgh03794	10	3.51	0	0	0	0	0	0	0	0	0	0	1	0.495	0	19250	163	4	-	-
bghG005992000001001	10	3.51	0	0	0	0	0	0	0	0	0	0	1	0.148	0	16584.1	142	3	-	-
bghG006515000001001	10	3.51	0	0	0	0	0	0	0	0	0	0	1	0.22	0	66125.4	581	6	-	-
bghG000103000002001	10	3.51	0	0	0	0	0	0	0	0	0	0	1	0.834	9	14001.2	125	0	-	-
bgh00014	10	3.51	0	0	0	0	0	0	0	0	0	0	1	0.843	3	33254.1	288	6	Ribonuclease	0.94
bghG005480000002001	10	3.51	0	0	0	0	0	0	0	0	0	0	1	0.857	6	25878.5	227	2	-	-
bghG003337000001001	10	3.51	0	0	0	0	0	0	0	0	0	0	1	0.742	20	35085.3	324	6	-	-
bgh03603	10	3.51	0	0	0	0	0	0	0	0	0	0	1	0.215	0	51001	477	8	-	-
bgh06753	10	3.51	0	0	0	0	0	0	0	0	0	0	1	0.107	0	57210.7	533	9	zf-CCHC	0.012
bghG005750000001001	10	3.51	0	0	0	0	0	0	0	0	0	0	1	0.131	0	38064.3	333	7	-	-
bghG001435000001001	10	3.51	0	0	0	0	0	0	0	0	0	0	1	0.301	0	40681.3	355	8	-	-
bgh03941	10	3.51	0	0	0	0	0	0	0	0	0	0	1	0.122	0	59280	551	12	zf-CCHC	0.014
bghG006239000001001	10	3.51	0	0	0	0	0	0	0	0	0	0	1	0.436	0	44287.8	384	6	-	-
bghG006337000001001	10	3.51	0	0	0	0	0	0	0	0	0	0	1	0.121	0	36215.9	311	5	-	-
bgh04784	10	3.51	0	0	0	0	0	0	0	0	0	0	1	0.102	0	66425.7	584	9	TEA	8e-13
bgh01235	10	3.51	0	0	0	0	0	0	0	0	0	0	1	0.124	0	35372.5	332	3	-	-
bgh03816	10	3.51	0	0	0	0	0	0	0	0	0	0	1	0.788	0	15080.8	134	6	DUF1730	0.19
bgh02923	10	3.51	0	0	0	0	0	0	0	0	0	0	1	0.858	15	13684.4	119	5	-	-
bgh04146	10	3.51	0	0	0	0	0	0	0	0	0	0	1	0.104	0	10904.4	102	2	Lsm_interact	0.8
bghG002765000001001	10	3.51	0	0	0	0	0	0	0	0	0	0	1	0.819	2	15482.5	133	3	-	-
bgh01411	10	3.51	0	0	0	0	0	0	0	0	0	0	1	0.522	17	18318.6	158	4	DUF1654	0.17
bgh01776	10	3.51	0	0	0	0	0	0	0	0	0	0	1	0.64	24	11948.2	122	1	-	-
bghG000052000001001	10	3.51	0	0	0	0	0	0	0	0	0	0	1	0.1	0	25341	230	4	-	-
bgh03689	10	3.51	0	0	0	0	0	0	0	0	0	0	1	0.815	25	14875	134	2	-	-
bgh02783	10	3.51	0	0	0	0	0	0	0	0	0	0	1	0.108	0	13395.4	124	0	-	-
bgh03039	10	3.51	0	0	0	0	0	0	0	0	0	0	1	0.099	0	66484.5	599	1	-	-
bgh04846	10	3.51	0	0	0	0	0	0	0	0	0	0	1	0.124	8	18829.3	168	2	-	-
bgh05239	10	3.51	0	0	0	0	0	0	0	0	0	0	1	0.196	8	40466	351	7	IN_DBD_C	0.15
bgh03692	10	3.51	0	0	0	0	0	0	0	0	0	0	1	0.736	12	13885.8	123	4	-	-
bgh04034	10	3.51	0	0	0	0	0	0	0	0	0	0	1	0.117	0	21570.9	202	4	Hc1	0.3
bghG006229000002001	10	3.51	0	0	0	0	0	0	0	0	0	0	1	0.262	0	11828.7	105	0	WSN	0.065
bghG004268000001001	10	3.51	0	0	0	0	0	0	0	0	0	0	1	0.1	0	35557.7	308	6	-	-
bghG003075000001001	10	3.51	0	0	0	0	0	0	0	0	0	0	1	0.827	23	9497.75	87	2	-	-
bghG000458000002001	10	3.51	0	0	0	0	0	0	0	0	0	0	1	0.927	18	21613.7	190	0	-	-
bgh05910	10	3.51	0	0	0	0	0	0	0	0	0	0	1	0.298	0	103222	933	8	-	-
bgh01546	10	3.51	0	0	0	0	0	0	0	0	0	0	1	0.274	0	36194.8	320	6	BAR_2	0.054
bghG000280000003001	10	3.51	0	0	0	0	0	0	0	0	0	0	1	0.17	0	31206.3	271	4	-	-
bgh06830	10	3.51	0	0	0	0	0	0	0	0	0	0	1	0.103	0	117964	1064	20	RVT_2	2.2e-33
bgh02464	10	3.51	0	0	0	0	0	0	0	0	0	0	1	0.171	0	53523.3	464	8	-	-
bgh06965	10	3.51	0	0	0	0	0	0	0	0	0	0	1	0.103	0	42339.6	384	3	-	-
bgh05098	10	3.51	0	0	0	0	0	0	0	0	0	0	1	0.108	0	29019.8	249	5	-	-
bgh02424	10	3.51	0	0	0	0	0	0	0	0	0	0	1	0.115	0	30738.1	291	1	-	-
bgh06386	10	3.51	0	0	0	0	0	0	0	0	0	0	1	0.125	0	56392.1	494	3	DNA_pol_A_exo1	2.5e-14
bghG000700000001001	10	3.51	0	0	0	0	0	0	0	0	0	0	1	0.115	0	53600.1	476	8	-	-
bgh01726	10	3.51	0	0	0	0	0	0	0	0	0	0	1	0.103	0	34338.3	309	2	-	-
bgh04044	10	3.51	0	0	0	0	0	0	0	0	0	0	1	0.108	0	19082	178	5	-	-
bgh04984	10	3.51	0	0	0	0	0	0	0	0	0	0	1	0.788	21	44601	395	6	-	-
bgh03991	10	3.51	0	0	0	0	0	0	0	0	0	0	1	0.112	0	6002.99	52	1	-	-
bghG000417000001001	10	3.51	0	0	0	0	0	0	0	0	0	0	1	0.648	11	21714.2	189	0	FA_desaturase_2	0.11
bghG009385000001001	10	3.51	0	0	0	0	0	0	0	0	0	0	1	0.098	0	13116.8	113	3	-	-
bghG000684000004001	10	3.51	0	0	0	0	0	0	0	0	0	0	1	0.721	12	16798.1	146	0	DUF4065	2.1
bghG006623000001001	10	3.51	0	0	0	0	0	0	0	0	0	0	1	0.586	0	9296.32	80	2	-	-
bgh02206	10	3.51	0	0	0	0	0	0	0	0	0	0	1	0.762	9	47835.8	444	6	Rax2	0.00038
bgh03239	10	3.51	0	0	0	0	0	0	0	0	0	0	1	0.102	0	26664.3	242	3	-	-
bgh06494	10	3.51	0	0	0	0	0	0	0	0	0	0	1	0.762	13	12561.6	111	4	VAR1	0.05
bghG001671000001001	10	3.51	0	0	0	0	0	0	0	0	0	0	1	0.128	0	22655.2	213	7	-	-
bgh04714	10	3.51	0	0	0	0	0	0	0	0	0	0	1	0.101	0	20508.5	182	1	-	-
bghG002218000001001	10	3.51	0	0	0	0	0	0	0	0	0	0	1	0.119	0	49462.1	432	9	DUF1801	0.68
bgh00335	10	3.51	0	0	0	0	0	0	0	0	0	0	1	0.163	0	10383.9	97	2	-	-
bghG004983000002001	10	3.51	0	0	0	0	0	0	0	0	0	0	1	0.518	0	35964.6	312	5	-	-
bgh04120	10	3.51	0	0	0	0	0	0	0	0	0	0	1	0.106	0	22354.1	208	1	CRA_rpt	0.095
bgh05095	10	3.51	0	0	0	0	0	0	0	0	0	0	1	0.213	0	23515	202	9	zf-RVT	0.2
bghG001219000002001	10	3.51	0	0	0	0	0	0	0	0	0	0	1	0.915	0	26109.1	230	6	NP1-WLL	0.076
bgh01233	10	3.51	0	0	0	0	0	0	0	0	0	0	1	0.103	0	44512.2	410	8	-	-
bghG011456000001001	10	3.51	0	0	0	0	0	0	0	0	0	0	1	0.822	2	22171.8	195	4	-	-
bgh00951	10	3.51	0	0	0	0	0	0	0	0	0	0	1	0.099	0	24349.6	222	3	-	-
bgh03810	10	3.51	0	0	0	0	0	0	0	0	0	0	1	0.108	0	32018.4	296	3	-	-
bgh04150	10	3.51	0	0	0	0	0	0	0	0	0	0	1	0.108	0	27423.5	253	2	-	-
bghG004374000001001	10	3.51	0	0	0	0	0	0	0	0	0	0	1	0.446	2	36619.5	315	6	-	-
bgh03914	10	3.51	0	0	0	0	0	0	0	0	0	0	1	0.1	0	71491.9	640	9	-	-
bgh04915	10	3.51	0	0	0	0	0	0	0	0	0	0	1	0.181	0	10183.7	92	1	-	-
bgh06385	10	3.51	0	0	0	0	0	0	0	0	0	0	1	0.112	0	46471.4	415	13	AflR	0.00021
bgh04896	10	3.51	0	0	0	0	0	0	0	0	0	0	1	0.15	0	11766.6	110	2	TSP_1	0.1
bgh06926	18.18	10.17	0	1	0	0	0	0	0	0	0	0	1	0.257	0	14391.9	126	0	DER1	3.6e-13
bgh04952	10	3.51	0	0	0	0	0	0	0	0	0	0	1	0.198	0	22390.4	203	6	Oxidored-like	2.4e-17
bgh06951	10	3.51	0	0	0	0	0	0	0	0	0	0	1	0.789	12	12233.9	111	3	-	-
bghG002404000001001	10	3.51	0	0	0	0	0	0	0	0	0	0	1	0.883	15	17779.6	167	1	-	-
bgh05404	10	3.51	0	0	0	0	0	0	0	0	0	0	1	0.114	0	50431.1	443	8	INCENP_ARK-bind	0.025
bgh01883	10	3.51	0	0	0	0	0	0	0	0	0	0	1	0.1	0	40810.8	362	2	TFIIIC_sub6	1.4e-10
bgh02498	10	3.51	0	0	0	0	0	0	0	0	0	0	1	0.122	0	39364.2	362	4	-	-
bgh05144	10	3.51	0	0	0	0	0	0	0	0	0	0	1	0.789	0	47457.8	404	7	-	-
bghG000012000002001	10	3.51	0	0	0	0	0	0	0	0	0	0	1	0.864	18	15274.1	134	4	-	-
bgh00225	10	3.51	0	0	0	0	0	0	0	0	0	0	1	0.682	19	15637.8	136	3	-	-
bgh04898	10	3.51	0	0	0	0	0	0	0	0	0	0	1	0.104	0	32434.9	286	5	RWD	2.7e-14
bgh02872	10	3.51	0	0	0	0	0	0	0	0	0	0	1	0.102	0	84255.6	737	11	-	-
bgh06811	10	3.51	0	0	0	0	0	0	0	0	0	0	1	0.116	0	59263.8	551	11	zf-CCHC	0.014
bgh03127	10	3.51	0	0	0	0	0	0	0	0	0	0	1	0.145	0	37055.4	326	5	-	-
bghG003799000001001	10	3.51	0	0	0	0	0	0	0	0	0	0	1	0.268	3	37069	326	6	-	-
bgh03434	10	3.51	0	0	0	0	0	0	0	0	0	0	1	0.118	0	30843.2	292	1	-	-
bgh04406	10	3.51	0	0	0	0	0	0	0	0	0	0	1	0.101	0	60721.8	543	13	HABP4_PAI-RBP1	0.23
bgh05792	10	3.51	0	0	0	0	0	0	0	0	0	0	1	0.882	27	12422	112	2	-	-
bghG000602000001001	10	3.51	0	0	0	0	0	0	0	0	0	0	1	0.825	2	21000.4	185	6	-	-
bgh04153	10	3.51	0	0	0	0	0	0	0	0	0	0	1	0.111	0	20598.3	193	3	Herpes_US12	0.23
bgh02938	10	3.51	0	0	0	0	0	0	0	0	0	0	1	0.117	0	15343.6	143	2	-	-
bghG003293000002001	10	3.51	0	0	0	0	0	0	0	0	0	0	1	0.42	13	23995.6	212	1	RIP	0.13
bghG004373000001001	10	3.51	0	0	0	0	0	0	0	0	0	0	1	0.437	0	36883.3	322	6	Porph_ging	1.1
bghG000770000002001	10	3.51	0	0	0	0	0	0	0	0	0	0	1	0.633	7	14823	132	5	-	-
bgh00660	10	3.51	0	0	0	0	0	0	0	0	0	0	1	0.102	0	27422.6	254	2	-	-
bghG002627000002001	10	3.51	0	0	0	0	0	0	0	0	0	0	1	0.105	0	42689.5	370	6	-	-
bghG006760000001001	10	3.51	0	0	0	0	0	0	0	0	0	0	1	0.939	19	15878.2	141	5	M157	0.27
bgh06658	10	3.51	0	0	0	0	0	0	0	0	0	0	1	0.338	0	70557.3	646	18	zf-CCHC	0.036
bgh00900	10	3.51	0	0	0	0	0	0	0	0	0	0	1	0.339	4	23103.3	210	1	-	-
bghG002102000001001	10	3.51	0	0	0	0	0	0	0	0	0	0	1	0.208	0	38466	335	4	DUF2972	0.13
bgh04589	10	3.51	0	0	0	0	0	0	0	0	0	0	1	0.223	0	14050.9	121	4	Zds_C	0.086
bgh05143	10	3.51	0	0	0	0	0	0	0	0	0	0	1	0.725	4	46405.8	405	7	-	-
bgh00419	10	3.51	0	0	0	0	0	0	0	0	0	0	1	0.099	0	42194.9	369	4	DegS	0.0031
bghG005713000001001	10	3.51	0	0	0	0	0	0	0	0	0	0	1	0.262	0	13410.8	112	0	CobN-Mg_chel	0.26
bgh04265	10	3.51	0	0	0	0	0	0	0	0	0	0	1	0.442	10	10788.5	99	5	-	-
bgh04890	10	3.51	0	0	0	0	0	0	0	0	0	0	1	0.194	0	32250.6	285	4	-	-
bghG004068000001001	10	3.51	0	0	0	0	0	0	0	0	0	0	1	0.223	0	18537	162	4	Thioredoxin	0.00016
bghG001014000001001	9.52	6.9	0	0	0	0	0	0	0	0	0	0	1	0.099	2	50784	462	5	BatD	0.0013
bghG002249000002001	10	3.51	0	0	0	0	0	0	0	0	0	0	1	0.227	0	33577	297	4	-	-
bgh02636	9.52	6.9	0	0	0	0	0	0	0	0	0	0	1	0.121	0	97332.3	869	13	RVT_1	8e-08
bgh04220	10	3.51	0	0	0	0	0	0	0	0	0	0	1	0.524	0	18890.6	161	3	-	-
bgh04234	10	3.51	0	0	0	0	0	0	0	0	0	0	1	0.528	8	18320.1	162	5	-	-
bghG006918000001001	10	3.51	0	0	0	0	0	0	0	0	0	0	1	0.776	18	43666	400	11	Heme_oxygenase	0.18
bgh05838	10	3.51	0	0	0	0	0	0	0	0	0	0	1	0.103	0	47142.9	409	9	PAN_3	0.26
bgh05858	16.67	16.39	0	0	0	0	0	0	0	0.5	0	0	1	0.104	0	188439	1657	24	RVT_2	2.4e-11
bgh04917	10	3.51	0	0	0	0	0	0	0	0	0	0	1	0.111	0	22688	195	4	-	-
bgh06190	10	3.51	0	0	0	0	0	0	0	0	0	0	1	0.112	0	41683.3	384	5	-	-
bgh02595	10	3.51	0	0	0	0	0	0	0	0	0	0	1	0.102	0	13097.7	127	2	Trypan_PARP	0.5
bgh02310	10	3.51	0	0	0	0	0	0	0	0	0	0	1	0.748	0	43802.4	381	10	-	-
bgh03470	10	3.51	0	0	0	0	0	0	0	0	0	0	1	0.856	11	12181.8	111	2	-	-
bgh06819	10	3.51	0	0	0	0	0	0	0	0	0	0	1	0.1	0	59642.5	531	6	-	-
bgh03817	10	3.51	0	0	0	0	0	0	0	0	0	0	1	0.101	0	33661.1	316	2	-	-
bghG009519000001001	10	3.51	0	0	0	0	0	0	0	0	0	0	1	0.154	0	15751.2	135	0	phiKZ_IP	0.052
bghG003332000001001	10	3.51	0	0	0	0	0	0	0	0	0	0	1	0.12	0	22354.4	195	2	-	-
bgh03922	10	3.51	0	0	0	0	0	0	0	0	0	0	1	0.482	0	19232.8	160	4	-	-
bghG002170000001001	10	3.51	0	0	0	0	0	0	0	0	0	0	1	0.716	23	17981.3	159	5	-	-
bghG004982000001001	10	3.51	0	0	0	0	0	0	0	0	0	0	1	0.343	0	35531.5	317	5	Occludin_ELL	0.16
bgh03693	10	3.51	0	0	0	0	0	0	0	0	0	0	1	0.787	15	13785.7	123	2	-	-
bgh05107	10	3.51	0	0	0	0	0	0	0	0	0	0	1	0.363	0	47622.4	417	10	-	-
bghG007683000001001	10	3.51	0	0	0	0	0	0	0	0	0	0	1	0.136	0	65147.2	593	4	-	-
bgh03572	10	3.51	0	0	0	0	0	0	0	0	0	0	1	0.903	6	13006	112	3	-	-
bgh06704	10	3.51	0	0	0	0	0	0	0	0	0	0	1	0.115	0	70888	657	11	-	-
bgh05162	10	3.51	0	0	0	0	0	0	0	0	0	0	1	0.54	1	45354.3	395	7	Pyr_redox_dim	0.97
bghG000107000003001	10	3.51	0	0	0	0	0	0	0	0	0	0	1	0.865	11	13816.9	125	0	-	-
bgh04145	10	3.51	0	0	0	0	0	0	0	0	0	0	1	0.102	0	19818.5	184	3	-	-
bgh04465	10	3.51	0	0	0	0	0	0	0	0	0	0	1	0.103	0	20879.5	196	4	Toxin_1	0.22
bghG000673000001001	10	3.51	0	0	0	0	0	0	0	0	0	0	1	0.515	3	36886.3	328	4	SMC_hinge	0.25
bghG004983000004001	10	3.51	0	0	0	0	0	0	0	0	0	0	1	0.103	0	37162	323	3	-	-
bgh02703	10	3.51	0	0	0	0	0	0	0	0	0	0	1	0.103	0	17075.6	162	2	-	-
bghG005534000003001	58.82	36.62	0	1	0	1	0	0.857143	0	0.5	0	0	1	0.13	0	15562.3	139	4	Ribosomal_L36	2.2e-13
bgh05068	10	3.51	0	0	0	0	0	0	0	0	0	0	1	0.23	7	58086.3	559	9	-	-
bghG007462000001001	10	3.51	0	0	0	0	0	0	0	0	0	0	1	0.122	0	40888.8	354	3	DUF3358	0.059
bghG006510000001001	10	3.51	0	0	0	0	0	0	0	0	0	0	1	0.125	0	63615.2	574	5	-	-
bghG000464000001001	10	3.51	0	0	0	0	0	0	0	0	0	0	1	0.631	0	37998.6	340	10	MSG	0.059
bgh02430	10	3.51	0	0	0	0	0	0	0	0	0	0	1	0.112	0	20665.9	194	3	-	-
bgh05247	10	3.51	0	0	0	0	0	0	0	0	0	0	1	0.241	0	117525	1048	16	-	-
bghG005783000001001	10	3.51	0	0	0	0	0	0	0	0	0	0	1	0.107	0	44451.3	409	4	-	-
bghG001380000004001	10	3.51	0	0	0	0	0	0	0	0	0	0	1	0.117	0	49594.4	427	3	H-kinase_dim	0.051
bghG007527000002001	10	3.51	0	0	0	0	0	0	0	0	0	0	1	0.109	0	66676.7	607	15	-	-
bghG003981000001001	10	3.51	0	0	0	0	0	0	0	0	0	0	1	0.133	0	78543.4	700	14	FHA	1.5e-09
bgh00675	10	3.51	0	0	0	0	0	0	0	0	0	0	1	0.101	0	19380.2	184	3	-	-
bghG002912000002001	10	3.51	0	0	0	0	0	0	0	0	0	0	1	0.934	21	46221.9	400	6	Ribonuclease	1.4
bgh04493	10	3.51	0	0	0	0	0	0	0	0	0	0	1	0.114	0	55918.5	516	10	zf-CCHC	0.014
bghG003126000002001	10	3.51	0	0	0	0	0	0	0	0	0	0	1	0.25	4	15158.8	140	3	-	-
bghG007132000001001	10	3.51	0	0	0	0	0	0	0	0	0	0	1	0.332	3	59927	549	4	-	-
bghG000389000001001	10	3.51	0	0	0	0	0	0	0	0	0	0	1	0.909	7	11207.1	99	3	7TM_GPCR_Srd	0.061
bghG003905000001001	10	3.51	0	0	0	0	0	0	0	0	0	0	1	0.89	25	12556.3	114	3	-	-
bghG001889000001001	10	3.51	0	0	0	0	0	0	0	0	0	0	1	0.345	0	36806.4	313	5	DUF3502	0.17
bgh03457	10	3.51	0	0	0	0	0	0	0	0	0	0	1	0.741	7	14116.9	126	2	-	-
bghG000653000001001	10	3.51	0	0	0	0	0	0	0	0	0	0	1	0.864	6	13342.7	116	3	-	-
bghG001082000003001	10	3.51	0	0	0	0	0	0	0	0	0	0	1	0.802	4	24444.4	215	6	LRAT	0.19
bgh03582	10	3.51	0	0	0	0	0	0	0	0	0	0	1	0.886	23	9303.92	84	4	-	-
bghG004981000001001	10	3.51	0	0	0	0	0	0	0	0	0	0	1	0.326	0	36411.5	320	5	-	-
bghG004322000002001	10	3.51	0	0	0	0	0	0	0	0	0	0	1	0.36	1	36757.9	321	4	-	-
bgh03940	10	3.51	0	0	0	0	0	0	0	0	0	0	1	0.158	2	55905.4	519	12	zf-CCHC	0.032
bgh04353	10	3.51	0	0	0	0	0	0	0	0	0	0	1	0.168	0	29196.7	258	1	PGA2	4.2e-34
bghG004953000001001	10	3.51	0	0	0	0	0	0	0	0	0	0	1	0.144	0	53238.6	478	0	SH3BGR	0.001
bgh03736	10	3.51	0	0	0	0	0	0	0	0	0	0	1	0.88	23	13386	119	3	-	-
bgh02924	10	3.51	0	0	0	0	0	0	0	0	0	0	1	0.833	18	13868.7	121	4	-	-
bgh02072	10	3.51	0	0	0	0	0	0	0	0	0	0	1	0.825	5	19270.5	170	3	E1_DerP2_DerF2	0.18
bgh05841	10	3.51	0	0	0	0	0	0	0	0	0	0	1	0.114	0	11745.4	106	1	-	-
bgh04015	10	3.51	0	0	0	0	0	0	0	0	0	0	1	0.104	0	23086.4	217	1	-	-
bgh03440	10	3.51	0	0	0	0	0	0	0	0	0	0	1	0.167	0	33895.1	313	4	-	-
bgh01043	10	3.51	0	0	0	0	0	0	0	0	0	0	1	0.644	0	47656.8	412	8	Ribonuclease	0.44
bgh04748	10	3.51	0	0	0	0	0	0	0	0	0	0	1	0.467	2	34058.9	302	4	DUF789	0.042
bghG003422000001001	10	3.51	0	0	0	0	0	0	0	0	0	0	1	0.102	0	16710.2	145	3	-	-
bghG005480000001001	10	3.51	0	0	0	0	0	0	0	0	0	0	1	0.501	5	14731.1	133	4	-	-
bghG002783000001001	10	3.51	0	0	0	0	0	0	0	0	0	0	1	0.765	4	18906.8	164	2	-	-
bghG006450000001001	10	3.51	0	0	0	0	0	0	0	0	0	0	1	0.209	0	37062.2	326	7	-	-
bghG001682000001001	10	3.51	0	0	0	0	0	0	0	0	0	0	1	0.47	0	19299.8	163	4	Toprim_2	0.4
bghG000281000003001	10	3.51	0	0	0	0	0	0	0	0	0	0	1	0.32	0	32607.5	286	5	ATP-synt_ab	0.11
bgh05498	16.67	16.39	0	0	0	0	0	0	0	0.5	0	0	1	0.103	0	187332	1647	23	RVT_2	5.5e-10
bgh01420	10	3.51	0	0	0	0	0	0	0	0	0	0	1	0.825	26	49383.4	491	7	DUF3129	3.8e-19
bgh00654	10	3.51	0	0	0	0	0	0	0	0	0	0	1	0.113	0	59244.3	547	16	zf-CCHC	0.015
bgh06594	10	3.51	0	0	0	0	0	0	0	0	0	0	1	0.124	0	22704.9	211	4	-	-
bghG001944000001001	10	3.51	0	0	0	0	0	0	0	0	0	0	1	0.803	13	12529.4	112	3	-	-
bghG006029000001001	10	3.51	0	0	0	0	0	0	0	0	0	0	1	0.705	7	13691.7	120	3	Str_synth	3.1
bgh03228	9.52	6.9	0	0	0	0	0	0	0	0	0	0	1	0.128	0	33283.8	295	5	MMS1_N	5.3e-15
bghG005457000001001	10	3.51	0	0	0	0	0	0	0	0	0	0	1	0.787	0	15216.9	135	5	-	-
bgh04065	10	3.51	0	0	0	0	0	0	0	0	0	0	1	0.113	0	38803.7	352	4	-	-
bghG005615000001001	10	3.51	0	0	0	0	0	0	0	0	0	0	1	0.102	0	10415.7	94	2	RRM_5	1.2e-08
bgh00021	10	3.51	0	0	0	0	0	0	0	0	0	0	1	0.875	6	47547.4	412	10	-	-
bgh06727	10	3.51	0	0	0	0	0	0	0	0	0	0	1	0.835	0	47824.9	412	10	-	-
bgh00027	10	3.51	0	0	0	0	0	0	0	0	0	0	1	0.838	7	25604.1	234	4	DUF2167	0.14
bgh03328	10	3.51	0	0	0	0	0	0	0	0	0	0	1	0.116	0	19204.8	174	0	-	-
bgh04998	10	3.51	0	0	0	0	0	0	0	0	0	0	1	0.524	0	42766.8	370	10	-	-
bgh02998	10	3.51	0	0	0	0	0	0	0	0	0	0	1	0.937	24	11594.3	106	4	-	-
bghG004378000001001	9.52	6.9	0	0	0	0	0	0	0	0	0	0	1	0.506	0	20843.8	188	5	E1_DerP2_DerF2	4.6e-05
bgh04040	10	3.51	0	0	0	0	0	0	0	0	0	0	1	0.111	0	16018.8	147	1	DUF702	0.075
bghG000997000002001	9.52	6.9	0	0	0	0	0	0	0	0	0	0	1	0.103	0	55929.9	494	2	SH3_1	4.8e-05
bghG006682000001001	10	3.51	0	0	0	0	0	0	0	0	0	0	1	0.849	21	12982.9	117	2	-	-
bgh03739	10	3.51	0	0	0	0	0	0	0	0	0	0	1	0.811	12	12563.5	107	2	-	-
bgh03584	10	3.51	0	0	0	0	0	0	0	0	0	0	1	0.904	19	14281.9	125	4	DUF4051	0.24
bgh04466	10	3.51	0	0	0	0	0	0	0	0	0	0	1	0.104	0	33338.8	316	2	Abhydrolase_4	0.18
bghG004771000001001	10	3.51	0	0	0	0	0	0	0	0	0	0	1	0.101	0	99276.5	887	7	Mod_r	0.0012
bgh01193	10	3.51	0	0	0	0	0	0	0	0	0	0	1	0.808	2	47939.9	412	9	Sad1_UNC	0.017
bghG002161000001001	10	3.51	0	0	0	0	0	0	0	0	0	0	1	0.72	20	18093.6	159	3	DUF2824	0.018
bghG001225000001001	10	3.51	0	0	0	0	0	0	0	0	0	0	1	0.849	7	19551.5	172	6	DUF3870	0.13
bghG012311000001001	10	3.51	0	0	0	0	0	0	0	0	0	0	1	0.252	0	13374.7	112	0	-	-
bgh02701	10	3.51	0	0	0	0	0	0	0	0	0	0	1	0.919	0	11768.6	106	2	-	-
bghG004465000001001	10	3.51	0	0	0	0	0	0	0	0	0	0	1	0.247	0	37214.8	327	6	-	-
bgh02534	10	3.51	0	0	0	0	0	0	0	0	0	0	1	0.909	19	11036.2	114	1	Serglycin	0.37
bgh00846	10	3.51	0	0	0	0	0	0	0	0	0	0	1	0.108	0	7387.47	64	1	-	-
bgh05069	10	3.51	0	0	0	0	0	0	0	0	0	0	1	0.66	16	20199.7	183	4	-	-
