# Supplementary material for: A comparative hidden Markov model analysis pipeline identifies proteins characteristic of cereal-infecting fungi
Source: BMC Genomics. 2013 Nov 20;14:807. doi: 10.1186/1471-2164-14-807 (PMC3914424; doi:10.1186/1471-2164-14-807)
Supplement: Additional file 7 — Contain information about the predicted Y/F/WxC-motif proteins B. graminis. [file 1471-2164-14-807-S7.zip]

Archive with 1 entries (1 files):
- 1983182627990912_add7.fasta
