# Supplementary material for: A comparative hidden Markov model analysis pipeline identifies proteins characteristic of cereal-infecting fungi
Source: BMC Genomics. 2013 Nov 20;14:807. doi: 10.1186/1471-2164-14-807 (PMC3914424; doi:10.1186/1471-2164-14-807)
Supplement: Additional file 7 — Contain information about the predicted Y/F/WxC-motif proteins B. graminis. [file 1471-2164-14-807-S7.zip › 1983182627990912_add7.fasta]

>bgh04920 ( start= 20 )
AVKDYTCGGVVIPAKKIRKEI
>bgh01363 ( start= 20 )
AADGFDCNGVIFTAAYIRQVL
>bgh05270 ( start= 20 )
AIKDYDCGGVRVPGDTIAQEI
>bgh02874 ( start= 20 )
AAAYWDCDGTEIPERNVRAAV
>bgh02653 ( start= 19 )
AALSYNCEGAMFSEDYVRQTL
>bgh05269 ( start= 20 )
AVKNYTCGGVVVPAKTIKSEI
>bgh03695 ( start= 18 )
ATNDWDCGGNTVYAYTIDREM
>bgh03694 ( start= 18 )
ATNDWDCRGNTIYAYTIDREM
>bgh03452 ( start= 20 )
ASSWYDCNGVEFTEDYVIETV
>bghG001947000001001 ( start= 20 )
ALEYFDCQGVTFTLDYVNRAA
>bghG005948000001001 ( start= 20 )
AAKYYTCGGVLIPGSRIEVEV
>bgh02701 ( start= 20 )
AVENYTCGGVVVPAKRIISEI
>bgh03625 ( start= 19 )
GALSFDCNGVQFTDDYVSRSV
>bgh06951 ( start= 20 )
AVKNYICNGERVSHETIGRSV
>bgh00804 ( start= 29 )
VTNRYNCDGDIFTSSTVAEAL
>bgh04130 ( start= 20 )
AVKNYICNGERISCKTIRKNI
>bgh02877 ( start= 20 )
VAGYWDCNGTLILYENVRAAV
>bgh03277 ( start= 27 )
GYPMYNCRGVIFYSDSVTNSA
>bghG006028000001001 ( start= 20 )
ADTVFNCNGTPITADHIKTAY
>bghG008575000001001 ( start= 20 )
VAGYWDCDDYRVPDKNVRDAA
>bgh06532 ( start= 20 )
VAGYWDCDDYRVPDKNVRDAA
>bgh03696 ( start= 18 )
ATNDWDCRGNTVYAYIIDRET
>bgh02857 ( start= 20 )
ADFVFNCYGVEVTSAMIQRTY
>bghG001850000001001 ( start= 104 )
YFEGYNCTGAVFSDEYIKRSM
>bgh03290 ( start= 27 )
GYEMYNCYGQTFYSNNVYNTA
>bgh02934 ( start= 20 )
ALDGYNCLGQVLSHDLLTEEI
>bghG003798000001001 ( start= 36 )
LFSGYLCDGNYISSEYIIQSI
>bghG006029000001001 ( start= 13 )
ASSLYSCNGVEFTEDYVSETV
>bghG008560000001001 ( start= 20 )
VMGDYNCNGRHIPISLLQENV
>bghG002826000002001 ( start= 49 )
KVLVFNCDGQIFSSRRIRSAA
>bgh06494 ( start= 20 )
VMGDYNCNGRHIPISLLQENV
>bgh02942 ( start= 19 )
FASYYDCNGSHISISKVHQAI
>bgh03273 ( start= 27 )
GSPMFHCKGVTFYSESVRKSA
>bgh03275 ( start= 27 )
GYEMFNCRGVKFYSQSITNSA
>bgh03293 ( start= 27 )
GYVMYNCFGKKFYSENVLNSV
>bgh02875 ( start= 20 )
AAGYWACDGVVIPNDNALSAA
>bgh03731 ( start= 20 )
AAAPYDCDGIHITMNDVSRTY
>bgh05102 ( start= 20 )
AAQDYKCGNQKIKSKDIKKGL
>bgh03015 ( start= 19 )
GMIGYQCDRDIIPSELVENAI
>bgh04984 ( start= 36 )
STDDFVCNGEYVSSSIVRQSI
>bgh03594 ( start= 20 )
AVMRYECRRHYFTSDAVKGAV
>bgh02928 ( start= 20 )
ALDGYRCNAQTISREILMREV
>bgh04081 ( start= 20 )
GAIYYNCLDAYIPKTEIDERV
>bgh03443 ( start= 20 )
AYNVFYCGNTAITDEHVRTAY
>bgh03006 ( start= 27 )
GNAKYNCSGVIFYSESINAST
>bgh02854 ( start= 20 )
ADYVFNCYGLDVTRELIRRAY
>bghG009249000001001 ( start= 160 )
PTFGYNCGSKFFPKFKVDKMI
>bgh04108 ( start= 20 )
ADMAYECRRHVFKASLVNNAV
>bgh03375 ( start= 19 )
VAVMYDCSGDLIDGSIVEAEE
>bgh04219 ( start= 30 )
QQKAFNCDGRVYDSFYLQQHR
>bgh00044 ( start= 160 )
PTFGYNCGSKFFPKFKIDKMI
>bghG003799000001001 ( start= 221 )
SQIAVDCNGQMFKQSYIEDNM
>bgh04105 ( start= 20 )
ATLNYNCGDELVHGSRIESEL
>bgh04082 ( start= 20 )
GAFYYNCEEALILKTAVAQRV
>bgh03730 ( start= 19 )
LADGWTCAGSDFDGDQVRGQA
>bgh03474 ( start= 18 )
AVNDWDCEQAYISADALEALM
>bgh04268 ( start= 30 )
EDKGFNCDGREIWHEEYSRVD
>bgh06200 ( start= 20 )
AGRDYICDGKRLPYNTIDDNM
>bgh04083 ( start= 20 )
GALYYNCEESLIFKATVIQRV
>bgh02998 ( start= 18 )
LAVTFICNGCRIKGSDVEEAV
>bghG003803000001001 ( start= 277 )
SQIAVDCNGQMFKQSYIEDNL
>bgh04281 ( start= 30 )
QAKSFDCEGMIVGHEQLSQKR
>bgh04014 ( start= 20 )
AISSFKCGESVIGPATIQDVI
>bgh04026 ( start= 18 )
GLTGYDCQGHFISVNVINHAI
>bgh00016 ( start= 25 )
AQQGADCDGSVYTVGMINEVI
>bghG002872000001001 ( start= 20 )
ADDYFSCGFAQISVENVDRVA
>bgh01406 ( start= 30 )
GAKSFNCYNKIIYASQYWEEK
>bgh01362 ( start= 20 )
ANAEYRCPGNTFTAHYIHTVA
>bghG006682000001001 ( start= 20 )
AASNYLCHHVVLDGRHIQASL
>bgh04257 ( start= 27 )
GYEMYNCKDIYFYSTSVYASA
>bgh00013 ( start= 30 )
GLKSFDCDGLVISEPDYRDQQ
>bgh04110 ( start= 20 )
AIYVYACKNYMFTMTAVDEAI
>bgh03441 ( start= 20 )
AYEVFYCDNTAITDNHVRIAY
>bgh02925 ( start= 20 )
ALDGYRCVEQNISREILMREV
>bgh03786 ( start= 30 )
VNKGFACEGRLFMHEEYNRVE
>bgh02922 ( start= 22 )
CQNDYHCSNNIVVKGDVIQRA
>bgh02918 ( start= 22 )
CQNDYECSNGVVVEGDVIQAA
>bghG000389000001001 ( start= 18 )
LAVKFNCSGFMIDKAVVEGEM
>bgh01628 ( start= 29 )
EVNGFQCEDRYISQGEISNAR
>bgh03637 ( start= 20 )
ANQNYKCHDQIIGPIPLMESV
>bgh04864 ( start= 37 )
SNPGFTCGSDTFSQEVVGKAA
>bgh03636 ( start= 20 )
AISAHKCGDKVLGPATIQEVI
>bgh01408 ( start= 30 )
KNKGFTCNGAPFLEGSYRTQR
>bghG008885000001001 ( start= 20 )
AKINYQCELAIIDGDAVRGCV
>bgh06578 ( start= 19 )
LADGWTCAGRNYEGVNVRAQA
>bghG011456000001001 ( start= 160 )
PTFGYNCGSNFFPKFKVLLSL
>bgh04018 ( start= 20 )
ALSGYKCKDKVIGLVPIQQFL
>bgh02917 ( start= 30 )
SQKSFNCLGQVFGYRGLKDYI
>bgh03459 ( start= 22 )
CITEYYCGNNVVISQELIQSV
>bgh04020 ( start= 20 )
AVPAYKCHEKVLDPIFIQGAI
>bghG002914000001001 ( start= 160 )
RFMGYSCNGEFIEERAYTKTL
>bgh01411 ( start= 30 )
QTKRFNCDGVYVRYNEFASRQ
>bghG000918000003001 ( start= 161 )
PIFGFNCGWKFLPLSMVKSGN
>bgh04113 ( start= 27 )
TNALFLCNGVEFSLAQAKTQV
>bghG013624000001001 ( start= 22 )
CFTDYNCGNDVVITAAEAQTT
>bgh04343 ( start= 66 )
NAVFQNCEGVPVCRKTIRKKN
>bghG000770000002001 ( start= 23 )
NGQGFECTAASFPDEDLETTR
>bghG000733000001001 ( start= 43 )
ARSSDPCDGSVRGSNKVKSLL
